# Supplementary material for: pLM‐Repeat: Exploiting the sequence representations of protein language models for sensitive repeat detection
Source: Protein Sci. 2026 Apr 7;35(5):e70541. doi: 10.1002/pro.70541 (PMC13055192; doi:10.1002/pro.70541)
Supplement: Supplementary file 2 — Data S2. Supporting Information table. [file PRO-35-e70541-s002.csv]

entry	foldseek e-value	hhsearch prob	seq
A0A3D6BEV1	0.1009	27.7	MKLILISILLLDGYSNTDLIKQIRSEYILINKSLDSFSKVEKNDINVSKDLNPDNYSFESDGIYRLAIVNLIRYYDNGEIKKVIVKFNGDRQDLISEYYYKNDSLIFVFKTQIDYKKPKWSDDFIETDKNILENRYYFDKNKLIMWIDSDAKMIDILQTDDKTAINIISDSELYKAVLK
A0A3C0K6U8	0.1018	21	MDLATQRLMQGAAGAGGDKLYIDDVFSTFLYDGTNGSLSANTGLDMSGEGGLLWIKNRTDSGRNNTLFDTERGVNQRLKTDSSGAENTFNANQTFTSTGFTLNCDFGDLNQSSKRYCSWNFRKTPGFFDIVTWTGNGVAGRQISHSLGSSIGFLWVKRRNGSSENWCLWHRTFTGAQFIEFTVEGVASNSTKFGSNPSMTSSYFTVGSDDATNNNGDSYVAYVFAHDNQSFGDAGNQSVIKCDSFTGNGNSNGPTINLGFEPQYILTKNKDRNQDWLILDSMRGLVTGGNDPRLKPENATSESSSYDFVDVSATGFQIKSTDAAINANGEEILYMAIRRPDGYV
E3MBF2	0.1022	23.2	MPKPLFELMKLPTLALKSVVRFSEPNEVIETSMSSDTFLDELKKFKIPADYLTFIREDSRISLVLGFDDIAINIHCFRFPSETGKLKKLNGEYVFWRKHEGTRRRVTWNFQTADTSIESNFRMIDTVVTYFLTILRIKTFNLSCLMNTPKFSDLSMILNYSKHFGNVGYQRRDIRKTPMSPVELRRLLDGITAETWDLNIRCDGFEYEKPLMKCKRFQSSSIGWVTTDCVLSADIVSVKIDGRPRRFFDFNKIIQYWVDGKIPNLELVQYRQYDTNVDQGQVLRGINTIETIFVEPDFRRRLIDFLDHPVDIKRKTDGRRATALFGPGTIEFCVWKPEYILGLTERSFARYKRSIGEFEY
A0A369B4C2	0.1033	26.6	MNSITTEYGVLEGITYLKEYAHGGVRECMVNRENRLVTKYGVLIPYYKDDEHRRKPITPIDFYDNGIIKSISLQQQTVVKTPIGDFTVEFISFYEDGSIKRILHLNGRITGYWSEENEYGMAQEFDFSFDFGKFTKKMIGICFYKSGTVKSLTLWPQDSLEVRLPFGNISVRTGIALYPEGSIKSVEPFKSVPVPTPIGSIAAFDINSVGVHGDTNSLGLYEDGRIKNLVTSFDEITVEGENGYSAVYSPALRDDAGKTVRSPLHIQFFDGKIMIGNTHSGVYEINRYTFKISKFKGWAS
A0A1T4W879	0.1042	20.6	MKKLLKIVLLIVLLGVLIGAYFYLSKNPSDKTDKDKSAESETIEILKLDESKMTKIILNNEKGSFSFIKKDNNWVYEEKQDLKLDQNMLNRLVQNFTSLTAEKSVEKEAKDLDKYGLKNSKNTVTSFLKDGSSYTLELGDKTPEGTSYYLKLKNKNDIYTVSESVGDSIKYSINDLRSKELPAIDTSNIKYIKIVNLKGETIEIKANEAQNDNEKQYGINAFVMTKPYNNIHAVNSDKLNELNDSITKLSISDFISDSSKELSKYGLDKPRLEILAKDGKHELHLYFGKDVDNDNVAFKIAGAPEIYAMSKDSMEALNLNPFDLIDKFVYLTNIDLVNQINIENRSQKDIITLSRTVKKAEKEGEKDETLTTYKINGKEVSEEPFKNFYQKLIGLQVEA…
A0A084JUV0	0.1051	27.5	MTGENTFGCLIEGKFFRPRDGTGTFNTEDRGLRVIGGGNQSIELDARDFKSIKTASILIHLENLIETGEGNYQLNSSNRFRGLDGNNNNYMHCTIWGDKAQTYQQYLSFDQSGIVSLTKFEVIQNVQTIRSGTFRGNLVRFNNPTDTISVSIGRFDIKTPQLFDVSFP
A0A836ZQC5	0.1064	18.8	MSPALRRWLSLSKPQLRVADLQVAGEQGGAMRAQGQIEELGFLPVGNAPGISGLRGTIDGDAQGVELDPAPDATLRFDWPTGFGVVHEIQLAGKIVGWREGAGWQVATPALRVQGKDYGANVRGGLWFQGDGSRPRMQLAAQLDDVAVPVARKFWIRSKMSEAAIDWLDMAVAGGTVTGGTGLVSGDLDDWPFDDNDGRFEAFGQIRDGVIRFQPDWPAMEQVQAHLSFIGKGFSLQGQGDLAGTPIAQLDAGIPSFATSELYVRASTQADAAQLLGMLRKSPLERRYGDTLRNLTVSGPAAVTFDLLRPLRTHGVGGHLQGTVALQGAKLADARWDLAFDQVSG
A0A0R3JVY0	0.1066	12	MKRREYALLILVNLFFFVIAFSFDSLREVSKGILSIINQSDLLITDYIAVGGVGAAFFNAGLVGAGIIFLYFINKLEINGALIAAYFTTVGFSLFGKNIVNIWPTIIGVYIFSLFNKDKFKNYILIALFGTTLSPAVVELAFLNILGKVPGLMLGIGIAGFIGFILPPIAKYSLKLHQGYCLYNMGLAGGLIATMMMSKFRAFGIDFERRLILSTGNNQMFTFIFLSLFVLLVVFALIIDEEAIKQYTCILKTTGRLYMDYYTDFGVGATLFNMGTMGILFVVYVLGIKGELTGPVLGAILTIVGFGALGKHLINTIPVLIGTYISAYLNIWEINSQSIILASLFGTNLAPIAGEFGWFAGIIAGFFHVSVVMNMSYLHGGLNLYNNGFAGGIVAIVLV…
A0A7C3HQW7	0.1085	17.7	MTAQELRLDYFKLYDVENREAQGDLLLRGQFDRRPMKMRLRLLDFFANPVSKNGEPLYDKHAHLAWYRGIQPPEPMRRVVLENQFGKFDIRTGTGYGLLVPTQKLERGSVFPEQLDHYKVYRLVDVEQVPNAVLKLRDQFGADEVKLRWPLFFAVPVMKRHGTKTYPIRNDRAHLLIFSITARDLKKSIKLRNQFGSGVPVRVVRSLMLAVPSLKREWKPV
A0A7X7U907	0.1102	30	MDITTKYGILTDCKEITYHKDGSLASAFAHKPSVISTSVGNLSLAHDFSSPRRKYIPSAKFNPDGSLLAANLAQQTKIKTTVGDFYCEYLTFYPSGTPCRLFHLNGKLGGYWSEQQETALAKITESNLPCGIIKAKIMTLHFYETGEIASVTFFPGTLLPVKTSYGLIKTRIGISFYQSGSLKSIEPAAPVRIKTPLGSISAFDTEPLGVTGDLNSLVWNQTGQLCSCKTTDALSLSFTNGNSEKINPLHKLSLCSDDTMVNIPYTISWNNDNVYIEGIDSERVVYDRMELT
A0A085MPR7	0.1106	29.4	CLEREGRIGLVITGCVGDNAVVAKIGESFTRNTFLFTCLSEGSRVIHKAIGCMVGEQRVDIHQSINIGYYWYKCSRYGNGGVKAVLMGCVTSDGRRVDPGEKYRDSGFLFHCKQEGGSVRIVFGGCVAKEFGVLKEFNFGES
A0A538R3A5	0.1176	24.8	MKRVAWLALVAASACGSSSIRLEDLDAAAQDAKCTRLARCGLVASPAACDAYFRSPPPSSYGPAKAAGKLDFDGEAARQCEDALAALGCDPTAREVRVAPDACRKMFRGHVADGDACSFDQECASARCALPACGDGVCCIGACGPTRPSGHAGDACDRTSECLDGYCDTDHTCHALVAAEASCMADEQCDYGLACERASPSLPGNCKKLPKLGELCPYQSCAGLNTVCDATTHCVALGLPEAPCTANGDCSPFAECDMTRHVCVELPTLGMPCDVGCAGEAWCNRENQAGTCTAPEPNGTMCDEADKCASQSCKPGPGFDSCQDYPTCF
A0A257WBJ0	0.119	7.5	MLGGAAGGSGGTVSATAKYGQISTAGTFAAGIVAQSIGGGGGISTVDSAVTLGGTGGGTGGSVTVAVDVRSSILTQGTAAVGIIAQSIGGGGGLATATDTVAFAGSSTSGDAGTVTVNVGGALTTSGTNAVGVLAQSIGGGGGAAISDNTALTWTSAGGTGTGGAVTVNVSAAISTTGAGAYGVIAQSVSNGGGLVMNGTSMELVNGSTAASGKVVVTVETGGSITATGALANGINAQGNGDPIITLAAGTSVIGGAGGTAVTSDGSENHINNYGTLSTVDGASGLAIRTTTGFAQIVNGGTLLSDLSL
A0A7W1ALM2	0.1335	25	MGRWSLVVVVVVVIAAAAGCGDNIAGPRFTDGAASGTRLKLRYYDFGSVRQLAGVRDTQRDEDCNPTEWADGKAYCVPSNAYSPVYADATCTQKVGMVFVQPDCTRLPFAYFIDYVHQACEYKPARIYPRGAKLALTEFYRKNDDGSCSGPSDGSELDFYALGPEVPVTDLAETMITQPSMTGRLGELYYESIDGLRYPTGRMHDALLDGACSLFYGLGANLGRCVPFNNASMYKFRDAACTQLLATHSTVCPVPKLAAKYGECPYHRTRYYEVTAKLPPTTVYVQSGMTCSPTAPAPESTNYDVGDEVMLATTSRTTGTGTDRIQPIHFTTPEGLRTRDSMLFDAQLGVECSVRRQADGTALCMPGVYDYFETYYTDPGCANAIELVLVYHRQSCSPP…
A0A813IE94	0.1571	7.3	DALQSRAPSELRSALAAALECGLGEDELRAAQEALAEEVRKEVARQALEEAVATQDASLLKAAVKEGEAAGLGVEELAPARQLLGEESRRTAARQGLQEAVDAKDATRLRSALDEGELLGLGDAELSAAREALADETRKTAARRQLEDAVRSRDARALQDTIAGGEAAGLGDQELQAARQALAEE
A0A7X7YLD2	0.1619	28.7	MKKVPILFFILILVLAALTLASSISLKFTDAYLVYVPSSQILQIIAHDKVISYGSEWSVQQVRPYLYHIKLNMWQGFFWKVNTSQKKVFRTTDGEFGAIGGNDTQMNVSLEVVGGSADVPPTRFAIRFNDAYLIYNIETQSIQIGAQQTALSYGTDWNKAQVYPYLFHIRLATWKDFYWQVNTSRKELVEVTNGSFGKISGGTSTKIPIVVNVQ
A0A7Z0S9W6	0.1682	5.6	AISDIDNVTDVTVAQADLLRGASNYDDETYSLSDTWENLSNANNTATVEDADSYAISDIETANLTNLSVTLADLLRGASNYDDETYTVSDTWVNISDADNTETVEDADSYAISDIEAASLTDLSVALADLLRGASNYDGETYSLSDTWANISNADNAATVADADSYAISDIDNVTDVTVAQADLLRGASNYDDETYSLSDTWE
A0A7X7Y183	0.2932	23.1	MSRILNIGVLDVREIKEEVAQAITSIESIGLLIESDKSQNLLKHVKKVNIGSSIKIPIDDNIGILKNNGSVTIDKEYLEGVQGLLAIMVNGELRFTGDVTPQLVEDKIYLILINGKLIFPRSIAGTLLTKTTLNGITLSHKSEYVFFPGTTELSNRFLRGLRVKSKLSFEKLVLGERLDPGLLNEKIANIEIVKKLIAIEEYEEDIYPLIDEYYAVEAELIPSKAKGIRYVNDDLKLTAEDILDYDEMALYVDGDVEMDLDKNLNLARHIKYLVCDRLTVDKDHYPQVKDILAPGVQVEIISGKYLVNKGKMSIAENLKERLSIKNMGKLKFEDAVDAKNLEKYIQTIDNYGLIEAPAKLLAVLNDKVNKNYGKIKEILLDSEDKEETQEGEDIMYRDV…
A0A134CAC9	0.3432	23.8	QAALKPVSDKADQNATNIATLQKGFTLKDGNTPTAGSKTVTAESVVTVTGDDYIKTKVDTNGLNLSMDTTKLNSQISDQITNNTTVTGKMSAWKLKATGDTKE
A0A1V5QBG3	0.3716	23.6	MPLDLYTWRVLAYDGGRAELLDTPDYDLRYRKTVRVNGQLAMGPFASSDGSVTNIWLDGLGHIACAYQAAGNKPRGWFYANQFDPFLMESTLGGARTLTLPYTANEQGGFDFDQSKGYISVAAWYIFAKNGFNPMRLTKAE
A0A1Q3RL35	0.3876	29.6	MKTELKFKADQMLELYKTIEKDFMWEHNLTKHFVALLYTEHDKRYNKETFKNTLDMINKETGIFSNFRSSNRFMLAGLMHMESDSTDGVFHQIRSCESTLKENGFKSGMYLPLASYALYKTSKEQAPSQLAQKAQHIYQQMKKNHPFLTSGDDYSMSVLLAASEVDLGRIEEAYEKLNIKGFYKGNELQRLSHILALSNRSIDELVEICFNMKWQLKEAKLNIPTTYYATLGIIALIYFEDETIVSEWIELTKYLSTLKKFKWLGKGMNVMLASSLVSSQWIDETLKSEATKLTISISIDALIAAQTAAIIAATTAASAGAAASASS
A0A816ENS1	0.503	15.4	MEIVAATCNDGVRNGGEIGIDCDGPCVKRCYGRACSLPDHCWSGVCGTNRTCLAATCNDGVRNGGEIGIDCDGPCVKQCNGRACSLPDHCWSGVCGTNRTCLAATCNDRVRNGGEIGIDCDGPCVKRCYGRACSLPDDCWSGVCGSNRTCLAATCNDRVRNGGEIGIDCDGPCVKRCTGRACSSPDHCWSGVCGTNRTCSAASCNDGVRNGGEIGIDCDAPCLKRCNGRACSSPDDCWSGVCVAGQICS
A0A380DUC4	0.5736	26.8	MNELTQATNHALEQINQATTNADVDNAKGDGLNAINPIAPVTVVKQAARDAISHDAQQHIAEINANPDATQEERQAAIDKVNAAVTAANTNILNANTNANVEQVKTNAIQGIQAITPATKVKTDAKNAIDKSAETQHNTIFNNNDATLEEQQAAQQLLDQAVATAKQNINAADTNQEVAQAKDQGTQNIVVIQPATQVKTDARNAVNDKAREAITNINATPGATREEKQEAINRVNTLKK
A0A7Y9IBC5	0.6275	27.8	MTAQQTETPGREISGPVADLTAYRTAEELAHISQINAGCIVVRESLAVAAAEIPANVGATITVPDDVAVRIQAGMATLGGDAFAPEEGPNTALVVVGGLIVTEPVRQVTYRQISVVGMILIPRGSESLGGRLTHLIGGARTYEYEEGTQVRSVAGDATLSAAMIANEDGNPKDVLLASGEVLIDEPVETVGYQQVIVSGQLIAPRESRDRFGSKLELAGQGFWYRGANPRVVGGDETYDADFLSLVDEPLSLIVTGKLTFADDVTNELIKKAVADIVLIGTITVPPAGQAAVRLLNRDGGGTIVITGDAPG
A0A1Q7V1Q6	0.6336	16.4	MEAPQTGDLRFQQVAAASTATGLKGGGVHSDVFAGLGQFFGNQIGTPLTIGAATCGPGVGNPLNCMWFFTTFSLPSAAPGLKINYQGFNSDVFPLDSELRSLVDGHKVFTSLDLQLSNKAYAASWVESASVGGFQYFQQAVAPDQFQAVATQLGQQSRVITAVSFDMSGNVYFVNYGWLSDETTIYDAKVSTATADTLGVEATNLANAGYIITALGRNSTSDFLLVGTRVQGDNLARPVMVVTPKIGPDLDHLFQSGDAIVGLILNSDFSYTYIGEQ
A0A7Z9Y8E7	0.6389	28.4	MGLLRNLFGNYVGEVDSSGVVHDFYGNRIGEVDSSGTVRDFYGNRVGNVEPSGIVRDFYGDRVGEVDPSGVIRDLWGNCVGYADPPDVIAGGAAFLLLIRS
A0A7S3AV99	0.6504	17.1	HTSTGRWKLQFSGVNLGSEGVEAVFDELLLVAYTPRGLYVHRHDGRLGVSTHGKSTEATGRPIMVYGPRGEADWASALDDTVLPKLAEGGCIPLDSVPFDDPRMAAAQASHPPTGTAAAYEGVRLSDCSGSARGTILTAVARQIDAALHPDATIEDADPGTCIDGKLRGQHSAAYDWKRDGRRVACKSAQLAWHTSTGRWKLQFSGVNLGSEGVEAVFDELLLVAYTPRGLYVHRHDGRLGVSTHGKSTEATGRPIMVYGPRGEADWASALDDTVLPKLAEGGCIPLDSVPFDDPRMAAAQASHPPTGTAAAYEGVRLSDCSGSARGTILTAVARQIDAALHPDATIEDADPGTCIDGKLRGQHSAAYDWKRDGRRVACKSAQLAWHTSTGRW
A0A2E9T7X1	0.668	17.9	MLLDLVFSDGDYTSLNNFIPTFVIEVEGEVDPTEDVYGCMDESASNYNIDANIDDSSCIYSQTIDINSGWSLVSTYIQPDNIDVSIVFSPLENHIVLLKNNEGSAYLPEWNFNGIGDIIAGQGYQIKLNSDQQLTIFGERLLPELTPIDLTLGWNLIAYLRQSPADVAAVFQEMLISGSLVIVKDSEGNAYLPEWAFNGIGGMFSGKAYQIKTNEAYTLIYLSNNQDY
A0A5C7PID6	0.6739	21.8	MSASEGTDTLTGIERLAFADKTLELVNLPRTGVPAYGVNPGFLFDAVYYLLDNTALVPTVTRETALQHYFSTGAAQGLDPNSWFDPVYYANRWADLKPLNLDDATLFMHYNLYGVWEGRSAGPKFDTFDGNRYLTDNPDVAAYVDAFIGDFLGSRTNGAIAHYVIYGSGEQRAAFDTAGVQIDLGYVLQP
A0A099WDG9	0.7203	21	MADLVFDSGRIVRDLLVNFQQVKNSGVMGVDKRIRFLVAQLFTSEQEVMDGQAFKDTTTLFKKQLGFFNALDGNTRASLAGLLLVNGQNDEKTVARVIDNYELLVESGFKRTNFTYFGAYLLLRTADKPRNVAERARNIYMALRKQHPFLTGAEDVTSAVLMAQLDTSLSVEQLTEINEYYFTEFNRAGFRRNDSLQFLAATSTLIYLDRDANHVKKVVHLAEELEHADVKIRPIHYVTLGILAYVRESAELDAVFFDLLEAMRGDSGLRWNREFYTAMALSLYTEDQARNMTKDQVESLMVSVHVLIAIERAAAASAAAAASAAAASSGGGS
D6PKG3	0.7451	17.7	MKVYDLTNTTWRQIQLTTSDQANVNTVAADLSGSNTIGTVAGSIANVNTTATNIANINTTAGIDTEISNVSSNSSAIVAVNANETNINAVNANSTNINLVASNNTNVTNVGTNISSITTAANNLSDINAFANIYLGPSATAPTVDPDGSALDVGDLYFDTASQTMKVYSSSGWIPAGSSVNGTSSRFTYTVSSSTTTITGADDNANTLAYDAGFIDVYLNGVKMVNGTDVTVTSGDSIVFLVQ
M2XLX5	0.8165	23.8	ANGSALWLNKDTATYTPNIPQIPVTTNRTTSTIFSFDSPGDTLSLYTTVPGGQQVYVAADGQLQFTQAHTAYTGNGSLVEGFGIAQGHLLFENTGFLAVATNETSNVPDNKGTAYKIYAASRTNLTGEGFAFRAIEADNTTIPAWQYE
A0A351QRT2	0.821	20	KPSKETIDVTYQVYSNKGWLPNVVNLKDYAGLYGKAVQGVYASLSKGKIRYRTHINNRWLPWVTDRQDYAGILGTNIDGLQMELIGLPGYSIKYRTYVGGRWLPWVLDLQDYAGLYGKVIEGIQVQVIKK
A0A3S1AVV9	0.8918	15.1	MTFPRVKTSDNPVALVIEMVAERRHAKTNAFWYKENGELLSVLRALDWPVQGADLRPYDDAGAKLLPLLRFFPQYYRLILGFSYDLNVLSGTPHAAQPVAAWAEQSGLAAKELSDVARVEADFLIDRALNRPQAGSGHATRLQAFCENSDAFRLPDRAAAYSLTHMVFYATDYGRKPMAQNENIRRSLIHAGLVAWLDQDMDILAEVVLALRFSEAAVPDLWANAVLRAASDVFCGSQAAAGADDFHEMLMLNWAAGQLGGRAFAFDMPHDATTFHRPERGPSALQELSAQLFALGDQRRGDWGVMRWRLWPALSEPAQARLAEVEAWPEFTAFFQGFARADLGVAA
A0A0J8RWQ2	0.8945	22.9	MIAGLSSMYVLVPGGQQMYVEPSGAVGFTQAHSTYIPPGSYIGGFTYEPRGEHGIYSFTGWGADGFMGCPDPEVGFHQVYANIQNASVPTGDIKDCLPFVALAITYPGNNPAAWQYV
A0A508AC86	0.9056	18.7	MEKAKTQEHVVEPPTPDSVLYLIYQKDGDGATSYEIANGAWANYWYGHRFELDGKHYFTGFAYATREIFSDDAGPGLESEVSLSHATFELTDESGAKPWTFVGAEPYIGKFGGYDKGNAVDEGREAQEFKTSDGRLLLAVPTWSLQSGVRIESFDMFVYNPAEELPVDEHHWTYVGNVYTGEDNSAACDDEGVTLSCVKSLGKLQFVSRDGDPMPSLKVELEGTAIEGPGKVKELSTSDVVEYGYDAEAKSYRKQDK
A0A6N3BE79	0.9116	29.2	MLKPLFDKNCKLIAWIEPNEHIFDTNMNWIAYISNGHAWSTKTNTWMGPVKNMTCLDTNGKVFAWNPDCEIEGSIKPMKPIRPIKPIRPIKPIKPITPLRPIKPITPLGGWSSISFEEWIK
X1ISI8	0.9643	27.5	EAFYPDYVEEYGLMAELPGEYLEWTAKQGLSEDWAKKYWASHWELPSILRGYEMLHRGVINGEQLDSLFMAQDIMPWWRDKLKAISYHPLTRVDVRRVYRMGIINRDQVYRTYLDLGYNEEKAEWLTRFTEMEQGEKERDLSKAEVLSAYAKSILSQSETIQMLLDLGYAENEVAVLISMKDYQEVKDNKARELKRIQRFFHAGAYTANQAINELGKLDMTGAEQDTTMQLWDSEKLARLASPSKKDLDSLFKANIISDSQYREEMGHLG
A0A254QKP3	1.059	6.4	IITANGGAAGASSGGMASGGGAGGSIWINAGTLAGAGAIRANGGAGVSTYSGGGGGGLVAVYYGTSSYTGAVTANGGTSSANMTGVNGSAFLIDSTNNDLYINTSSMIGNGTYSFRNITIASGIYVSNQGRGYKANLGTAKGNCNGYTCSGGGHGGRGAAAGTSTSNVAGGGVYGSMLEPTTYGSGGGTAGDAFGAMGGGAIKMVASGTFTINGTIDSDGMYGYSISYDPGGGAGGSVWIVGANVLGSGKIQAVGGAGYDTGSAGSGGRIAVYYSGSFSSSLTFDVSPGSGAGITAGATVGSVVVVDTTNNNLYFPASSTLQSGTYTYNNITIAPSAKVWTLDGNVSGSGTGAGASNSGTGGGGGGGYGGAGAASNQGQAGGGTYGSSTAPVDLGSGGG…
A0A370G326	1.142	23.3	MKRLLLIPIIAALSGCATHLSQEQCLTINWQNEGFNDGIAGKPPRDLSRAAQDCSQYGIPVKNDRYLTGWRQGAKRYCTPDYNLGYTDGLAGKPENDIFSRMPICAQAGVKLNLGAYNSGRQKGLQSFCTYENGMLFARQGKMLPDVCPPTLRAKFNAGWSTGKEQFCNQPENAFALGKSNQPYPEMCVPALYVAFKSEYDRGQAIGQRQGSVQSRINELNDRISSKVFRYSLESTHAGYYKLGRNKSPEAAQALDHVNAMVREKQHLESELFKLQVMR
A7TCV8	1.15	12.9	AACLAKVARVLAACLGKVARVLETCLAKAARILATCLPKVACVLATCLPKVARVLATCLPKVARVLATCLPKVARVLATCLPKVARVLATCLPKVALVLATCLPKVARVLATCLPKVARVLATCLAKVARVLATCLPKVARVLATCLPKVVRVLATC
A0A2T3M421	1.159	5.8	GLTLTSGHILDYRSAIEEESAIADVAALQALIDSVDASLAAFVSVQLAATGGDASALTDTTFSNIRGLMFNNAHLTDYQGAIAAEAQIEDVAALQALFDSVDASIVAFALVQSAATNSDAQGVSLETLNTIRGLTFDPGHITDYQAAIASETEIADEAALQALLDSVDASLAAFIEVQAAATNNDAFALSTETLDAIRNLTHNSDHFTDYRTAIAEEDAIADVAALQALIDSVDASIYAFAEVREAALSSDASNLTVETLSAIRGLTINSVNFVQYQTAIEAESAIDYVFALQGVIDEVDEHLAAFAEVQAAATNSDASNISNDTLSYITDLTFDEVNLADYQVAIAGESEIADVEVLQLLIDTVDTSVNAFADVQLAALNNDASGISDSTLANIIGLT…
Q22BZ8	1.177	19.8	MRDCSSKIQNICYDPSSQVCKQLDNSSLYGYCVNNGNCQQIDINQFIGRDTNFNCLTSLQQLNLGQTIQYCFNDPQSICQKSDQTSCVKYQDNYQIYLGYISGTGFCAQQNQKTSNIQLQQITNLNPNFCQDENFQIVQIQIPYVGRETNYSKCLKVNSQANSLIEFCISGYCIWNNTCQQIGFDKINISKLSNLQCAPQQQPGAIECGYRYLNVCMLNQMCYCF
A0A4U1HU28	1.185	26.4	MTKPAAVRIPCAQGVCDGALQCVECVEAVDCGDASPCNPWSCQAGSCVRTPAPMGPAAVQEPGDCTERQCDGKGGETQILREDDLPMGPCRVGACTNGAPKVFMDPAGTPCTEDGGNVCDGAGHCVECTGNKGCGSDPWRCDEATHTCFNCANGIKDGDESDIDCGTTCPRCTQGRTCKADSDCNGTPCVDGICCETACDTVCFACDLPGSVGKCEPIPEDGEDTSFGDGQDCLHTESFTCTGLGTCRKMSGAACFNDTECASVNCMNGACAP
A0A2H3KVY6	1.204	19.5	MLKMPSVAQEEKVPFWLVLVLGISYVILGLLLLFQPLLTTLFIVLFIGASWLISGIADLISLFRSRERWFLTLLSGVIGIWAGLAVLSQPLLGGIVVATFYIIMLGITGLFMGGVRIVQAFQGGGIGVGIWGALTIVLSILILSSPLAGVVVLPFVFGITALVGGIMTIAGAFIAKK
A0A7Y5BXL5	1.22	25.3	MKNNWISLVWGILLILGGGLFLAQNLGYVEEFSNQVWMMIFAGVSVLFFATYFLLGVQHWGYLFPACIFGGTAITMALGEAGVSSSAVGAPVIIGVGLPFLVAFGLDMRKNWWALIPAFIFGMITMLLFIADIASGEAIGTAVLYSFALPFLVAYLTNTRERKWALIPAYVFAVVGTIPMITTQVSGEVIGAFVMFAVALPFLIVFLWNRKNTWGLIVAFIMATVGMLPLLTTLDTKGETIGAFVMFALALPFWVTFLFSSRNWWAVIPAGIMTSVGVTVFLIGTWNFSDAGLAKLNGVMNLGIAATFFLVWLRRGTHPVDWAKYPAIAFLIFGLITLVFGTSFNVYWPFLLIAAGVLVLLFNLRARHA
Q01XJ5	1.229	21.1	MVANHQRNMDRCRAGSPNCDPLGLTVEEAKLVGAERRKRNLSRCLDGNSQCNPTLLSAQESEGVAKAAHLRNYDLCSNASSKCDPSILTPAEAATVARAARRRNLESCLNGSPACDPTALEPSEVLQVSTANHQRNLERCLNGAASCDPVVLKTEELPSIATARKHRNLQNCVDGFFSKCDLSLLTAPELANVTAAQQQRKAHSK
A0A1H7ZJE4	1.239	18.3	MTPEQDKVIRSRLLNGADRWLDLDRQVPRGHVLAAALKARTTPAEVVERLSRLGHDVETGPLPRRVLPNDDILVSRELNGWPEWLRTDEPVAVQHVLRAAVVTGMTPAQVTLRLCALGYQVPDAPPDSAVEPGDAVLMSRALKGATMWLARDRKVPVGHVLAAAAVLSRSPVAVAERLTTLGYRVEEAGPWEVLPGDEVLVSRRVNAWPDWLSRTRPVPVDHVLRAAVVTGRTPADVTLRLCALGYQVPDAPPDSAVEPGDAVAMSRLLNGATMWLDCDLKVPVGHVLAAAAVVSRSPAAVAGRLTTLGYRVAEVGPCEVLPGDDVLVSRRLNGWPDWLSRGQRVSVEHVLRAAVATGRTPADVAGRLFALGYRIPDAPPDSAVEPDDRTLLSRWLDGE…
A0A1F3LUY8	1.303	13.8	MKNYFDFTLTGKKFFPVWILFIVLMIVPYGIMLFKAKEIQPGEVPDMMFFIWPVALFFVAFILTFYMARLLIEGIVYDDKAIVFNGTFGEYMVKVLLGFFLSIITLGIYIPWFTKDITGFFVDNSSCNSETLKFKGKGGKLFVIITLSFLLPIIIMTIIMAVYVLKDIYSAQLPKHSIVTQLLMTIIMIPYIYLFYKWMVNVDYKDFNIRWETNFWDSCWMVAGQMLLSIVTIGIYYPMAVVRLYKYFLDRTVAVSDERRLNFGYDIEASKDFLFLWGQILLIIITLSIYYPWALCKIGKRFLSKTYLADSKDNIA
A0A424SVE7	1.303	16.1	MTARNPLYYDSGNLVEMSSAQLLEWQRKAISMYAGNPSVVCSVAANSGDLSPTMADTRFRSSAATQQASSHPGSGSLTTVTTNFDHISGNAVTNPSTLSDTGKSFPVYYDGSGSIQAMSLTDFLDTFIKPAIVLMTASSEGNTGDFGGTFAIKTSTSVTGFTLISSTAVFTDTRADTGSYSSDQIGTSGTFQDHSSTVNNYYLHRQDATAITPSKNLLYIDSNNDLKEYATSGDDAADITDVLEQFIRDLAASDDNAADHNIRYNINGSGETRGDSMVDTKLDGSGTETNRFVGGDDYRSQKFPNGSSATISTFNFKINRE
R7VJR8	1.315	13.2	AKYNSYKHICCNGHVFKRDTVTTACCNNLAYDSHTHECCDGVVAAKHHDNHGGCCGKQVYNSDSHLCCSGVLQKRGKGVSVCCGTNLQDAATQVCCNGRIQDKNDETSPGVGCCGGVAYNSESHICCTGVIHPKGKGNTDCCGFDVMDVNSEICCRGKPHVKTSKHMSCCNEEPYDSDSHICCNGVINPTLTGENDVNACCGSLVYNVNDKVCCQNSIQPRNGLNWACCGTTSYDTNENICCADKTHTRDAHKVCCGKEVINLKDGVCCTG
A0A1H4BQ13	1.325	26.1	METTFYNKTGKPQIYLSTDYDNSFYTWEGHAVAYLHEDKIYGWRGKHIGWYCEGIIYDLKGYRVGSIKEKCPYSVYSEYSKYSKYSRYSRYSRYSPYLKPSFSTAYSNVDLIDFITQDKI
A0A067PZQ4	2.37	29.5	MAVPPKPSTQSIPLYRAYSGAATDHFYTTDYAELRQSLTEGYSVERTPCNVFPTKTELTVPLYRLYTRQYTDHFYTTDPDERDRAIKELGYVSEGVAGYVYPRQECDTIPLYRTYSSSATDHFYTCSESERDRAVAELGYTNEGIAAYVLPDGVL
A0A7V9NSV7	0.12	18.2	MSQQRRDVGRLPAVLVLVVALIALAVADRGGRDPLTPANARLVTAYAPTASPPDALTSAWYCPAGTATPGGQAESTTVVFNPTSRRLRGAIEVVGGDGTKASKEIVVEPRSRIFVPSGEVLKNAFVASAVRLDGGGAIVEHTVSGPAGETVGACASSASTRWYLPEGATTKSASLVYALYNPFPDDAIVDLSFSTEQGRDAPAAFQGIVVPAGGLVPVDIGTHVRRRAHVSGAVHARRGRVVVEQMQIHNGDGRKGVGLMLGAPRTATSFVFPDGIAGPEQMEQLHLFNPNATEAAVQLDLVLDSGEAQPFQIRVPARDRVTIDLSAESRIPKGIGHALVVQVSNDVAIAAGRTTDLGAGNNRHGYISDIGATNAALHWGFAAGGTSPDHDEWIAVINE…
A0A0L6WGR2	1.33	27.8	EASAVAAACSDPRSTLPLWRAWRGASTDHFYTLNADEMQNAVTRFGYQGQGITGYLFTVSQTGNVPLYRLYHPGMQDHFYTTSAPERDNAIRFSGYTYEGIAGFCYPDASCGGRPLYRSWNPSASDHFYTMSEAEKNNAQAGGWSYEGVACYVYPY
A0A512AGA1	1.369	20.7	MAQPLLTTASSLQCPHGGSVAIASANARAIAGAPLALASDVFTIAGCPFQIPVGAGTVPHPCLTVQWITVNLHTTVGGQPTLAPDSVGLCLAGDQVPQGPVSVVTVQPRVSGS
A0A4Q1F063	1.417	9.7	SRLITRNNCEPGGTPASAWYTVPASRYSSEVSQADADAKAQAEINANGQAFANNDANAKCTFWNTVQSRLFTRNNCAAGGTPDNVWYTVPASRYSSQISQADADDQAQREINTNGQVYANNNANAKCTFYNIHMAGLFTKINCGNGQGEDVYYNVPAGTYSSIVSQQDANDQAQNDIDTNGQTYANNMPDARCTFWNAAQSKLITRNNCAAGGMPGSVWYTVPASKYSSQISKEDANAKAREEFDNLGQAFANSDDNTKCTFRSIARSGSFTRNNCPPGGVASSVVFNQATGDVTSTISQEDANSRGWTKFMNDGQAYANNTACTFIYYNVDVGGIFTKMNCWRGQGEDVYYNVAAGTYSSTVSQQDANDKAQADVDINGQAYAEENGGCYP
A0A2D7NTK3	1.447	25.9	MAKCVCLGAKLKCSFGNKPVDMLVLPLNKTITAFFKPLANKMDFIPALNVPSFGLCLSPANPLNWKMAGPVPVFIPSTCIPVPVSPWSPVAEKTKIGGQPAMLDTSKTTCAFTGSIKVDDPGQTTVEAN
A0A031IL11	1.497	26.4	MYGQFCENYDESYPVLREESSHDFHRFFALSYTIHDTVFEQNVYERLMRTIKHKTSRFSALRSRYTPLLVAHVQLNSTDPDVLIEEIIVAEKKIKHRLIRDKGVRPFFALNEVLNRRQGIDAFPYMERLHATRPHLNAAKQYVVTSTLLEQHPLPDTFLERVDTFEEWLAQYMERTSERVITAQILAAHPDASAQQERIVAWRELLERREIIIWDRLMPLLALLPSMERVDWIYVTRIVDRERARNRFSDEVNWLIAFHLLLAKSGVTRVQATLLLLAALELTKKP
A0A2E8K836	1.541	10.4	MSEQQPTRELTFEFRGTGIEYFKIWIINLLLTIVTLGIYSPWAKVRNNKYLYNHLYLDDYNFDYHAQPLNILLGRVIALGVFMILVGIGQVYPIWGGAIFFVVILVLAPWIVVSSFSFRNRNSSYKNLRFDFTGDYKGAFITFGILPLAGAISFGLLMPLVLRQIRKYVVDNTCYGTSSFEFTAAINDYFMAFLKILGMGFVLAVGAGVLTTFGAAVPAIAFIGGIAMMAVYLLIYAYYVATIENLKWNASWLRTNYFTSDLKTVELATLFFTNALLMMVTLGLAFPAIKVRVAAYKASRIVFVACEDLDTFIANEQKQAEAVGQELGEVFDFDLGF
A0A6C0H6F9	1.645	9.7	MEYKLLDWIPINYLNLELLSGNPNAIDFLKKNPKIINWFLLSKNINAIEILKENLELINWDCLSFNPSAIELLKQNPDNINWNWLSFNPSAIELLNDNTDKICWEYLSENPNGIKILKWNKHNINWFILSKNPGAIELLKQNIDKIDWINLSSNPNAIDLLEQNMNKIDWDYLSLNPNAIELLKKNKNKINWDCLSLNPNAIELLKENKDKINWCLLSQNPSAIDLLYENIDKINWNNILKNQNIFIKK
A0A848J453	2.082	21.3	MNSLFNDIDEKYFLSLIQRFYPLSKKQIVSNNHLFTGSKLIFNKNILWDIEQIDAYYNSINWIVLSNYQNIDWSYELVHKYKDHLDWMYLSRNEGLPWSYKFLEVFNEYVHLDEVSAHISKLFTYDFIVNHKEKITFRSLSNNKNLNWQKDILEECEDDLRLKEMYYNPGLPWSENLVLDFFADHWTNSEWRGFSKNKGFDWVGYLLYSDEIKLKIDWNNLSLNEGINWTEEFINHFSSALNWKGLTINKGLPWSESLIRKFESKWTWFGYESIWTNYAIPWNESLISDYEKKCDWDRVSENRNVEWTENLIDKYEDKWAWAILSRNPSLPWSESFIDKYKAKFDWVGISSNEGIPWNENLFLKYKDNLDMDFVVWNKNFAERIINKIPSTEIDEYLKSI
A0A1H9R036	2.114	17.3	MNIPKLQVHSTKAQIGLNIQKPVQQIVQPSATLDLQQPKAIQTMETTKPQLTIDTEQARADLDLKSSSRRVAEVAQYSKQTALDGTGRRAQEGNELMRIENGGSPISSQAKQTGRQPYSSLSIKFIPSHGSVKVNFEPGSVDIKVEPQQVINNSKINKPIHTYTPGKVSVEMQQHASLQIDWLV
A0A165SDT5	2.212	18.9	SAAPFFRAYSSSAKDYFYTTNCKEMHRALTDLTYTYEGSMGLVLRLPTVSTTLLYRLYSLNKTDHFYTDNAIPHSDYRDQGTSAYVFETQVCGSILLYRLYSSSAMDHFYTTSETQRENALKDGYSDEGIACYVLPTL
A0A7S4M779	2.214	25.6	ENYDSTATALDDSCVFVAMGCTDTAASTYTPGANMDDGSCLYDVFGCTDPTSLNYDSLATVEQGCTFVVTGCMDSSGINYAADANTAAACAYEVKGCMSPAAYNYDSTATVDDGSCVVLSPPPSPPPSPP
A0A7X0LM56	2.444	28.8	MQSPIWVRGRVPNGYWNKRANRMNYMVWLRRKLRFNKRTDWYRLNRQHFLDHYGGGLLATIYHHSPYEALRDYAPNSTWLPWLMNKVPQGYWKNPKNRRAYMTWLGKQLKFKKNTDWYRLSKSDFNRFGGEGLLANYYRNSPIHALREFKPSVNWQEWRFAEAPQRFWHDPENRQRYMHWLGKQLKYRTPEDWCDITRRDFQQHHGSALLQAGWSPIELIRETFPEYDWHEWHFVRVPNGFWNKPRNRNAYFHWLGESYCGFNSADDWQTLTRADVRDTGGGSLLGVYYQNSMKKFRTAAMRSVLRTNRN
A0A0S8GK70	2.599	26	MLNHSLLKFDGSGRIRNTADAPTHFSGGLPFNADGVLCVELPGTVDHQHNGQGYAADGKLAGVLGSVESFAQGGLPMNAGRIVVATAAAIDHYNSGLPCSASGALCVAAQE
A0A7Y3BTQ1	2.699	3.8	DGLANATAGEACDDGGESAACDVDCTTVSCGDGTTNTTAGEACDDSGESATCDVDCSAVSCGDGTTNTTAGETCDDGGESATCDVDCTAVSCGDGTTNATAGEACDDSGQSATCEANCSAAICGDSTLNTLAGETCDDGGESATCDIDCTGVACGDGVANTTAGEACDDSGESATCDADCSAATCGDLNINTTAGETCDDGGESATCDANCTAATCGDSTVNTTAGEACDDGGESATCDTDCSAATCGDGTTNATAGEACDDSGESATCDVDCTAVSCGDGTINTTVGEACDDGGESAGCDIDCTVAICGDSTVNTTAGETCDDGGPSATCDADCTAAVCGDGVANGLAGEFCDDAGESVFCDVDCSFVLCGDSTVNTTAGEVCDDGINDGSPGGCAPD…
A0A5E4ZFS5	2.765	15.3	MLQTWKALGQAGIEAAGGLNGVARRDNVPVAALRTYLRADGHLTQFGEDRLNPGGKMEITNAMLHTWKALGQAGIEAAGGLESVAKRDNVRAAALKNYLRADGRLTQRGEDRLASGEKAKVTDAMLQTWNALGQAEIEAAGGLDGVAKRDNVLAATLRTYLRADGSLSQYGEDRLNPGGKATITDAMLRTWKALGQVGIKAAGGLDGVARRDNVPVAALKNYLRADGRLTQRGENRLNPGGKVKITGAMLRT
A0A535BMA8	2.885	30	MKPLWTWGGKFFGHRDGDNLWTHNGKHVGRFHNNEVYGPDGRYLGEVKIDDRLITCVGKKSWRKGSFTPDASRAGIIPYAGYVGYVMYAGYEDFSVPQNSEITVVQQSS
A0A165QJ43	3.051	10.5	MGYLSATANSYGEYGLTSDASAAMRISFGTSSCASSAVYPELDITAQNGLTTYPLTGFITGFSNTDNNLYSGSFNYAYFGGVATETPAGSPAITEPNSFSAASGVSRAVESAVWSWSTSTNALTPQWINTDGSFPTNYLVYVPSSVAFALLGDVTAFSSNFVNVQVVTFTFVPSSSLP
A0A2T2N481	3.08	19.3	MQGTALAACHQGAAIEGLCLSGELYSEPASHSTTFYHNVTAGSDLVDEGGILGWSLTYNYNLTAPSSMQFSINPTSNVAIPIIYPGWTQYTLVNFDESGSMYIPWFVDDTKSPPEYPSPALKLKNWYICLTRWSYLYTTLTWKIGVTGEPQNPSCQKVDVTRVYV
A0A1I6IAX1	3.201	26.1	MGKEEYVVMGARLECALGATPSVLMVPVTKGFTIKNKIVATQVDMVPLMNVMPFGVCKISSPPLPCIPTPVGPWMKPHSKVTACNIPVLTTSSCLMCARGGKISIKSSGQ
A0A7V6IUB6	3.84	17.3	AFDDIKQKEILKSLVISETIVQKIFEEEKNGSLHIPLNYVEDSESLDREKWYNKYNDEVLVERNEIANLLEAARLLLGDDATFANMTFDLSAAFDEVKQDTILKSYVISETIVQKVFEEANLNGILEIPSTNYLNALEDGDRSKWFNQYNEGELVKRNEIANLLNAAKVITNGGNFANINFEIDVLFDKTKQTTVLKSYVFSETIVKKIIEEDANVINVPLNDLQGRSMSNSDDRSPWYNVYQWNTTNKEYELIKQGEIARMLDAVDAILDEGGTFATMDFGLEKIFDDDIQEIVLRSLVLSETIVAKILDNKDAIHSVPDVDLKNRSLVDDENREAWYNQYDDENNLIELNELGKFLKGIKLILGGKDYTDLGEIVIDDILALELNVNHDEDFNLISS…
A0A383ATK2	4.58	17.1	ASNSEACDDGNTLTEVCGYGLEICEVCAADCTQAAGATSYCGDGVTDANAGEACDDSSASATCNANCTVSNCGDGLVNATAGEACDDSGESAACNANCTVSGCGDGVVNATAGEACDTSGASASCNANCTVSSCGDGVLNTTAGEICDDANTVTEPCIYGELSCIVCDASCVSVAGATSYCGDSALDALHGEACDDGNTLTEVCGYGLQSCEVCAADCTQAAGATSYCGDGVTDLNAGEACDDSGESAT
A0A419SYP1	4.621	29.2	MSERIQVFDGFCLTCTMGSSRSCICVPSSHGVSISGKNQATVMDCKSGTNIPPFGTCRKEDPQKPCSPVILTPWLIDDKNYTINNEPVLFTTSILSCACGGIIRIKGKS
A0A2N5Z8E3	4.858	26.2	MKFLLSLSFFILILIGEIQSQKVYSVKYDYQADVKVFVTDYDYQADLLVYKVSYDYQAKSNTGLWYFTDYDYQADKKIFFAKYDYQADLKIYFVDYDYQAKWREEQKKHLME
A0A2N2HEQ7	5.183	24.2	MTGVTQCVAGTWSYCNDAGKHWTGSLCCVEDVTVCATGTWGYCNDAGEHWTGELCCVEGPTVCAAGTWGYCNDAKSHWTGDVCCVEGVSLCAEGSWGYCNDAQEHWTGSVCCVENVSQCVAGTFASCTGHWTGALCCL
A0A2E9QTU1	5.86	21.5	MPLQDGDCSRSQKCEDDGVCYYDEGECVVKNGDCSQFSGCYSDGKCHFDGQRCVVRQDYDCRQSAVCKYNGRCTALGGECVASSPKDCAQSYDCEMEGLCSVERGKCVAKGQDCVELLMCVKRGKCSAVRGVCSAQSDEDCARSEDCRDYGACTMSEGGCIASDDEDCKASTICKKEGYCHVYEGACFPGSDAGCKDSEACRKLGTCKLEKHDELNIKGRPFRFCVPGSDEDCERSDECLLHSKCYYVQGSFSCLLVSPGGCSKSDDCVLKGLCSSVQGSGVSCLAAENTDCQKRSEVCEKYGTCTARGGVCVAEDKEDCQSLCKEKGHCHPLGVKGCVANDNNDCLSSENCQKLGHCTVVDRDCRPTRDEDCRRSQLCKRSGLCGFRDKQCRAVKAQD…
A0A2D9CFM9	7.808	4.7	MQLADQDTAVSMTLPLKADRVGTVLGFNATTGAVEAGPTITAVQSLSAVTASINLLGTSAVVEDMGLLATSTVIEDMGILATSANVTAMGLLGTSDVVADMALLGTSDAVADMALLATSDVISDMNTLATSDIITDLNTLATSDIVTDMNLLATSANVTAMGLLGTSGNVTAMGLLGTSAVVEDLGLLATSTVIEDMGILATSANVTAMGLLGTSDVVTDMGLLGTSAVVEDMGLLGTSANVTNMATLGASGVVANIATVAGANSNISTVAGSISNVNTVASNIGTISSKASLDDATALAIALG
A0A1I7M279	7.975	28.3	MSDNVSLVERSVIFNVDFYSHATNRVFMSERDAIEHYLSLPNAEAKDPHPLFSVSWYAARSPDLNLYENALLHFLRIGAREGRQPHPLFDPDWYLSVNRNRSEAAENPLSHYLRVGASAGCRVHPLFDISWYLEANPDVAVAAVDPFVHFVKEGYRESRSPSADFDVSWYLEQYSDVKSIGVNPLVHYLRDGAREGRNPSPFFDTCFYLMANPDVAASRINPLIHYVERGRGEGRKLKP
A0A835Z8I9	8.169	17.4	GPKICEIEGCTKKAQHGGDVTRLCVGHGGGPRCVHVDDDGAPCTKSARAGTDLCQRHGGGKRCAHVDDDGAPCTNGAQAPTDLCVGHGGGPRCVHVDDDGAPCTNGAKGGTDTCKAHGGGKRCLHVDGDGAPCTKSAQAPTDLCKIHGGGPRCLHVDEDGTPCTKSAAGATDLCKAHGGG
A0A0F2SJB6	8.195	27.7	MLQININTQPIRLDYNIQNAKLNLQSTRPQVQMETTPPTLEIRQPRGELTIDQTPFRYSIGLKNMADFSRDNAELGRQTAMDTIARIVGEGNQMARFENGSNAIGNIAFSASLTAVPEITFAPLAAPRINYQANPAQINASAGNVNVSIQPGKVEGDYQPGILDIKVIQYPSIEISTVDVKV
H8XTY1	8.918	20.7	MENNRLIPLNNSLALNQTGIVLDITKKLTLNQNRKLVKEIFNKNPSLFINLISYYYPLNIKFLEKYVKSWNWHTLNFNENFPWSIELIQKFDNHWDWNYLSENEKISWSIELIEEFENKWNWDKLSKNNSIPWAIELIQKFENKWNWEELSRNKNLPWSLELISNFTDKWDWQNLSWNESLPWTINLIEKYKDKWDWGFLSCCESIPWTINLIEKYEDKWDWNFNLSRNRNLPWSIGLIRKYITIWDSYWLSLNENLPWSSHLIEIFIDKWDWYWLSRNESLPWSIELIETYIDKWDWKSLSGNESLPWTVELIEKYYDKWDWGYLSSNESLPWSESLIEKYRENWHFHPNTPFSSTISRNTKLPLTKVLIERYLDKWFWGYWPGGFEGLSSNSGIILS…
A0A1V5WZ85	9.002	20.8	MNMSQLRRFIALGLLAAIGMTMGCDEDAKCKEAEACKKQGKCKVDVKDGCIAGKAEDCKASVECKTLGKCSLKERVCVAASEAECKAAERCKTDGLCDLHEDGCVDLGKLFFPDCSVECKSDGHCVKREGKCLALSNHHCMGTVDDKPEADSVCRTEGRCTVRDGDCKALTDKECESSEACTKDARCLAKDGKCVATEKGCAESDICRRAGRCTLKDGQCVVASSADCKKSARCELEGLCTLKDGKCIAATSADCARAGVCTKAKRCRAEDGACTK
A0A7S2GPW7	9.173	11.3	GWGGSTCLNPNDTASLITTRHKCEESEKLFNIKSRGWSGDKCIGEEEEIECEDITSEPLCYQAKNKLGLSCRGWSGAKCLAYNAGPQDIESVTVCENAKSRLRMDVIGWGGSSCLDITADASEITAAHICKNSSNLLGIESRGWDGSKCLSFSMNCTDITSQTMCKNAHKMGLQCVGWGGSTCLNPNDTASLITTRHKCEESEKLFNIKSRGWSGDKCIGEEEEIECEDITSEPLCYQAKNKLGLSCRGWSGAKCLAYNAGPQDIESVTVCENAKSRLRMDVIGWGGSSCLDITADASEITAAHICKNSSNLLGIESRGWDGSKCLSFSMNCTDITSQTMCKNAHKMGLQCVGWGGSTC
A0A2E3XA94	0.1204	28.1	MPKCLIHGGKIQCTMGDGGAKPITVLPMNMATKSTSQPIANIMDFKPLLNIPSFGKCMSIMNPVVAAATAKNLGVLQPMPCIPMTTPWTGGSVKAKLKFMPIVTKNSMCTCVWGGQISVQDPGQTDIDVS
A0A827DVW3	0.1232	21.6	MAENIKQFIDFLIKAKQSTYANSNSAVMTLAPLTGAKLHEYEQGALFYRDIYYGFLQFTGQEVIYQRETAVWSMSYSGKCFLDKDSESIYGFLRQALLQSTRDMPFRGPFEFNSENDLRYVNCYSGNFDFFSGEEQIWHNNMLTYKLYYSGGWVN
A0A2M8CN90	0.1305	15.2	MPVGAAFNVIIPTASTGVFALITTPSNSSGDHTFIDNSLTNSNPNARILVTPNWNPSNLCGCVNANFPIGVYYDTSASKWRIYNQDGTAMPLNAAFNVFVLPAYAGAFVQTVTADNTTGVSTYIDNALTNGNPNAILFVTPNFDPGGVCGCLNNDHNLGVWYDGSQWIIFNQDGGAMTTGASFNVLVLVPVSDIFVHTTTAGNRVNDYTMIDNALTNGHPNAIVFATQNYNPGGAGGMDDNHNIGMWYTGSQWAIFNQDSVTMPVNAAFNVLVPNPDASVFVHKTTAANTFGDETIIDYPLANGNPDAILFVTQNFNPGGVGGQGDDHPIGVFYSGSQWRIFNQDGVAIPVGAAFNVAVHTGAPGVDVFVHHAATGVNIAGHITYIDNPLTNNNPNAII…
A0A847DS57	0.132	28.8	MVSWTESDVQAVRESVLRCRRETKDRQLSGLYNNIQSALSSRVAKFARASAPARDKARTSMDALAAVPPSPGLLRLMLALADAGTPDGYRKFQQAAGSLPPPAMQAAAPARELASALVHLTSEDIAGIVTTPAGQAAADMRKAVLDQMLADLDKVPVDPNGLVALQRMRQSLARDYADVFAPAERTQLGKAIEARHAAVGDEIADAVIAELGKSSTGLDDAFADIERRSAPQLAKLLTPAQAARIREAVDARRNAVAEPLYAGFAAELAKLPEEQASLERIDAVRAAIGTWPPVAGEQAPRFRKAADERREAILAAINRKEAGSMAGRVYQSSNGREKLEFVDRNRVLVSHGDQTMPAEYVEEKDGRVSITGVNLAVTLTREGRVLRGWSTPLTRAK
A0A7W0VEK9	0.1332	25.6	VLLVLDLRGGPPTTDRSLARGLDMGTVTALRWVRPGAPELQLVREGERWLWVTPVEAFADRSAVDNVLATLRAARWHRREPASAAGPTHAVLTISTASPTSGGKPPEYADLPRRTLAIGAPLPGTEQAWIVDGDQALLVDAWVARALDPDPVTLMIRRPLDAVAQAAWIEITDDAGVLRLEGSPRRLAKPYVALIRPELVAQLHDALAALEIVALPAGGEPPPVAPQRIATPAGTIAIGGACGGSRILLSSPGATGCVNAEAYPPVLEALRRLRGSGRDVIDPRPAPLDAASITLGDGAVLDVTKLRIGEHAADPVRVTELLAVLAAPAQLADVVEQKPSPRTAKVTATLAITDRNGATIALELLPGMVVRRSGEELGMIATPGAVAVLERTGRAYRDL…
Q9K651	0.1339	29.7	MGRTFGNIGVLNLLEATEDSIKEVDSIKNVGTVLYRKENAHLLTKLAIGNIGATLEVPGDARFVTGVCTLDAAYLEAVDEPMTLLVTGIVVVDHDVTVEHIKRTACQLKVTGNLFVPPQLKGAIGLILKEGTGQVKVYEGAPPRLEVGVVMMTNGYLQGLQTNTHLIVNGQLTLAADLDLDLFHEKIWAIEVNGKVKVYSNQQAAFYQKGQVTGVATVIPEGFEPISSSLRINARSIRRFRQQSIYTESPIIFEAGISREAFEQAISSIHSTSFIVCHEDIEDLIYERLERLETDVLTFANQLRYVGKEENWTASDLLGLEKGTEVIVDGILTLSEDIEESLLNERIGEMDILGEVIVQHATQKALIQRKGRLISGILTVASEVREEVQVENIGTLSL
A0A6A6QY46	0.1666	18.7	MIVYNKPATPVTVTKKGIVQVTNTANGQSLGFLNKNALNAAQYSYTNLQGNALSIQFDVPSTAGATFTNIRITALNGNTGFPLLGLVQGRDDNTAALAVGSYNYVYVAGVNGAPAGSPPQTGTNSYTAVTGTARKFESDVWTLTLATGALAPQWINPDGGKPATVLFGQSTAVYGGGDSAQFLVRYPAPITPLALTFVEQA
K5WGM4	0.4853	19.4	MQYTDSQGQIQSGWLSASASAFGEYAFTTSVGQAMLLAYQICEGDAAGTPVTFFSTNGPATYPYLAGVVGFASLNNDLGPDMFNYVYIGGSAMEVPAGPAQYEKNAFSDASGAREGLETAIWSIGAGGAIAAQWVNTNGAVFTPQIAYIPSSGAFALLGDVSQFITNFGGAYPATWTFVTNIQE
A0A3S1ZCP2	0.5232	17.3	LSDRARVLGDGGYELQNGNRISFNQWYRASWVDMHVDLLTQITEDTGILWGFGTGEAGEKYRIEPSLKLGFLTQMHPSANSTLSLSLTTTVGGNLTEKSCQADYGVLGTYGVNCRLAASEMAPEETLKYLVNAKPERQHLWLNYRVTF
A0A0F4LMX1	0.5456	13.8	ADKNLTTDEKNKQKQDVDKAVEDAKDAIDKAKDADEVNKAVEDGKNKIDAAYKPGTDLTNHRTDAKHRIDEEAELVKGQIARDVSLDNKAKAEQTAAVDAAATAVKDRIDAAGSLESIQKVVENGIKIIDSKHVTNPISLADQKKYAQQLINDEAAIVKELINNDPTLNDVVKAQQAREVDTQAQKAIDKISAAADAQGVKDEYEAGIIAIHAQHVAGNGLKELKEVAKAELDQEANTIKKAIAKDAYLTQEEKDVQTARVEFETEKAQNAIDRAETAQEIKDLRDAAIAVIDAQYVPGIKGNDSGSNG
A0A7S7AH53	0.1722	7.8	MKIKNEWQILCRNKKYNWTLEQLEQHKDQINWRLLSLNTVIDWSIPLIQRYQLNWNWRSLSHHPALPWTIELIDTFHELWDWQALSQNQSIPWTIDLINHFKSRWDWKMLSKNTALPWSVDLIETFVKNWNWHELSVNPKISISLNLIEKFERYWDWQTLTGRRDFVWSRALLEQFADHWYWNVLSKGVLPWSTELIDTYKTRWSWKNLSLNQNLPWSVEFIQQFEDYWDWRDLIHNHNLPWSLDLIKKFENLWDWKRLSYFCPLPITEHEVGYFQSYWDWYSLSSCPKVVWSIELIEQFKYQWDWGHLSAKEDLPWSLELVKKYEQHWNWYLLSDGLSANFNFVLDIIDKYQSRLDWYQFSRRLDLTDPKSVVLIDQYKQHWNWQKLTENLLQHFSLK…
A0A3B8TDI9	0.1769	22.6	HSPVLVGIQIKGEEQSLLTDQLLAQNITMHALDASLYLSIDPYEFSILPSRITLASDLVQADVELAYRGSEDVLSISALLAPETAKNVVKLLPTTLMGTQTYQYLVNALDTDTQTGTITPTRLIWHGAGQDFPFERNNGVFQASLFMHQGQFKFGNQWPMLSELDLELAFENNDLVMRAPSGKILDVTLADLTATLPGLSSQSLLTIDATGSGSGYALAQVMAQSSLASSLGQLLNENIIISNALSATLNLQIPLDNDDVIASGTIDLPNNYIQFTDVDLALTQAQGQLSFVNDKITVNTLSAKLFDQPIALSLDGA
A0A7Y3EK38	0.1805	24.5	FAPVSVISDNGNVYSLNAITEDGNKLDIKGIRRYGNIVMIKAITEKGKYIGLKAISPDGKQNDIKGIKVNRGERELVLNGVTVHAHVKAMHTAANEAKFRMYKKSEINKKRKYKSDFEDISWKLNVETADGKNLVVKAVDPEGNFYDVQAVQDSEQHSFMNIKAFTEEYILPVKIMQSDDEYAPVCAISSKGLYQLKAISEDNVQYDIKGVSRSGRIVNIKAINENGELLDVKAIAPDGKVNYVNGIKIFDKEVEMTSKGHPVYAHVKALHK
A0A2M8C906	0.2209	17.4	KNATLIADTINKHHELYQAEVNIFGRKQYTAKAWINYTDRHGARQPVYLSDIGVNDMGVTTGYGQTPPEEVFFLSPEYLYQGAIKLVAADPYLHFEGGYRLNQECVLNYNNWVAFNQMLNPDDIVFNLADDTYDQDGRKIYFGLAYSDEFRKYYSLAFQPLRNENDRLLMSAKGQLVFDTLSHSFVVGQRINGGKKKLLPDNIVLETETCTMNGRGILDLGLDFSMLKATVTGNFEHLIVPDSTRLEVVLAMNFYFDEKLLGMITDSLRLSYNAGITDPKEIFPLFLQKNLPNDVDPTEFIEELALYGQIRRLPDLLKQSVIFSDLKLVWDSDSRSYYSNGKIGVGYLGGATINKYLDGYIQIQPAVAGSSVTIYLQPSPETWYFLSYKNGIMQVLSSD…
A0A6A8DB63	0.2211	15.5	QTDGVATIDDIKVPTESAVKEAAKKAVAEAATAKNNAIDASNLTDEEKAALKQKVTEAQNAADQAIDKATTNAAVTEAQTNGVNAINGIEVTTSTAKEAAKKVVAEAATAKNNAIDASNLTDEEKAALKQEVTKAQNAADKAIDNATTNAAVTEAQTNGVTTIDDIKVPTESAVKEAAKKAVAEAATAKNNAIDSSNLTDEEKAALKQKVTEAQNAADQAIDNAATNAAVTEAQTNGVTTIDDIKVPTESAVKEAAKKAVAEAATAKNNAIDSSNLTDEEKAALKQKVTEAQNAADQAIDNAATNAAVTEA
A0A4Q2Y0Q1	0.2215	15.7	MELSTGLFDESGFASVAVINPDGDITVPRGAGLNAPAAGSITLSGANVAVLGQIKAPGGSININAFNISPSFAAALKASGAGTIPSAETARGLFTLGNGAGINAAGLTVDNRAGSRTFSSVPKMIDGGSVAIKSYAANLSEGSSIDVSGGVEFGTAGERIFGKAGRIDILGSQDPNLLSVDGGIVHLGGSLKGYSGTSTGGTLSLQAQLIQVGGSLLSPASLALTADFFNQGGFSTFNLTGLGETIGSGEFLPGILIAPGTRIGPQVLSALAQPYGGQNGTAALFPFEKPEGLRPAANLNFTAKGVRNDLTNLLEARGDLVLGSGVFIKTDALGSVTLRGDTVAVYGSASAPGGRISVTGANSLPQIGTPPDYAETTVYLAPGSRLSTHGSTLTQIDRF…
A0A7L5T5Q2	0.2359	17	MAVGGETRPDGTSAAVRWDTPDAPKRLADEGFGGQALDINARGWITGTVRATADTIATNLPAVWDPRDGLHRLDTMLDLPEGSTVQSVDAINDHNQLLLRISDTAAHRTTALVVQLV
A0A1D8GDV7	0.2372	29.8	MSKKILESIKGASLEAILDIEDFTTLDWVWVNRELLPDIVLNLKLDEVIGEEALEKLQQVNDEEVFKVLEEPFRQKGYLPMHQLIFANLEEGYKPTEDIQTIIFIKAKKYKQLSIILSKQYEWVLKSMAMDTYFRMGLEYDSLQETYEDLYEGNGRMIEQLLSEGEVSYLTGRWQYIRKTNELYFYKVNEYHNRWTEGEALSKFRELQQR
A0A0K1ETA5	0.3208	15.1	MCYSTCTTATDCVEANAPPLFDADNFACNQGRCENLGCKTTAECTATFGSQNFVCAQVPGSSYRACYETCTTAADCVEANAPPLFDADNFACNQGRCENLGCKTTAECTATFGSQNFVCEQVSGETYRACYQTCKAAADCVAPNAPSLFDADNYACDQGRCVETGCNTTAECTSTLKVQNVVCE
A0A6M0CIG9	0.4128	26.8	MLSFDDENPNNNWQRTDYEESNADGRGYGLFWSGTDLYAVFSIDGTQGTPDQDFRRASSDASTSWLRSYGQGGGAKVAIIGRIDPVTGDLLDAAYISAVLKDGKTNTLGVTDLSVTANGNLLVRSDARFYPRNVDGSPMLNVGDTPAPFDYTVELTPDLKQVISTSAIGVQ
A0A7Y6PWT0	0.4218	16	MLAFALLVGACRDDSADLRAPRSGDRIKLVHYEYEDGTIERERGFFYDNDLGALCYEETWSDGARYCTPRTSEAMYTNERCSQMLGVVTGPSAPKFVATYYFLHDKPLVSALFRIGEPTTPPPVVWRMTDLGCVGPFVDDNSSHHWYTVGEPVAITDTRIKHTVPEGLDRLVDLFLTTGDGMQIAVDIYDQEIGLPCQVDGDANEMPTTCKPALTDGYVSFFTDEACSAPIVPVTGPPPLLARREDPATGCTSYYRITSEQQPASVYQLIGDRCVRQTSRVAAHYYGAEPLELVSVERRHVGQGRLHPIALGDLATPDRLLYDAKLGTDCERVLLPAGDLRCLPVSSARLYRVFTDSACRQPTDVAIVASRACDRPETYVRDAAIHAIGGVYTAPLYEL…
A0A5C3LUJ5	0.4244	21.4	MSPLRSRAPKPLYTLVVEIANNQMETLKEGGFNLCVAKKANGAYTVVWSGKSDYLHENTFSWEEDYQVFGLNKFKLGALVKAETNEVDIAFGQTCTLDSAGVMSPATGPTDDSGVFTVKNEFGKICLGVNQKLNGTFLPVFVSPTVISGTATFEPIVEVKVWLQSHTETSTMIFNADEPGIEVSYAGDISKTVAYEGKVGLGQWVQK
A0A510UBQ4	0.5591	18.3	MKFSNKDRKEHLFHYNENNEFTHDGIMNIRAHMGLPALCTVKALPTYAMETEKCYFINDEWVKTELFIGRNYWDENAKEMFIKSFPESMPEHYSLTKPPKPKKGFAVRLVNDKWKQLEDHRGKIAFAKDRDNDEKGNYQVEELGVIPNTHTLLEPEQFDSWNIELDVWQYDEARYRPYWAQTEKQWQQELLTKVEAELLFYAQDKQIPEIYSELRKTNYTEDEYYSLLGDRILLNEYVEQDDFPECGRPTLSGLI
A0A2V9UIL3	0.1003	14.4	YSSGKHKKQGTWSAIANNAIPSLWMGSAPRDTGTIESSIGDCVDFQLRIGCQAVILPSPLTIDSATTYADELAWLDAGISYCRTLEGAKPPVYATVALQDITIRYADPTRNPLLDLILDAVSAREIQGVYVVVEQASEASDTRQCGSTRVLGAVLHVVHLFANEARLKVGVNFLGPFGLACEAAGAAWWASNWYKSLYRLRLADKLGGGRSYPLYWSYPAALDVHLETDFDSLVAAPQGLFGRLQDQTSASDALLRAAAQNHRASVVPGWRYQQGNVAQAIEHYLLAAVRSDRELSALTGNARLDHVENWLKAAVAMTRPIRSALGQPPRTKTDHVLAWQDAFLAYRKAHNV
A0A800MNK1	0.1003	19.8	MAQFNEEFYLENNPEALASDKTAFEHFVTEGWESGLQANAEGEALTGDDIVIEAVALPGEALVSLVSEMDADDMRLVDADSAVLDVPALMTTSFDVFKNMDASETAKLVEDTPESLAVMDVGDFQFLEEGTSFDVGQTMEGLDESTTADVLMGLGGEALEYVDAKETFDMGAELTAMDDANLATMFGGMGTESMGVMDNLSGFEMGTELAEMDKTSQATMMGGMATDSMTFMDGMDDWDMGAEMAAMDDANMATMFGAMDTGGMGFMDDLSGFDMGTELGAMDDQYMASMLGGMDTGEFTFFDGMADFDMGAKMTGMGDEHMSSMFGTMDTTDFTFFDSMSGFDMGTELGAMDDQYMASM
A0A3N1NWU1	0.1004	21.4	MASEHSVHQLLEALLDEHLTESGRAFWAKAQGQVADGAQGQTFANLLAMASRHAKRQPLGLTDTELAAAEGALPGWSPRAWNRLELLRINLILARPDLAQASFAEEFEALFRFADEGETCALYRSLPLLPRGERFTWRAAEACRTNMLTVFEAVALDSPYPVTHFDDTAWHQLVIKALFLDCPLYRVSGLDQRLTPELTRMALDWAEERHSAGRHYHLGLWLCLGPHHPERVRQLLEQHWSEATTTEQQAMLLGAARAGQTQWLASVEPADPKVLPYWQNATAGRSEQAQFAPLFAERPSA
A0A2W1N050	0.1005	29.2	MDKAAFFAILLKDLQRSNVMLRKKWATIINENQFSTLDFLPILNEKEQIASRFLWLLSEVGEMYPAILKADLPAWFQQFEKGQVALKHALPTYWKIVGVPLENEGTAIDLLFAVIASNEANVTIKSRAIFVLHNLVQKYPHLKGEFEVCLNAQRNKYSAAFDKGIRKILR
A0A4V2L3K7	0.1005	11.8	MDMLIIEHLACLEVNRMILQDPYHLVSEVQFNDRSPSFDGEIIIYNSDILKKNNIEGTVKIQIKGTTTHKRLKTNRKIKHPINKIDLEVYKKIGEGVLYLVVLINKHSKKMQTYYNALTPLDIERFLNVIKSKEQDSLSIDFKLLQEGALEQICKIQMENVKKQPSSFIELSKNKDFEKYKIEYTIISSEQKEFSFFENVGYVYGVDGEYEMPLEAMVADRLQINKEESIVIDGENISVRYHITESKNDLNIEFENTLIFEISKKTETGKFNMKRLTSINSYIKACKILKYILENKKFPSEIYEIGASINKVEKFNTICEEIKQYEDLLETCERIGISGDYVFDEKENLDDLFTGICNIFREQKYELISGESKIDGQIILRLKLSEYITLLLFKDEKDN…
A0A7Y3ST06	0.1006	13	MREDKVLEMIKTNPIVIKNIENPSDEMKLMAIKKDGIMIRYIKNPTSEMEDLAIQSNPRVIEFIKEPTYDMKKYVVSKIWNTLEFIDNPSEELIIIGMKQKGYAIKYAKNPSEKLQKMAIEKDYDSIKYIEKPSEEIQFFAIRINYVALRYIKNATLNAEVLAIREDESAIRFIENIDDNKKILFLKSNALVMKYIINDLSMDSVEMAFKEVLSKETVRDNYVRDFINCDSINEKYGNISMDKIIFIYKYGSKTCKKIAVDEKLNMM
A0A2J6HN60	0.1008	29.9	MAAITLKKPELKKVFLEVAFTNQYPWNMRSANILEKADELQPGFLKNDISFIVDSIPKATHDGTKRCLMKALGRYNLCEDDEICGKCAEFSFNFLKSATEAIAVRYHALNILEQIIKTYPDLKHELYQISLLYKDEVDKGLKVHFRKVLNI
A0A359BKG8	0.1008	7.6	SGNYVSTDGGTTKDYQAVYVADATKTLTLKATNYGSISFYDKIAGADGFNLHLTGDSTGVVNLYNNVENNANLTIDNVKLNLANGTIDNRTFETITAQDGAKLDVDIDLTNGVADKITSSGTSTGTILIDSINFVGTQVAASKVYQILNLSSDSSLKLALNDSYKEVTPEISNTVKNTDLISQTVYELATTTTTNDSIKIYDKTYDALVLLNQKVTTEERNFNFVDTSTYTLTDDLGTTSAGTFNINGMQQSSLARRAISRASTSSTMSTIDLAGKRGFTIEAGTTFNITDTAIINGVAPDKGGAIYNNGGTIGTLSGKFVGNYAYNKTAAVQGGAIYNSGTITSITSDFTNNYALADAEAGYGGAIYNSGTITTINGSYTGNYTKSTVTRGGVIYNEG…
A0A6G3Q3Q7	0.1009	29.9	MDLTSRLQDLHHRAGKPSYRTIERLIARQGRDQSMARSTIQEKLSGKSPATLTQILSLVEALAEHARLIESPIPAQAIDKGSWRDAYTASLKGGEKSNPSATAITEREVISDPWNVEPLRQAHMYDLIEIISSSSDAPVSSWLPRVISPLLQAEMSCTDFLRRAAKEGPREVVRITEALRKAFPPLKDDPWAAPQDPWATSEHDKTVSVFIAQTARIHGTRSTPAIIAGLRRANIGEYTDQYLQSIAKVQPASNISRIVRHLRSATLSRDSDKLLHFVGSERQVGRVLEVVHHFTESGDANDRTKILKGAATKGWYRIKNIAAEIKDIRSKDDLLKEVLWGIPHGEHQDIAEQLARAGHNELAQRVLVSADEPPF
A0A538PU75	0.1011	16.1	MIGADLGRLDALEGNWPAAEARCRQLLADADPSVGLLGATLESRLAGWRGDRAATAAAAARFAARSEQAAHLLALFQQASATGEIDVAQWTALEQRLSRRDRPHRMQLIGLQLMSEHSLLLGHHDLGLRALGRATDAGLIDITWLRGCPLFHQVAGDLGWRAICDEVARRADGVLAAFRGAAR
A0A849R0C1	0.1012	28.2	MTLSFNKVTKIITVLIPDTEITIQNLLNDIRQYEDELSSMDIPIIASCAGKESLGGGVSVGLTLTLLDDWIVAFEARSGPDYIQCKVSGGNIVSYDGSTPISPTAFTQVLITASASATTQELDAIQYASFNGGVTIDSINGVSGTTYNIGTMENPVNNLHDAIIIANSRGFYTLYVSEDIILGSDNDIQNLTVIGRSIRDTNITIDPSVICDNLGVENCYLRGTLDGGIRIETCTIGDMYYVSGYILNSFLDGTVVLNGNEDALFANCSMSNPNNIPIIDMGGSGQNVTFTDYSGCIRFKNMTANNKINIQIDGGCIFLEDTIIAGTITITGIGQLFDESSGTTIITEGFVSRDTISAAIWNAPTADYNIPDTFGANLNTIFIDTIVEGTLTVKKMLRV…
A0A1F1SHM6	0.1013	18.6	MKKKPILKKQMNRQYYYLFGLSVMLMILAFVIESPQSLVSGMMTILVSPSQLFTDYMEIASVGSTLLNVAIMLGISIYSYKKLEIPLNGTVIGSLGMLAGFSFFGKNLFNSIPFMIGVWIYTKVTKQNYRNYVIVGLFGSALGPLISFLAFSGVLPQGWSVLIAYALGIFIGFILPQLSTQFLGFHQGFSLYNVGFTAGIIGMVVLGFMNAFGIEVETRTLTSTQSPLILYQLLIGFCVILIVPSFYLHFKKKEKYHFKLLLKLSGRLPSDFVEMTNLATVTLNMSIIGFILLGYVLMNGGQLNGPIVGSIIGVMSFGAFGNQVKNTVPVLVGIMIGSYLTGVEPTSTSALIAAIFGTTLAPVSGYYGPLAGMIAGFVHITLVSHVVVMHGGLNLYNNG…
A0A1V9VD34	0.1014	28	MIYEKILFYMLFFTKIGNSTISKYIENSFNEKQNDFKLKFDTFIIDTNNINLVANINDSSKVKIDGKINSLFDLKAEFIYKIDIKDLSIFNNIVQKELKGSLQANGDLITKNGLSTIIGTSNIANSSTKYEINLNKTDIKSLDLDIKNANIDELLALLSEPIYSFGKLNLNAKLIKNSSNFFNGDFLFDINDGKINNEIVQKEFNFPIKQTITYNLKSLNKLENTNVLSDIKLISSLANLDMKNLIIDLVTKDISSNYFLDILNLRQIEEFINIALNGDLKVVGNINKNQKTLKIDGNSNIADGVANFVLLDDNLDLKLKDANSLKLLYILNKDQFFNSNLSLDSNYNIISKIGNINIEVKNGNFIKNNFIQKIEDFTKIDLSKEIFESGTINSKIDNK…
A0A3B8TWI5	0.1015	25.1	PAEEESKWQIIVKQAGLSNHQFHLVDNSHSEPVTLELSEFNLQIKDFDSQASSPFTAELNTQVGEQGKLSSSAQILLQPLKVTMTVNSSDLDLRPAQAWISPYVHAELRSGLLSSALQLEISDLDNLQLAVQGDASIHQLHVRDSLRQRDVLKWQTVDINAIEYNLQQNRLSIEKIALLQPYVRFIINENLTTNISELMIAQPKKAETAAKADGPEFALHIGGIEVKDGSANFADFSLKPNFATAIQQLNGAIGSINNQSNSIAKVSINGNVDRYAPVTIKGSLIPFDPLKKLDITTDFKHVELTTLTPYSGKFAGYR
A0A442XVS9	0.1016	17	MASRFWVGGTGTWDASDTTHWSAASGGAGGASVPGAADTVTFDANSGGGTVTVNTTVTVISIACGAFTGTLDFSVNNNNVTLSGGTNAFSGTGTGARTIKLGNGTWTFTTTTTAGGVVWNMGTTTNLTFDAGSSVLNFSGDAVPTGGNAVRVMSGGNLAYATIEVAAQSNGGKFNLSGANTIGTLTVSGTNDLIVAGNQTIGTLSLNGTSTGLIVMESSTSGQSRTISVASNPPTLDWVAFRDITGAGGASFVADNSFDLGRSVGITINAPGAGGGGAAQLVDSGALVG
A0A483B624	0.1016	25.5	MQKVLEKLLQQKKISFNTQQINFMLQNIGNTNSRLRDDLIYNLFARGFDEDAFTFVQKQLITNELIESGNLFKAIKLDQNDFVFLRSFTALALAEIISADGKKNFLSDKDRKKLFSMSIVYLSSEKDFRGFVSGKGWAHTVAHGSDFLAASIRNPLFPLDMVDKSFKVFFYILNQLETAFVDNEEQRISFALISALESNKIIETEFVDYLLKLNESRWASFSFSNQRSCYQMNVWICILQNVYFMLNQKFFLTRKTINKLIQNYYKKEGYAFSD
E2AZ77	0.102	1.4	IKFFSHNINNIKFFSHNINNIKFFSHNINNIKFFSHNINNIKFFSHNINNIKFFSHNINNIKFFSHNINNIKFFSHNINNIKFFSHNINNIKFFSHNINNIKFFSHNINNIKFFSHNINNIKFF
I3RTT2	0.102	29.5	MKFKLTIQKLLLLLGYTFLGIGVILQSPQDLVKGLIRIITTSGVLIIDFFEVGGIGPALVNASLLMIGSIYLAEYHKAEWTGSLIAAMFLMFGFGLFGKTIVNVIPFIIGVYLYARLTKKDFAPYISNALQATSFSPIVTEIMFVLPLGSIIGVPLGMGVGLSVGLLLIPLVEHFRKTHLGFNLYNTGFTIGLLSTIYVSVMKSYGYEVYKQAIFYTNHTHEIAIILTLIFSNLLVLGLYKNSGWVHSLTSLFKETGYHNNDFYKSYGFKTTLINMALLGYISLAYVLLVGGSLNGPIIGAILTVVGFGGFGKHPLNILPIFIGVFIGSITKLWSINEPVILFAALFGTALAPISGYFGPLWGVVAAYLNSSVVLATGNLHGGLNLYNTGFSSGLVAAV…
A0A1B8Y2F7	0.1021	6.4	MSGTVPLALSVSGTVPLALSVSGTVPLALSVSGTVPLALSVSGTVPLALSVSGTVPLALSVSGTVPLALSVSGAVPLALSVSGTVPLALSVSGTVPLALSVSGTVPLALSVSGTVPLALSVSGTVPLALSVSGTVPLALSVSGTVPLALSVSGTVPLALSVSGTVPLALSVSGTVPLALSVSGTVPLALSVSGTLPLALSVSGTVPLALSVSGTVPLVCEGGTIQFSRL
A0A344UEV6	0.1021	28.5	MDITVAQASGNKEHGFSALENAVLHGDAAVADGNGGHGFNASSLSTLRGDWLTARDNQWDGFHAEALSVIRVPNPQTSGNKAQPSFATEGALLKFDKKDNLKN
A0A624F4P5	0.1021	14	MYSPQARVNTTINTSETSTINISDSGPHTIIIEADGTLGNNGNKNKIIYAHASGSNTLTLTNLTNKGTINGSVNVEHDQGFTGTITVNTFENIGQVNGQIYMGVWGGNSGTLNIDKFDNSGTIASNSQGVFFEGKNTHIKTFNNSGTIQSNNSQGVNITNGASIQSFTNGGLISGSNGISMSGGTINAFINTGTINSTGKTEPSAYGASSGISLSYNTIKTFNNKGLISGIFGLNLSNATIENFTNQGTIESTSNHDFGAAINLVAPYGAASVINNFTNEGTIKSKSNGIFAEAGNKIETLVNKGTIEVDLNGISFYDYGDEGGSGNKIELGKIILEKGSSIKAGHNGINIDHGSSKVIEADAIEVKEGAIVSGNNAGIYLGGGKEINAQITIAGEVSG…
A0A5M9HWI7	0.1022	22.3	MDLPKAKIEDRAIRSLENIVDDHFTMQSQFNRLDKEMSWDGYIEIFKKNAEQSKENYDDKVPVQIKGHIDKEQNYINKKRITYPVKIADLKVYFRDRGVLYFEIFMSEDGKRREIFYSSLFPSKIKSYLETAEKKGNKGSINISFSKLEKTADRLYIIVKQFSNESRKQGFGIGPTVQNTIMIKDIEKVTSITASAVGASNQFEFLQRLSEGDVCLYGTLEGCPIPLPLEWHDDSTYVIRERVHKTLGIESRVFYKEYEAETIFNEGIILILSENLEIDLVKGKVRFKEKSGIKQLRIDAEFLLCAKQNASFTIEDRNFQFGKLDMPKRLEDKLNFYIQLDDVLQMIEFDFKKPFKIISKQTKQQLESIVAMRNGLYNEDLTDKQHIFNWKIEDKYMPI…
A7S4V2	0.1023	11.1	VIEGDAHTPCVVIEGDAHTPCVVIEGDAHTPCVVIEGDAHTPCVVIEGDAHTPCVVIEGDAHTPCVVIEGDAHTPCVVIEGDAHTPCVVIEGDGHTPCVVIEGDAHTPCVVIEVDAQTPCMVIEGDAHTPCVVIEGDAHTPCVVIEGDAHTPCVVIEGDAHTPCVVIEGDAHTPYVVIEGDAHTPC
A0A3S4ZNU4	0.1024	16.6	MFGKTSLDIQTSGAVKANLKGEVQLAEPKTPLNLHLTSDAVSYPFIPEKGQEPLKLEKIDLSLRGDLLNYQLDTQVSATGMGIPVSRAHLKGQGEITQFNIEQLVLNALEGKANLSGNVNWENGVAWDAKTDLDTINTKSLAPEWAAVLSGGLQSKGYAGRGENGSDWHVEVSNLDLNGSLLQKNLQLKGEIKSNNKTLLDVPSATLIYGENNIALKGILSDKSDFSAQIKAPNLTGLLPKLAANIQGNVKLTGKVAEPNLDLDLTAKSLSYDQLNLQNLIAKGKVTTEKTIQGNVDISLAQLVYGDVKVENASLVASGNEANHSLKLNAKGNPIGADLQLSGKFDRLQQVWRGQLSQVAIDSKEFGSFKTNQAVNVSYDNKQINANVSAHCWQNPKIN…
A0A1S2M6M7	0.1025	24.2	MMDEQKHRAYYKELKVKANDFTEGEKKAILKLLKIAKSSYYFDEQDTKSVERMLHELTEGEENTLDLLKLIVRNLLGEYPGDVFDYIIHHKREYSYSTGFYRRPFRTADWKQHTSGLIWKAACLIDLYKDPFSLIDYLTTPNYPYDNEVIKDIIAYEIDHQNEEVLTALKEIIYGENNTALLNRTMISGMFLCHQEEVYKVAGDLLIAARLQEGLRQSIVESMDEGTLLSLIYMLKIVLKEELIRYSSVVRALDVWTGLTLEAVNTRVAKQLIDYAYQCLIDEQLRNKWITSNDVNKLYMSLWATAVIDEQDVAVNIRKLMDSGETYQKIIAQSFLNQSQNDELRFSIACDYLEQTNLELQYYVYTNYVYDFSNSYAYGTGNRRFLIERNPALEDKKER…
A0A4Z0RNM8	0.1025	13.9	MDYTVDDVREELKNMRARVHHGELFDSLGTEVGRLIDQFDYDAPTVVEQLDPVTATAIHEKVSDWQNALIAGQPVVVTDQELLDVMSGLRQTDPELRDKGVFFFISDALQANVFTDAQIVMMTRYLLQDSVLFSHIDETDNDGIFFRSFAVFILSMLNYANRNSEVELFSDDLHEMLIDNLATYIALEHDTRGFVEGKGWAHAFLHIANLLDELTHDDAVTRADKVFLLTVLIERIKRLETPLVMGENRRIDSYIVTLVNLNPLYEQYFLKQLKQWRQEMTRRMQPEVEADWHRMYNQQRLLQGLLLREKLPKEIYDYLNEARNFLA
A0A0K9GPK2	0.1027	22.2	MEIVKQGEDLIITGAGFLVAGTIISAIGATNVIITGTDNGLELVARGNAVEGFGNVLQAIGRMKVYEIEGREEEILSIVGCWFQAGGNFTNTVANEVILEGTEEEEGLRVNALGSGVQSVGASLEAVGAPVDRPLESTGNWVIALGSSIDSIANLFILQDKKKKGDALAVIGSYLEVVGALIELYALTSLREESLPETEDNRYQYPRISV
A0A210QWA0	0.1027	23.8	MLELNGTTILELNGTTILELNGTPILELNGTTILELNSTTILELNGTTILELSGTPILELNGTPILELSGTPVLQLNGTPILELNSTQILELNGTTILELNGTLILGTNP
A0A3S1G9U0	0.1027	12.2	MTIHATGIAVGIAAGGAGGVSVNVSGAGVVAFNDINNGIEASIVGSTVTAGGNVTVHAEDRAGIKAELLAVTVSAGGAGAASVNVTVSVTYAENTMSGSLLATIDDSTVTSTSGSVTVDAFADNLIEADGVAVGVSVGGAGGVSINVAASAVLATAVLTNVVEASIIDGSNVAANSVSATATDESTVDATLVAASVSIGGAGAVSVNASIAVSVARVDFGTNTRALISGSKVLARTGDVSL
A0A086ZHX0	0.1028	20.6	MNTTTTTIMSMDTIAEAYRTDRLELGPTNATRQWARETLGAWLDQLTGRPTKGNGWKPMLATLMRESLPVRDAMIYSVLSPLTSRDTIIRLASEAHTPDMKRLSTSILDHALRDPKTETDHALVSAAVSQLRDIAATADSDQDAKYKANVLATIAYLEWVDGRQHDAMLDAQDAADHDKDNTLAGVVGALVVRDVHPAYLD
B8F8A9	0.1028	21	MPTYIHFKKSDEYYSIISKINIPLYNIVFNTGGKIQGKQFNMLNYQDIRNGKTYAKAEVKGTVIQYGKVVEPLKQEILTLPTFDLFSIAFQLSYYGVLPYNFQTTNGKKTLST
A0A257JCI4	0.1029	24.9	GGTTRGTVNVSAGGLLSTARATIGPNHWSTNATGGERNLAEVNVSGSGSRWVVVGGQRVDNSNGNVFEAGASILTANDRNAWATINVTNGGVIEVQGVNGVLNGITAANDRGRSDIRVSGAGSKVAFTGDGAYFNIGRRLGSAAVTVDASASVTGVWYTAVGRDGSFGDLLIDGPGTLYSSTGVASVQAIGSLQNPVFDIGRNGT
A0A497PJW2	0.1029	22.9	MKTKIITMIAVVVFYPSQELKATDIDFYDDGIIQEGDGYDNVNVHNVAIVDMTGGVVSDFFTNDSSTANLTDGEIWRFYCRDTSTFNMFGGIIHQSFGVSGNGIANLHAGSIGQGLSAIESSEINVYGYDFSLIPSGSNYFLSGFWGNDDPFTLYLRGPETYPRVVLHEIPEPHSFAFLFLGSSLIIR
A0A210PFS6	0.1031	2	MNGIEEEYMSGIEEEHMNRIKEEHMSGIEEEHMNRIKEEHMSGIEEEHMNRIKEEHMSGIEEEHMNRIKEEHMSGIEEEHMNRIKEEHMSGIEEEHMNRIKEEHMSGIEEEHMNRIKEEHMSGIEEEHMNRIKEEHMSGIEEEHTNRVEEEHMSGIKEEHRNGIEEKHMNGIEEELTNGIKEEHMQSFRHAA
A0A2M7Q4J4	0.1031	24.8	MNMNSLSAGLTGGFLILTVIFTLNTVSAAAATVEQTTMTHLDAIRSILPGQESKVVNGYNKQMDQAWKYFKAHKKAVLPILRQELTEELDKREPSNLFLLDIGYYLRLQDSAEDKALATRALFKLDLTSDIVAENHQLLFMLAHAVAPDRDPGMLQLLDEAFLKKSVTIYIPQHALKLSETMVCVFLYGVYGEEAETHLRSLLTDPALTNKVIEILIWIGSSDSQQDIKSVMLAQRNDETFSRATAYMMTAGGPAGRATMLEINSSDLDAESQHYYQRIRPDIELVSYSSLKAQLSGFPGAKSLSDAILKKRLAAMYEHYGKDSNTNPEAVLNSTIPASELIQTLSRIRARMFYRLSDEALGDVEITNAIINTLHFKQKNSKPGQPGR
A0A317N3J4	0.1031	12.7	MDTLARQRDQHTLFVVIVGMSLTFVVFGFLADPPGAVLRGIGDIVFARDLMITDFVGVGGLGGAFVHAGVVTLVACAVYRITGAPVDGAAVACLLLVLGTALYGKTLLNIWPIVAGVALYAWVRGDRLADHVSTAFFATALSPIFSVLAFGTALPAWAGLPLAVGTSVLIGFVVPPVARRLFDAHAGFTLYNMGFVAGVVGAVVVSVYRAFGLAPQPEMVWTSGNDTPLLILLGLILLGLLAAAFARDRAPWRHYGALLRRDGRAPSDFLDSDGAAAVLLNMAVIGALATGYVLVIGAHLNGPVVAGILSVIGFGACGKHALNIVPIVVGVALAGLLKPFELTDPGLIWAALYGTCLAPIAGRFGPHWGVIAGFFHASTAQVTGAVVAGLNLYGNGFAA…
A0A6M5XUD5	0.1031	6.3	MSIVAGGQLGLSLVNAGTASVAASGATITDGDTDIDIVAGKLLLTATGGIGNGGDALELSVGTLSAKAGAAGLFPAEANGLVAGSVSVATDVIAASGVATAGTAVVQEDLFSGGALVITVAPGDLTLTADTGAVTGDGLVLLQAAGALAANARVTGASHVSLVAASIAQGADGDIVANGSIDVQATGGAITMADGAMAQSNGGNIGYAATGAISVGLLDARSAGVQSTRGAVSILSGAAITDNAGESAIDVYANQLRLEAATGIASGSERLETEVAVLAAQAGSGGVYRPKRARWSSAPRPT
A0A7Y5QNB2	0.1031	12.2	LGLGVGGRVDGIAIGGLGVGAGGGGSGVLIGGLGAGLGGDFDGLLIGGLGAGVGGSFRGIALSGLGSGYGGDFSGISVAGAGIGVGGDATGVFVNGIGMGAGGTIRYVAIAGFGVGAPRIEGAAVAGGTITTPQARGLMVAGAWLRIRDLERRRPDDDGSRVRFEGVGVSAFNQVLGHQQGLTIGIINYARSLSGLQVGLLNIVRDNPPARRALPVVNWGTGRG
A0A3B9EF56	0.1032	26.5	MARRPRASTRLSAANLTTLGAPCLAELLIEASVGDGNLKRRLQLELAAGAGPDLLANAIDKRLAALAASRTRVSWRKRPELLQDMETHRRLIVTRLAPADPVAALSSLIAWFDLFRGLAARVKDPRSELVAAFEGASPNLWTVAEAALRKASETIRPLADAVARNPLDYGRWVGAAGEALTPDLARRLLDALDGSVREARAARTAVRRLADRAGDLDLWLTLVTPEERGSPDFAAGVARRLLA
A0A328RV88	0.1033	21.7	INANNQTLSAKPTSRYTRFNNGCNITINDATINHRIQNYINLTLVNSCINSTTTNYGNLIITNDVTFGENFAISGSGNIITNRTDLALYLTDLNGNFTIENMNITKGKTNYGNLTIRNSTFYYITNSGNIILYDYINGGITNNGNLTITDDVIFGDKFYIGGSGNVISNRTDLIQYFVVLNGTYVFENQIISVEKTNYGNLTIRNATINNRIANYGNLTICDDVIFGENFAIEEHGQTFINDSNKLAPYMTHLNGTYVIENSTYFISNFNYGNLTVINSIMNKTAVFSNEGTLTIKNSTVDEEISNSGTLIICDDVIFGPNFYIMGSGEVIINDTNRIIPYLYTYNGDYVLENMTINPKTNNGNLTIRNSTIIGQIQNNGNVTLENSLLNSSSAFINKG…
A0A3B8TBJ0	0.1033	13.4	MSANTINSIQEFLDASQSQYKFIDMGRGFREITPELFADIEQQRAPAPYPRQQHMWLGCIFWAEQRSSQHYIWFIKLPLDERGLLNQAARNVFLEKVVNALGAQLEHTEKQQGQLGDNPYTFVPNQQQLADFNAKAKALVGAKPGQGFQAVGEYIHAPAEHDWQLLSVQGVADYVARLSDPMLFAALSMQWQQLAPSFQTAVLSSLENYVINKPLAMLIKHHWDAATKQNNDIHMIASLRALAQAPEAIVLKVLQPLLQRAYLNADLLILIAARHMRLFADIERAKVFLEKCALHDDVLFQGLFSDIVQVPQCRIYILQAIQSDSLSQLCKTKIARLQQAR
A0A6G8F2H3	0.1033	28.2	MVNKERVEKIAAGIVDTNLNQTDLLISDIDTTDKMPSWDGEVRVYKQNAQNKAYLRGRVPVQVKGHFFNLSKNNNKFPDKIKYSVETSDLTNYLNDAGVMYFVVYIDISNYCNYKIYFNDFLPYSLASILKKAQKKTFSVDFNSFPTGKTERTDIFLNFLNHRKHQINLVQTDLPDEAVLKENGIIKSYVIKGTSCEEPENLSDLLFSPGKKFIYGDTKELGLGLIPLGEASNIKISQRLSKTVSISNKVYYPEMVWERDKSGMFYLFGNNIKIHITTDNIATVLYNNKGLLQERINDLEFLKAFSKTNTLEIDGKTYPFNDKEKVEENLIEQDETYLLNLKKIEQLLELLGIIDFFNFDLSELTEEENYKIQMLIEGLLEYHPLIFENHNENAFLFNF…
A0A178GQH5	0.1035	25.4	MKFREENSNITLDGQCESVQIVGKNNTFIIANTQSLQVSGTKNTVYVKQAKTVQLAGTGNKLHTDHTNSMAVAGMRNSVKANTVNKIQVAGMLSKIDINTLGSINLAGLGLRAEYQQSVDSTQPIQFHNSGVFNKAEQIIQ
A0A2J0N6P4	0.1035	30	MRYPNINKMREVIKKDRGFDVVVIVSSNGNSRYWNWRLSATRNEVLSPKTKIICTEENWEGGAGQLLGTLYAFQEANKIMNLKKLLKNGGTVAFYHTAGYGKRMAPLCGTEGNNKPAVKLPKPIKIEGGNTLLAMLEAVLLSTQRYAKSREGRVCVFWGDQVIIPSRLMKRETRLPAEIFGIKQKFIPSPKEWRKNWQNYGILIPKKDKGVLQREKLTWKEVKKLQERGYITPDSKGRIELIKSMGCFSIDFPLLVALLKEFSKELELKKRKLDTDEHLWMPLTSTKREYIEKGGSIIYWKRIKRFKTRYLKRERKIMIVGVKNLGDKTLWWDYGNLANYYKNIMILLEKSDQGRAGREFYELEKYFTKKAKKNSLKIKNSILINSEIGKGDIKNSIII…
A7S1D4	0.1036	0.9	MNALRTVANEMYALRTVANEMYALRTVANEMYALRTVANEMYALRTVANEMYALRTVANEMNALRTVANEMNALRTVANEMYALRTVANEMYALRTVANEMYALRTVANEMYALRTVANEMYALRTVANEMYALRTVANEMNALRTVANEMYALRTVANEMYALRTVANEMYALRTVANEMYALRTVANEMYALRTVANEMYAIRTVANEMYALRTVANEMNALRTVANEMYALRTVANEMNALRTVANEMYALRTVANEMYALRTVANEMYALRTVANEMYALRTVANEMYALRTVANEMYALRTVANEMYALRTVANEMYALRTVANEMYALRTVANEMNALRTVANKMYALRTVANEMYALRTVANEMYALRTVANEMYSLRTVANEMYALRTVAN…
A0A2N5HM83	0.1037	29.2	MTKVLNFTIPADGTITSPCNNETIVLTGNTHVLITETVDGNGGFHFKFHVNTQNLLGTGLTTGAQYKFVSTSNAEQNTGPSGFPSEFTAIDTLRVIAQGTVPNFQTHAISKVTFNANGDLTEFKIDFDSECK
A0A0R2JC74	0.1039	19.1	MDYRIDNVRYVIEELREQVHEGELFSSLGLEVRAVLESLTVVPRQPVNLPSTDDEQDVWQAVDQFQQALDTDPTQITIVSLKMLLPGLQSTDFELREQAVFSTLNEWLQEGLANEELQAWLFDYLLQDEILFAHIDEPHNQAVFGRSYAVRLLASVLIAAKRQKVSYLNLERRERLVQQVAVYVAFEQDGRGYLEPQGWALAFTHISQLLDMIVALDEIDRADKILLETILMERIKQLKDSLTMGESGNIARYLINLANLDSIYENYLLTQLKQWRPEMMRALQENESRAVWVQHYNRSHLMGAIILQRTAPVAIHEYLEQISEFLA
A0A545AXH6	0.104	22.6	MAGPVLDVVVQGLTAPATAAEREAMASPPYPVPAAWAAPRDRLLRELGDRLPATGDGPPTVTRTLGAPRPFRDVVRSLGRPGPFRFADAACALLAAGALDDSDVDELVALLPGTCGIRRQQVLNRLTADDLEGALAAADRIPGDTGWAGHRDVAAVLADRGDAAGFFAGWKRYAAGQHRDGMAALKGRLVTGVARAQGWPEALAVTQDKRIGPGFASDAFSAFGADVEGLSQVLAGEAAGVLPEIDELSVLVPALVAASGRDPERDHPLLAPILDRIVAVDPTTDKATMRARDHLLFSLWPAIGEHPTLDRVRKAVRTPSLRRELTRLPREPC
A0A2N6QPJ9	0.1041	28.1	MVENKSIIINDGNYLKYQKNNIIIIEGISNVNIDFNYSEIKTPVYIKECVIKNMYLNSTWFRKGFVLENCIVLNDINHEMGGHNYSEIHIHNNIFLGFFDFFDCHFFERMTVNNNIFIKGTNLIGNTCKGYKNIFDKGLELYENIGRLNEEN
A0A359LY84	0.1041	13.8	WAQDGIAVRRLIPMMLVGAWHTQSKGDCEVLRVLAGKHGDEIERDVTELLKFDDPPVWSAGKFRGVSSKIDAFFAVQAAVTPKDLEDFFLAAEIILSEKDPALDLPDDQRAFAGLYGKSREHSGALRDGVCETLVLLAVHGDALFEKRLGMNIHARVDKLIHDLLTPLTPGRLLSQSGNLPLYAEAAPHTFLCIIEQDLRSPDPQTYSLMKPADTGVFGSCPRAGLLWALE
A0A2T6KM57	0.1042	14.7	MKRLTLLVLIVSAIYSTYWFVGANTVESRAVESIALARSEGWDIAYDTIKTIGFPSRFDTTIDAPNVTPPDARWTWQAPFLQVFALSYQPNKIIAAFPNSQRLQLPTQKLSLTSDELRVSAGVRPNADLSFDALTTEGAGVSVSSDIGWSIALQNALIALRNTPDMDKSYDAYAQINNLSLPSEFLKQLNQGNNLPAKIDSITINSQLGLNQTLDRHTKNPQLQSITLENAQIVWGTLSVRAEGRVDIDSTGVPTGRITLITQDWRTMIDILVSMGQVQPGIAETLRNMAGGLANDAGVLELPVSFGNGFMSLGPIPLGPAPRLR
A0A832D3D4	0.1042	28.5	MLKRWGELEPSQAFAYVAGEPESLTKVEAIRTIAVSFARSNPPAAAAAALKMPPGRARVEAVSLIAEEWARHSTKDALAWAYSFTNEVLRRTALKSIYFVLVRSDPVQVSRVVTALPHGPIRTALIVNVAENLVALDPDGAIKWAQSLPETEERRLALSIAVESWADFNPTAAFIFVLLTSRMRICLGN
A0A0C2MTB9	0.1043	26.1	MFINGNGMLYLYKYIKNSDIITEKIFFKTCEHIYKIDRECAPNICLSNLQKIVDIIKDSYRSTNDDDYARLFFIVLRMVNRLKMWNEIILSEEEIYSITKRFVYPHLNEKNSHYPRFFINISKVWSGILNTSKTFKIGSIEKLVYLAAIFSIDLLGKMRYIDKDSTFNITPKKEQRLYIIYLTLIADDVFNHKKSPWLPPILINLHTALQDFIQKYPINHMKIQDQFIILQYYIKSCNTLKLKMSLNGLEIFRGFFAMTSSNPDLSNTF
A0A4R0QEK2	0.1045	29.8	MNHQLYEKLQSTEPYSREELGWLLDHIGAADASIRDDLVYASFCHALLDGLVTRTDLDWLAGEIMKRNLLFYKIEETGQATLTRSFTALLATLLIGLDGDQQSIYKTALSSNHRLTLFQLALQYLTKESDATGWSAESGWVHAFAHGADFLLYASQHPDFPETYDAIWQTIIMVFRNQQQVFTANEEKRLAIVVSQLVLQEKIGQQDLFNWITKTDFPKVQDQDYLRWLNYQNFLLKIYMDLDQADQLCHDLKESLQQACTE
A0A7X9Q2T7	0.1045	21.2	MSRATDLAYFFDHLTSPDWIEALQEAELFKSPPSVEAEGDYVRYPAWAASRYLARVAPLAPERVFSVIRQLPHSDNPRVHEDIAQAASAMPVELARKLVSQIRHWVETDRHLLLLPTRVVELAGHLARSGASDDAIELARSLLALSVDEDIIGQRIRTRVSDHDFVDLLQDLAEPLIAAAPDAALRLFIDLLDHALSERYTAPPTSSRRFDDASIIWRPDIGDERDAEARFQPILNSLVDAVVRAARATNDVNDVDPFDLLQGARASVFGRIELQLLAGLSNPCAPNLVSRLLVSRSQLSNQTLELEYLRALRSKADQLTPGQGRRLAKWIRIGPLRAGFLAKRFGDEWPGYLAIWQARRLAA
R7UJH6	0.1045	5.3	MTINSMTMFQNDNGLWVITINSMTMFQNDNGLWVMTINFLTMFRNDNGLWAMTINSMTMFQNDNGLRVMTINSMTMFQNDNGLQIKTINSMTMFRNDNGLRVMTINSMTMFRNNNGLWAMTNNSMTMFQNDNKLRAMTINSMTMFRNDNGLWVMTINSMTMFRNDNGLWAMTINSMTMFQNDNGLQVKTINSMTMFRNDNGFRVMAINSMTMFRNNNGLWAMTNNSMTMFQNDNGYGP
A0A7X7VS99	0.1046	29.6	MYKYGISYYYMDGSIRKPRSGVDVRLLRPGQSWAEGIKLIEVTGGSGYYEISIESEAGCGYYELWDDLGSPFGQFSGKTCIIGRLDTRGLQNNSVNASHITDGSVTSSKIANGSLSKTHFAPDILTLSKLEHEIQDQNKGVGDNSQGSPANLFDDKTVIHVLEKEYQELPHIILSNQCDAFLYIIDAVLEGNMVTVTLGISQVYTASEPAYTLIAISK
A0A1K2A7F0	0.1049	10.2	TLAAGSGTAAFGGVIGGTTALTSLAVTAGNITLGGNVTTTGAQTYTGPMTLTGGTGVTRSLNAGAGQITLGSVNATGESLTLQGNAILNGALTGLSELDISGTTTLNTGSITTTGNQSYNGTLTLTEATSLTSTGGDISFNGIAGATQNLTTEASSGTTFFTGDILALGVLDVTGAASLGGSITTSGSQTYQGVVTLTDATSLTTTNQNIDFQSGIQGDYALTLNTGSADILISGTSNLYSLTLTQARHVTLQDIALNEAFLQVAGTGTTAFNGDLSASTLELTTQSMQLAANKTLNSTAGNITVYSDGLLIGADASLNAGSGTVTLAPQTQTNTLQVCSTTSCSGSGFDSTYDLGTLSITAGTITVGRTSHTGNITLQSIAYGYNLTLENAAAGYIRV…
A0A1Q4B723	0.105	19.3	MLGATAARDVPVLLDRAWDATAEAFVDAAGVAPTVRAHCDAIELGDLVGLVPGRLTAQEHRERLRRAHRDGREPDDYHVLCVGHALDLLGDRLPREAYARWSSLTPTEVVARLDSLDWVEHAWHAGAVVDTLGTALTWALASDDPEGEAARETLLGWLLTHRDPGTGLWGSPRDPRESVNGTYRLVRGTVASWGIQLGGGDAVVDTVLRHVRAGALDAATACDALDVVHLLWWARPSARGYREAEVADVAELVLGLAVAAWTGDAGGLGAPFAPRGTEMTVISGADPTRPSLQGSEMWLALAWYAADLAGCTDALGYTPRGIHRPD
A0A4Q5Y7I5	0.1051	16.2	MFHQPDAEHPNGHVLLSGPIAQSIPAGIFTNNAVKNLTIDNTAGVTLDGPLGVSGILKVAAGNLASAGNLTLLSTATGTAVVDGSTSGTITGTVTMQRYLPSRFGYRYISSPFSNATVAQLSEEVELGADFPTVYNYDEDQVASGWVNYTSTTGVLSPLKGYAVNFGDTALSNTISISGTLNNGPVASAVLYNHNHTYTKGFHLAGNPYPSPVDWNSVAGWTKTNIDNAIYYFNNGTADRYGGTYSSYINGVSSDGVANNLIPSMQGFFIHVSNGSYPVAGGLEINNNARLTTLNPVYHKTTADETLLRLQAHPGTDTARKDRVAIYFQQESSIRYDKDAD
A0A838QW23	0.1051	9.4	MPVRLFTGSESAGTISGRGVIEIWAATPFTNDGVIAPDGNGGIVLTQQVNSPIDLDGTSGNGQLLLNTPFSELEVNAVGLSDSFSGSVFMVAGALLTMNIAEGWGIDGVGSINVAGTDNPAAASQIAGNELTLGGMMNVGGAQGQLRFQAPAMITPAALVNVGDDGDRLEFTGAITVLGGQFTLGNDGQLDFEGETTLQGGAFNTHSNLVFDGSVSFNGPTVWDGHVTINGAARQNGVATVTGNTIIDADTLDLDGAFGPTTWNVHSNAIINAASIDTTLGNIYDGALNIGAGFFGQLTINIDSLAPHWTMAGEMNLNGVAAAAFFLNRVGGSHLRISGDVSVAH
A0A5N0UV16	0.1052	11.4	MAFTTLADLTNTERRLVDAVLAGTELDLTGEDRPVRGEALRWLLLDGFPWPGERKPDPRGIRLRGATIEDGLDLAEVSSDLPLRLVDCRSEGAIRLSGSHLSTVDLSGLVGTSVIAVEARIERGVLLIGARLSCDSAEGAVNFGGARIGSVFDVSGSQLTNRHREGPVFQGNNLRTGAGVFLNRGFRAEGGGPLGTVRLSGAELGGQLNLTGAWLANLHGPALVADYLSTRSNVMINHGFRAEGRHETGSVRFVGARVGGRLMCEGGHAFAVRAGDLVLNLSHAHVTSDLLLPASFTPGLLRLDGLTYDGAVRHASLPEWLDMLGNRTSHYASQPYLQLAQSYRGSGHERDVRRIHVARQRDLLRRGGLDFWGRGWHRLT
K2CZ63	0.1052	29.1	MLRKLLRNNKTLGLILGILIIATFLGIFLENTLTSSKEKFASKIFKQCSLRQDKETCYKDQFKVLTKDKDLFFSASVVKDIQKLDPQLRYCHNLAHVISIEEVSKNSSDWINLLSKVDIDACSRGYFHGIFEGHSRVDGNFTITSQSIDDLCSQISSNKIEPDKSAYLRNCVHALGHILLVQETADVKKAAQVCDGVSGNLKKYCYIGVFMENYQKTNLEAHGLSPSGYKITAEDLTKNEEICANFSGVAASACWQTMGEMYSHFYSDSQSIYNSCIKASTNKDTCYLNGVGSLSTSLANSINTKESDINFCQYYKDSEAKYKECINFIISYTLSTSEDFLNFIKYFCLEVDPEYKDFCKEKINLFKT
A0A3S2UED1	0.1055	17	MATEIHRPTLSEVQGDIPWTPAEDMLLELCPRGQLALVGDGVPDGDTDAVRIRAPLLRYLLLGGCEEGVRPGAAGVQLAGAWIAGQLDLEGCRSDLSIVAAECRFDTAPFLRDATLHSLNLTGSHVPALDAPRLRIEGSVYLRTGFDSPGPVNLVGARIGGQLACSGGKFRATDGQALDGNAMEVGADVFLRDGFESTAEVNLGGARIGGQLACSGGKFRATEGRALNGDAMEVGADVFLSDGFEATAEVRLVRARIGGQLACSGGKFRATEGRALDGNAMEVGADVFLSDGFEATAEVSLVRACIGGNLACVEGKFRATEGRALDGNAMEVGAAVFLRDGFEATAEVNLVGARIGSQLSCSGGKFRATEGRALNGDAMEVGADVFLRDGFEATAEVSL…
A0A021VT21	0.1056	27.8	MWPVRTRVLGLPLVGHDSLVGDEARMRHRLLGVLPVVDASGPDLARSAAARAVSEMCFVPAAALDPRVTWSPVSEAEAVGTVEVLGHRHELTVRVDAEGRLLRGTMPRWASVDGGPWQLHPFGAVCAEEWTVDGVTVPRVVVGGYGAGESFHTDGAFIRLVVDAAAYR
A0A2D4R098	0.1056	26.9	MAYKINNTFGTLLVTLADGTIDTATTDIALIGKGYAGFGEKLNENLVKLLENFNNTTAPSNKIQGQLWYDRTNNQLNVYTGSKFKPVGSTANSTSAPTNAVQGDLWFDTTNTQLYVYNGSAWTLIGPTTVAGSGVTTFTNEVVEDNAGVNRSILKMVANDTVVGIVSNIAFTPSSTETNGAALIAGGFSSVAQGIQLSSSVSSAKFRGTATDSDGLGGVAAANYLRSNANDTTSGSLGVLNDTGVTIGVGSDITMSLSSDDFTIAQTTQDKDIIFTVNDGGTTTEALRIKGSTGRIEHLRVGDLTVDG
A0A3N5PKR8	0.1056	22	MFMPDELIKPNTDESSHAPAGGALPWRESVPLAICVGVYLAANLFWQYLSSGSWLAGINLSLSSYQQAVVTPIGDIFFHPLSVLTHPWMIAITGLVLGLIVLAPLIVAVKYRLSVGAAMTILTAIVGHAPVLALAVAFGCMLAVRTRLRNDMPMAAIAIGLLPAGLYLYLFSFATGNASSVLPVQRWVPYMPLVVAIVASLVGATVVLAANRLFKLRLRIITPVLLAMLALPVILFYSRVGAAELEYASIADSMAGGCTIFEPTFTDAWAKSNNYNKLSPDQLRKRVLDDMNARRGYIIARCDSFLERFPQSNKCAEVLWIKAQSQSIQLDEAEFRKGTIRYIESTPLPESRETWTRLARDLNDSPQAALADWRLGELALRSGNRTEARRRLTLAAENL…
A0A559JNJ0	0.1057	17.5	MSVTVCETVTMPVDGSSVSVTVCETVAMPVDGGSVSVTVCETVAMTVDGGSVSVTVCETVAMPVNGGSVSVTVCETVTMPVDGSSVSVTFCETVAMTVDGGSVSVTVCETVTMPLNGS
A0A812NHC0	0.1058	28.6	ADATLTQQLLVDGILPSLAPLLVDTAGKREPLCEVVYAYTQPQVLARLNVLRGLKEGMSSMPAYICCLSYFLPMELELGLDDEHLLRHYQYYALVALQSQEPSVRVAGLTMLSAVSLQSTHFATNVLQEVHNFASLGRDEWWEVQGQFLLLAGRLLEHTASLSEAGKAGHEAATEQLIA
A0A662BVD4	0.106	26.2	MKLSLFFIGLFILTSNLNIVEVRKNYKDAVTSQSKVDSFNESLKNVTKNDDKRLVAYKGAAIALAARYLKGAKQKSETFKSGVELVEFAIDKKPLDLEVRFVRLSIQQNSPKFLGYNKEIEGDKNYILTNYNTIRSKEFKKYLGSYILESGFFTEVEKSRLN
A0A1F9BGJ7	0.1061	24.7	MLCATKPIDVLADKILWERLNRGDQSAIPAMIEKLAADEHGYWWQCGRHLWSSELTEVLDKFLERRGDRAKRTWGETFASDWITSEMIMRLPVSQAERLLLKHWTHLRFAPDFIQTALYVSTPRLMEAAQAAINECPEPTKLMEHLSIHFGIRRKGHLGLTREAQVHALAPYLHLLSQMDIGDLWMACNDRGWFAIRQALLDDYLQPPFLQRKWDRDHAALELDKMVVDKRTFRVNYWIDDFLKTGVPWTEIFATMTAWLDQRCSLAALQVVTAAVVHRGTRKDLSTLKTYEGMPEKVAIQLIEDTKFAVCRRSIR
A7T9W1	0.1061	9.8	MAILKINTHKATLYGVYNTTELVYDSSRNTHKATLYGVYNTTELVYDSSRNTHKATLYGVYNTTKLVYDSSRNTHKATLYGVYNTTKLVYDSSRNTHKATLYGVYNTTKLVYDSSRNTHKATLYGVYNTTELVYDSSRNTHKATLYGVYNTTELVYDSSRNTHKATLYGVYNTTELVYNSSTRNTHKATLYGVYNTTELVYDSSRNTHKATLYSVYNTTKLVYDSSRNTHKATLYGVYNTTELVYDSSRNTHKATLYGVYNTTELVYDSSRNTHKATLYGVYNTTELVYDSSRNTHKATLYGVYNTTELVYDSSRNTHKATLYGVYNTTELV
A0A562PCN9	0.1062	29	MNRLLIATLVGTLLAGCGSSDDPAPVQPTVTLPELAAGVYAVSSGDEASPAAGKYYVAADGTALAILNDTKEQAQVLYRRAGKDAWQATPAVKQDTAVRFLGTNPLPSAAVDSAGLAGSYAVRLASGATAAFTFSGAGDIAAGGSTCKLSGKASASPLPGTLKLTLNATGCGDLPAAGEGYLVVDADYAPARFRLVTASGATLTDLWAYAE
A0A7D4Q5R5	0.1062	23.1	MRIQQSIRAAVSFALGIFITFSQSHSAEIGLITLGVYGLILGIGLAATVLIQGKAAGLQELPTATLATLVGVFALLAISTSDGQQAAFKALVAAWGLIYGAFALYQARRWGFSDLLGRDFLISAIFALLLGALFLAVDLDIVSAVGFFGAYLALDGVHLGIAAATPKSK
A0A6A7A4A4	0.1063	21.6	METLTRFVFALDGEGEKGIRVLFKALVTCASQTGAFQGVSLPKLSHLLLSIETATGQSGSAPVDAAFDIFLSQLRKHDVSQEGIVQSLLDLIARHAGLKFTVPFLRILRQRRLTLADPASLHQLVANELVAIRESSKVTEKARQHTAYALHICNTVSKLLSNISAIPATSTLQPQLDTLQAQRQLAHILTRAHIDHALPLAYRNVAANISVNDSVNLIHQLAHQYATNNTRTQREAWRAIYYLYRYLQQNSLPIDPLFSKAVVRASIIRPMSENRFVSARRVIWVSHLVARVEGEAVGKQIEADFWTWRGELIRHAKDVYVGVGGHRQDKAHIGTMKKLGLI
A0A210PNB1	0.1064	4	MRTIGTMTMRTIGTMSVRTIGTMTMRTIGTMTMRTIGTMSVRTIGTMTMRTIGTMTMRTIGTMSVRTIGTMTMRTIGTMTMRTIGKMSVRTIGTMTLRKIGQ
A0A433SKR3	0.1064	2.3	VYCVLCIVYCVLCIVYCVLCIVYCVLCIVYCVLCIVYCVLCIVYCVLCIVYCVLCIVYCVLCIVYCVLCIVYCVLCIVYCVLCIVYCVLCIVYCVLCIVYCVLCIVYCVLCIVYCVLCIVYCVLCIVYCVLCIVYCVLCIVYCVLCIVYCVLCIVYCVLCIVYCVLCIVYCVLCIVYCVLCIVYCVLCIVYCVLCMMYSVLDQ
A0A7R9JMU3	0.1064	24.6	FQLEALGESLEFEAKRTVLSKEKSKLEAVLELKPGGKYQLVTDLTHVFKQNDVNLQVDAVLKLASRPEDIKGSTGVIVNKELLELFAKLNSGSNEYLDIDWKLNRAVGKPSGDIK
A0A1M3L4T3	0.1066	18.8	MFIKKNIKNLEASSIIQSMLYNISYSIIENLDLRFEHFNELINIENCIIEEIQLDAAWFLKGLVFKNNIVKSAISYETGGHNNDIISIEGNIFFGFFDFLDCHFEDKVFIKNNIFIEGTNILGNKGKGFENTFKSGIVTENNIGNISISE
A0A7S2FWI5	0.1066	21.6	GRGGLVALTVGSGTSGAGGSIYVTAGETTATSKYGGSVYIRPGAGATSGYGGSTIVYTGDGTARMTISDSTITLSSGGTLDLTASTTMSLTASTAITFSLTSGSATGIDFGSNFVQGYEYSTGTVSAAAVTINAQTGIITSATTTLAAGASETITLTNSRITASSTVLVNVQTRCTTGYVQVANTVASAGSASIVVVNLGVAACTSTYTLGFFVAVS
A0A7Y6AE80	0.1066	21.3	MDAAQTAVLLDNGAILLPGTAAGDDVDGLTARTYTHPALGDRRIVRLVPGTLGPAEDLALDFLGLTREGDAPDLGQVRRETLGFPAWALVNDPANGHHALALVRDVERLDRQARSKPGAAKDGFDALGKTLGRAVPHFLPTFYEQAARIFLGHENTTYAATFFGKAREAERVHNLPVEEDRL
A0A0N7GY62	0.1068	21.3	MFKKTREYTINGKTIIEIYNDDAGRELASKYYEVATNGSLTAYSGTTPTAGTHIRTGTGEYTEGVYDIAKVHNTVTNKNVTYKESVQTVNQQVVQAAITNPDGSTTILNQQFNQNPIKTTEQYVSTGIIGTNEDKSNKYGLEVVKTDGDKKESTEVTASGITTTGVINAADYQIGGVSIVENINKEVGNATKQLDNKIAEVDHV
A0A6J4IAW3	0.1068	16.9	MSWDELVAGALVGTARRPPAIPAAEPGSALGDVLAAIDPTDAEGAVLTAGAVLGLYRQAGVRLPADNGPPPPASPPEVRPHCSEAAAYRLDVMLAGRFRPVLEEWLGLVAGSGRLVPPDRLPGLLQTASTSPALRPGAAEVMGERGRWLANLNPVWAWAAGGAEADDAGTWATGSAAARRLLLGRIRATDPGVARELLVSTWATETPEDRAAFLAVLATGLSMDDEPFLEAALDDRRKEVRLAAAGLLWRLPESRLAGRMAERARPLVRISRRRVESILPDSVDEATVRDGVVVKPPAGTGERAWWFHQLVAATPLKTWPDSPDSLVVRADPLLKGAWAAAAARQRDEAWALALLDTDDVDEPALLEAVPHQRAVEVTTERVARLGLTPAVVDLLVHCP…
A0A7H1DTK6	0.1068	25.7	MLRISKELRNYLIKGEKSSAAAIQLMEKSEALFKQNKLPIYQGFYSVGQFFMAKHAANPFKKLSYFKEGKKSLNHAISSDSKNLELRLFRLMTQEQAPAFLNYTDNINEDRSFILKNYENTTDEDLKIFIKKYLKK
A0A261GRK8	0.1069	28.1	MNSLEIGLNLDSEISETDSNTLACEIIQSNQSETEETITNIAFALYNIAQYRTSGVGYSEMASDLISDWIERVFDEDKKSSEKLADIVFELTSKKSDELVKRLYQKTNDKYLKATLLEALSYKGT
A0A3S1G3X2	0.1069	18.8	VDAVAVGVSFGASGGVSGSVAAAGAIAIINSTNLVSASIVADSDVDATLGSVILSATDETLFTSDVDSVSVSGAISGGAGIALSIAYAQSNTSIDGTVRTEINDSDVDAGTDIMLTSLADGVIDADGVGVSVSLSAAVGFSLSGAGAGVIITNVIGQDVIAEIGDSEAAEGQGATAGNDVLLSATDSIKSTADASAATVSGAASFAAGALAISAARASNSLEGTTRAGIKKSKVQATGGDVDIKAKSESELIATPEAYALAAAAGFGGAAAGAGAEASNTVTRTTEAFIRNQSDVRALNGLLTVEAHDLLKAKADVDVFSLSVGMASFAAGVALASNNIASVTTASVEGSTVQSGLGNLLIDADSQQLDADLITRSDAAAIGAGIGVAAVGVVAEEVIA…
A0A2R5L0N3	0.1071	29.1	EKYEIKTHGIFTPLKSGLLVRVTTPVEAWKKLTLDGNYDVLSEKKSASLFIQKDSFEKKVNIEGEYTLEKGSFKLEVPLAGFEVLGGAYTLNLDLDSNKVEASVKVYKNSQEWNFAAHGQYASSMIKIEFQTPFEDFQAIAAEGNIDFDQKIGKLNIELGSYKFNAQVSYAVNDVLFKLTTPFDLLKIISVGFKYKWTDAQKDATLNMMYNENNYVVSGILNLSPRTSEITLKATTPFPGFNNINMMVKYNLD
A0A2V2YU74	0.1071	27.3	MMTEMLRVAALVAVVIGFPLLYLRMFQVNIPSMVRRFKTAANENENESEASYGIRFPKILRAFLSGNNRVIRPIIRLEKARDYLEDFDPFYKGFAYEGAGMGFGVKASLWPNKSKRFERYIRALDPNYLYQYYVGLGWWLHTRYGYRDARYNSWLRTLDPRYASIVFDGIGFKAALFDYPDNPHAYLRFAHFPLSYRRVCLQGYGRGLWFSNYFSLSDAITAVEQLPVAYRRDAYSGLGLAVAYSYFDRLPFAFEALDQVPAFDQTAFYQGMAFGWEARQLQNASYWEEMLGRFPEEAASRARRAVELVHEAEKRIAKQTDHDRPYYVRWMDEMRYLLNHQ
A0A441W511	0.1071	15.9	MVVSHFLKWIHTARVSERAAAASALARAYINADLPFEDRCAAEAALTLLLDDASSKVRLAIAEALSMSHHAPLQIISALASDQPEVASLVLARSPMLTDADLIDRVAGGQKATQKLIADRARVSMAVAAAIAEIGEPEACATLLANSGANIASLSFRRIAERHGHLPSVREALISDARLPADCRHMLLIKLGETLKGSPLVLALMGRARTERVMRDACVKASMTLIECTRQEEHAALIEHLRLRGDLTASFIIRTIAHGKVDFFGSALVALSQQSEQRVRALLAGGHDVALQALFRSAGLAAVTHAIIL
A0A839DYE3	0.1071	23.2	MDSEAQATLNELNALARQREDRETAWRAADTAIEVLVWRDEIGSAADLAEYTVLDPELHETGLVDERVPSGLVLVAAEVYAGVPVVPRLHEAASVLPAESVLGSHVSWMVKEIQDTSAREFLARHRPWQKRARKAARIDRELLARDWSTLSYKETDLLWSAARRMNDLDLARQILSSTGVYPTRWQFVSWFATWLVHRERVDEASDVLLACRESFHPATRWEVLPVTAPMDPDLRRAVTPEVRRAYLRDVRNPFPLEQV
A0A2A2XU49	0.1072	21.7	MNEHIQVWLDTTPVVEIFTSSAILYFLAGLVLVLLAKPIKGLTTRYHLSDELTKHDNKAVAVATAGYIFGVLTIIRGVMISGGTPYATIWRDLISVATWTVISLVLLLLSAWINRKFLLNRFEMHKELITDRNIGTGVVLAGTYIGTAFMISASISGTTGGGYAMEILDTLVFFVIGQLGFILLGAIYQRTCGYDVHGEIERDNDAAGIAFAATLVALAILISGQIRRGDSLVALAIWIPISLLVLLGSRWLVDLVILPNARLHDEIARDRNWGVALIEGAAAIGTALLLDATFS
A0A4R4F8Y0	0.1072	18.7	MDIENLGTSAVIDAIARTDFLSPFVKSGDKEPSWDGHIYAFSHKSKKNEYYKGRAPVQIKGKLCKKFSEDEFRYPVRAVDLHSYRKEGGTIYFVVQINIDGTCKKIYYNALLPYTINQLLENDENNGKLSVTMYEFPTEKNEITNIVLDFIRDKDRQDLLKCGKNVSIDSVVQGIGLENLSFGFAYTGLGYDYNKPYEYLFNHDTYLYAEQKELNYQVPICHMWRVNAAKTELKIPVCVNGKEYFKSCEIVHRPDRNEIHFGKSIVFKEPHIGNPSMLFSLKGNIDERISAIEFLLAMVENQEIVVDGTSIKTEFYAQEIKKFGIKEKEEQLQHLKIVKEVLESLDVQVPLEYDNITGKDEIYIKMLVQGIRYGDLISFKDEKVPAIGHIPIANLNIML…
A0A509DSB4	0.1072	16.3	MLSVDTSALFTHLQEQHVDEAALLWGQRAYALKQVGSDMARIAKLERRIDSHLRCIKLHESHAWPFVERNAQEGDASDLFVMSILALIAKDGEKFETVLSMLRESLSLLPGVASALGWLPAGTIERLLLPKLRYWKNSGDVLLQHLFLLACSVRRITPEINFSLMKAAPESVEEADMYARAARLAGEMKLHEAKKRLAIWLQSDHLPLQFWSAWSLVLLGDELGLNRLLTLSLTPNEYQFEAINLSARRLPLAAAQDLVRSLAKNKTQTPQAILAVSALGLVDSMDWLHARMSDPKFGYLAGHAFNMITGIDLVREELYFTQDKSEDDEVMPLDGFEQLPCPDPVAIAKHWNTVSNRFVEKHRYLCGHRIADMPFNNIVASGLQGHRRAAAIEWACSTV…
A0A7V5G4W0	0.1073	29	MQMVKKIIGGFFLLLIFLVIFAPKQQIYYLLEKELAKNDIVISNEKFSDNLLGLSISDADIYVKGIKMAHIKSVDLDIFLLYNKLTIDSVHTDKGIQNIVPKSIDKLSATFSIIKPYKVAIDGVGSFGEVKGGFYLNMNKIFLRLPKTKDISTFRKFLQKDKEGLYYEKFFGK
A0A662BHV0	0.1074	27.8	SCFIISKDDTASYNQIKGRTMIAYFKGNKINRIRVIGNAETLYYLREENKDLIGIQKAISNRMVIYLDSNQISGFTYIDKPDGAIHTVFELSGDDLILRDFKWIEGRRPIKKGDIFIW
A0A1W6E0W7	0.1076	27.7	MAENSKIEWTHHTANLWWGCTHVSPGCDNCYAEAWAKRYQPTALWGAETPRMAIKGVWLDLDTYQRKAAAAGEVQRVFVGSMMDIAEKEMKLITRTGEWATEDGKHLSTHYLRLRFFNQVVPASPNLQFLLLSKRPSNFNRFIPDAWHSTPPANVMFGASVVDQPTFETTYKQLLTVKGKRFLSIEPQLGPIRSVDLTGIDWVIQGGESGPRKRPFNTDWARWMRDMCAAQGVPYFFKQVDKVQEIPDDLRIRQFPV
A0A246G714	0.1076	20.7	YIDDNINNYVQNVYLSIESNEKEEESSLIELLNNKELNLDNKISIIKKVKTKINDAELIKDFQVFEYLLEHSKIEPKWENLLKIFNSNNISEDDENDEITKIISPSIIDFINNKENSKELSKTKIPEKVNGSNIYGDFWKELIQQNNISDDCYDFILKSSPWWYSDLVLEKLNETKVEYLISNNVLNPNKKNFDTLKENFEGLNIKLLEKHKNKYFEILNTIEIDEDDLVNILNSKILNDSDKSKYIDVVDNSIIIENPNILKSISDIILSKNPIKLDVEILNSIMLCSKISIENRISIFSQNYNSNNVDFINNFLNSLGGIYSTITDKSKRQPITKNKINEVLLTNLENIGYISSYSTKEKDFRVNHKR
A0A7X6ZGN9	0.1076	24	VRTYDDPAISGIDLEWASQCRIENVFVNTGVYNVQATKPTSGTSGLITPAINNAALTILRNVIVTGFHTGIQVNEHTDGDNIVVASNINGLEFVFAHHASRFARLGAYRNPHHITVSGRHGFSIEQMNTEQPGPGQTDAQNAWQTLVSDINDPKNLGSADINYWVVEGNVGAVEKFISNGGASIRARRIGSAPTANDNTMSTAQ
A0A1Q9UN25	0.1077	19.4	MADTDLDRLLTVTRDQGTDPDLAWKAGLAAVELLLWHDEPVEAGNLAEEVLGRFAATCRGLVTELSPLVDAIVVASVRDQQDPANGVTRIADMIPADSVLARHLQWMAERLPDRDPFEFCANAQWHRPPRPLRPREAAFADRDPTTLEPAERDRLWKAAHHSGQFPVARRLWDATGEAPPRAEIATWMAGHMAHDEELAAATLLLQQAADMWRPSLTWDVVPYEFMIQPLLRAAVTDELHAAITARVDLSPILEADQ
A0A1B1AKN3	0.1078	16.1	MRVRLPRFLTDRRGLTAVTFALSLPVIVGSAGLGVEVGYWFFEERRLQTAADLAANAGAVVLRSGATRTDVVGAATEEAAENGYVPGTIVVNTPPTVGGHRDDHAVEVVLERNLERFFTGLFTEEPVTVRVRAVAAYENEQQACILALDTWANDAVIFIGNPTATFSGCVVMSNSLADDSITIAGSADVTAPCIVSAGGTAVSADLTLTSCAAPMEEMPQAQDPYANLAEPSTSGPCASLPGGNPHLPKTLNPGVYCGGLNLSGDFTLNSGVYVIDGGEFRINAGARVTGHNVMFFLTGGATVHFNGNAEIDLTAMTTGVYAGVLMYGDRDQANAENVFNGTAASNFTGALYFPSQEVTHNGNFSGANGCLRIVARSIDLRGDAGFGTDCTGTGLDTIE…
A0A1Q7H187	0.1078	20.7	MELPASHRLPLSWLLEAASPPIQYRALAEAAPESARDPELLATLRQAVFDYKPAHAIARKQRDSGLWGGNLIGPGPLKAFGWKEAGTVFQYRRLLELGWPPDLRPFRLTERFLFRLLSRDESPELLVEFQRPAKGDPGFALWVRQTFREAAAAALARAGHAEDPRLRGAAHRIASDIVMFLRGELVEKPFRKAQGKTVLDPLAYPPTLFSMEMLAFLPVLQRERAGFVERLGHYLSTPAPRRAFWVLAGRKLLKPLFVILGDPLRSDAQGRVTDVAFAVYWLELLARLGVVRQVPSASRVLARLFNECDDQGVWTPKNLRAMPRSTNPAITHYWPLEGPGKSPAQRQTDVTFRLALIARLMGLPIEVI
A0A7W0UXZ0	0.108	25	NLGRQLAYHQRFLREAAKSSPRIEIVWNMGEVRRSLQFVMDHAPQADARTTVAVAARIFTRTEDEETRRLCLNCLYRMNNETAKTALVRISRDVKIDRQWRDLSTEYLRLAVREEQRIAPSDARAIAGGIE
A0A5Q4DIA0	0.1082	19.9	MSTSDALRRAALLELLPNIHRQRDAERGAPLRALLGVLADQGGRVEDDILGLLDDWFIETCDEWVVPYIGDLLGVRGLQEIGSAGFSRRSLVANTLAFRRGKGTARVIEQLAQDATGWRALAREMFLQLAGTQHMNHLRPDAVRTPDLRDSAAFDPPQGPFGQAMHMVDVRSVALGRGRFNIPNIAVFLWRLQAYRITAADLTPEPVAGRYRVSPAGIDAALFNPAATDAGTEDRTGPRSVPAPLRRRALHDELEARRQALAAGRAPVRLWFDERAGARMEPAFRVELDGADLSPDRIAVCDLSDWTAPADTRGYDVVQPDGSTARVQMPLSVAVDPELGRVVLAPSVAGAVVRLTYSEGFAGDIGALSYSRRAAMEAQLALRPVTWAAGVSARPASAS…
A0A0S9RBX9	0.1083	17	MFTAHDVGDLFNLLPTVFGFMPEESICAIATSGPRERFGFRMRVDLPHDAEHVPQLARFVAGHLRNNGAEGAIVLVVSGRREAAGEAAWAVERALGTVRPVVTAWTDTQRYWTTFDDDPREGTPLELSDHHPGVVSAVVAGQEILPDRATLERRWLPADGPRCGWLASQVLEVERDIVRQSWTRSGAQVGDAGIDEVLQVVGLLEDGARPDDLALLRSCVWLTHHAVRDRLWPLYSRDEAERVLPAWRELARQAPSAYAAVPYTVAAYLAYLVGDGAQAMMGLEHARAADPCFDMAESLQRALVAGLHPDRLHHLVSGAALAELAETTRPRPDAT
A0A2M7A2Z1	0.1084	22.1	MAGGKPVGRSVIEGFDPKTWRFTLKEARQTKTGESFEIFPPSGANWNLHDNTITGCLNPVVLDSHGSNTSLFKDNTVTRGDTSGVKQAVEVRGRFNLIGNHFSGFDEKDSSALSLYPDRLGQKPRNEYRDNVFERCASVLTESQKGLWETLSATVNSFTDCGTVPKAD
A0A355UCS1	0.1084	16.1	GLEWSGIRAMANNDITPQLGHTFSLRFQKSITTDNANILAINTSTYLPGLFLNHSIGLDLGFQKNTPTIYYFPNEVAFTSGVYGKYPSIYYGGKISYNLPLAYPDYAIWKLLYIKRIFSRGFFDFGYFDKEYLSSVGVDLKMNFHIFRIEQELQFGVRIGYVTQLNDV
A0A7C2HNQ1	0.1085	13.8	MRALLLAAASAAALYAGYWFVGSRLVLDATETALDEIRAAGAGDYAHVGLRGFPSRFDITVDEPRLQSADGSVAWAAPFFQTFALSYRPNRIIAVWPDSQTFRLRNEEIALRTSDMRASAAFGFSTAVPLDHMALIATDGDLTSTAGWSATFAKLRFATERAEGQHAHRIGLAVSDLKPQVDGLPAAFTGPGVTASLLLDGIVAFDRPIDRHAGRDGLAVRTLSATALDLAWGPVSISGKGDLAVSPDGYPAGRIDLEITGWRELPALLVATGAIAPAVARPLEGMMQGIARSSGDPEVLALPLIFRAGRISLGPVPVGRAPRLAP
A0A7S0NCH3	0.1086	23.6	SHVGKGGAFVRPGLYMCKFDGQGELLIEKDGNVIQNNGTSLMINVTSKNGVRFRITRTNSSDPVRNITMVPLELSGRNFPEDPFHPEFIAELSGASILRFSQWLRVDSNDYNSMNQPRNWSLRTLTTDQTQNCLAGVALEYMVALSNKLHASPWFGLPKAASVTDSYHIQFANMVKATLDPDLLIYIEYRDEGPGSLTQEQAQQSLMIFTIWEGVFGPDETARRLRRVVNI
A0A1C4NJD3	0.1087	29.2	MHRYAWPLLVAAARLEATTRGLPAADAGREAVLDRIRSAARPVPTPVPVWHGYAELLRAELLRGRGAATVADWEGTYEALRDLDRPHETLYVALRLAETLLAAGERERAAHVLAPVRATADRFGYVPLAREAAELARRG
A0A363MTN1	0.1087	14.3	LQFSVWPSLLALDKVEPTWDNLINYSLKYEFDEYLILFLNNLKNAEKISKLKINDSKFDDSTKNKFTREILEKDELNENSYFLILDSVTQNYNELNLEEINDIKIQKLIEKKIIAFSKENFDLVKEASHDNIQLVLVELNFREYLKVRDEFLFELIEYEYLLKSDKLSLDNKIDLIYELDATSLDVGVSNIVAEILSVNKMISIDYEFLLELITNSKNVRNKILLFNKYFTLFKNNIESLESVLVKLGNPYSEITQKWKEIKFTKNDLNTAFINNLKSIRYTNISSDKLEDNYIKIVTKRK
A0A3D2HBT0	0.1087	22.2	MEKLSIKDKKEPLELTWLFLILLFIIAFIYFSLKGNYVLFFQEQQSLFIFSPEFLHNYFFKPGGLLEFAGKFLTQFYAVPVAGAALIAFFLILPGIIMVFINRRMGITSVLSPLLAIIPSALLLLMQTHYYHMMTYNIGIAFVLAYFLFAVSSNKKFVSYSVIIIFPFFWYIAGAYALIFASLYIVFNLLYKKGIQKIIDSLFIIIATFLTFVIFDELLFSQPDKLLLTYPFPSINDTVYRFFMIFLACYIILYPVLCNAVKSINTDKEILRKAGLITSIVFILFTVYTLVKRYNPQTANVINIEKMAFQEKWNDLLRTYEMNPSKNLIGEYFYNIALTETDQLCDRMFFGEHNFGVKSLFLPWDEKYLNWGAYVFYAIGLINEAHRWAYEEMVVYGPK…
A0A6G6PIE9	0.1088	15.3	MEYQLTDLDELLSGVKNLHSKGYLKEAIVSYRAGAYRAAVTSTWIAICVDVIQKILELANTGDPEAIKLKSQLDNINSNNVAGMLSFEKDILKVAQEDLEIISLIERTQLERIQFDRNICAHPTFSPDGVQFVPKSELVRAYIVMAGNYLLCVSPVNGKAILDIIYTFINSNSFPDDENKAFNTLNSERYLGRVKSSVFRNLFIMIFKRIFRDDKVVSEALMRNMMYSISTIERLNHNLYKDVSKEKFIPLIADAVDDNFERLFRVLYYKPELWQLADDAIKNRLEQLLKNMNVNSLLENKVNAIVDLTSDMTSSFLYNINRLDFNNKKLIYKALPCKALALNVVDLFIESSSFNEAFNNGLILLEYSQYFTDELLNKTLNGTLDNSAFAGINQIIWAT…
A0A085ZKC0	0.1089	14.6	MDTEFLSTNYVNPVYGHLMTHTDIFKKPDQEQNDFKQKFTEIAADASDDIIKKLLWNDNWRFSMVGSWLIFAKNKTEFITEIGTLLLSGKAGTIGYCYTLAKFATPKCSEYLAGYLEKELRFEKIPTEKFQDTAIYALVYIDKKNKTNFSKPFLEPSGLWTKFIEFEFRGKLKDSSKWGDFEANYKNFVSMFEFMNSLTNED
A0A1M5TAU6	0.109	26.5	MNNEELYIKLIGENPSYIKNIESPSYEMKLIALRKSGTVIRFIKDVTEDLKMEAVKSNAHAIEYIKNPSENLSLEAVSKDWNTLSYIDNPSDKVILCALNQCGNAIKYVKNPNIDMKRKAVLKNYEAIEFIENPEEEIQLIAINSYWGAIKFISNPTIVVQTEAIKSKAEAIKYIDIYDDESMKLFIFYNINVLKYVYQDIEPFIVTQALMDKFSGDTVDEGYIKDFMDLEVLSMDKIKFIKEYGNKRTKQLLIDYKLSI
A0A1W7LWY6	0.1091	18.2	MEITGLWSVGSIYYGSFEESYVGFMENNLGFIYYMNIEYDEIELFKWKIDNSKALSINGIEVYSFEDEVLKEANKNNVTNLKNLKVKKYKKTAFNNKEIEVLEFSKPLVLEDMEFGLEEKDVINSHIYKRLIQLIGDKLPEEYKI
A0A2T2S932	0.1091	25.9	FFLSQGVRWLPHPSLQIDAQVAFFDTDGFAARIYAYEHDLRYSFSVPVFFDRGRRSYVLAQYEPFPGLTLEAKFGITRYDNRDTIGSGLNQIAGSRRRDLRLQVRWAL
A0A661HYA2	0.1092	25.4	MKYLSKTVLFLLLLLGFIIFFMPKTELYYKAETLLSQHKIILSGEIVKDHGFVFNVEGGKLFFDDLEIAELDGITVIPLLAYNRISFAPFAFSDNMKNFIPGQITQMNIQHSIINPLKVFYTVTGDFGDLNGTVVLAEQRILAELIPSKTLLKQKPVWLRQFKKQEGGVYRYESTY
A0A5C9EGU3	0.1094	28	MIFQGIFNILDIYFKEIDLFYIEIDTYFRKKLKESFQLNSDEIKEKNKKLDEFQIFIIEEFTDLGFQRDKMEYILTDPSLEVREEEHEKIVTAADIYEKKLSPVIHEIILEKFCEYIAGLDDGSIIVRLRDLGALPVEFLVEVRDLKIKLENNPEKLNNFQEYMKIKEKIIQKFVENKHEIESLEKLKETRKKLQLIYFIYRIINFFHMEKMFDFNPLETYLPEHTDDWLVTIPLVSLKNPDLFFCGLFLADNLTIDINENRVRGFVIDLWNNIKKQSDAPLFENTSDIYYCIKSFRIYGIDIKKEEIEELIEIDESYFRETYLKDLETSQLVVILKLLNLFGVLNEMNKEKINAISEEIDKRISKHGINQYRDGPLTSESTYYVVFGKYMRENLQEIE…
A0A1V5G471	0.1096	23.1	MQLAFPSAFSGQAAVKVSDSSGCAGTISRALDVAGPKLIANAGTATQICGNNDTVMNPGERWRLPVSLQNSGAAASAEGTRALFANGDAASSGLDIGPNSFGYRGTSRTSGSCGYNFVDLGTGTPLQLSASGTNATANDDGKTTVIALGGSGLRLYGANYTQAVMSTNGYVSFAANESGGDYDNGCPGTIDRGSIGPRLNVLHDDLVVGSAAAAGLRYQYFASCPRAAEVGGAQACHVFQWENMQLYSNNAPTGDASFQAIVYASNGQVVYQYRRADPNSGAGATIGLIDATASDPLNASCNTASAGAQQAFCVFEPGNQPSIPTAQVRLETPTPILGASVAAGSSRSVNLDFQIPTSAACGSAVNLDYVASASGGIFSAERKVVFSGNVASGSCATVS…
A0A210PIF2	0.1096	3.1	MSLIPSIKGALSLNTTAYGAMSIVTTVNGAMSLITTAYGAMSLITTAYGAMSLITTAYGALSLITTVNGTVSLITTVNGAMSLITAVSGVLSLITSVKGAMPLIATAYGALSLMTSVKGDLSLITTAYGGMSIVTTVNGALSLLTPVKGDMSLITTVNGAISLITTVNGAMPLVTTTYGTMSLISTVNGAMSLITTVNGAMSLITTVNGAMPLVTTACSAMSLVITAYCAMSLITTVNSALSMITTVYGAMSLITTAYGAMSLITTAYGAMSLI
A0A285G2Q6	0.1097	22.6	MLNYAYSDGDLLETPQTYRYSSFQGEAFVDAWRASRLAACAHLPAPALPALYPQGPAHAGDSTALLGHLCLEMRAGAGVSGPLATYWLPRLLKKFEVSKRLYAGYEAAAPHRPLPHGSYGSAQPYLLLAECMLHGWQASGAAYYLSGLLKLTDTLVSQQGRLAPDQGAYLAWLLTQEQQVLATVAREAGL
A0A7C5FSW0	0.1098	17.3	MTSTNTFTQSVAANKNFGTNVAVATDWTFYNLKFENTAGSPTITVNGSGTGDINVLNNLETKKSSGTWLTLDLETNDRNLDVDGDVTIITASTIQASSTADFFVGGNWTNGQMFTPNTGTVTFDATDSGNQINNGLGTFYNINFDGVNGDWTQVTWGLDVDGTFNITNGEFIHAENLDVNVAGDFTVADGTTFTKATGSGLVILDGDLVLTDNSTVKQDLGNIHIGTSPDTTYLGADLKANSVTINSGDVLYTDGFEMDIGQQGLTVIGTLNVTDADNNSDTKYESDTTQITTTGDVDIQSGSTFTDNDWDSTITFDGTGATTDNLTTNSISIANLTVNGAATLDVDLGSAIDVNGNLTITSGELDTVSGSDWDITVGDNWSNTDTFTAQNAMVTFDAT…
K5YT49	0.1098	18.6	TNSIASVTGLTAGQSILLTSTGTTGITGPVQAGGSLTLQGAAFAESGAGAIRATGLTGSVSGGLTLGGANSIATLGSLSAGSDIVLNDAQALNLAGLVTTPGTLTLTDAAAVTEAGGAALSLGGLAGQIGGGLTLGGANSIATLASLSAGGDMLIANIGTMTLNGPVSAGTSLALVTAGLLEGTGGSLAAGTIAIAPYNAGTLDLGGTAVAGLQLAQALVSAFDSHAVVIIGAANGVRASSVYSEGNISFANALVTLTSSGAITQTGTLGGQGFDLAGGTMALNGDISAGTFTADSTGGLSQSGTLSGTAVSLSGSSLGLDGSVEANTLTLQSAGAISQGAGAKLNAASLTGSAGTSIALGGTNSIASVTGLTAGSGIDLQDAHGLAITGSVAAAQITL…
A0A356SZJ0	0.1099	26.5	GACVSCSDGALNQDESDVDCGGAVCTGCADGLACAADGDCASGTCEAGACVSCSDGVLNQDEIDVDCGGAICAACADGRSCTAGGDCASGVCEAGTCVSCADMVRNQDEVDVDCGGAICPGCGTGQMCTGPADCASGICDAGTMRCNAPGCGDGLLNGAETDVDCGGGTCMGCDTGEMCAAGGDCLSGICMGGACVAPTCSDGVQNGGETGVDCG
A0A382YGL8	0.1099	11.9	AGGGSGTKTLGGAVTVAGVFTVDTLVTTAMEGNNLTVTDETDINGTITISTATLDANGAFDATGGTITFTDAGNLNLDSTVTSLGTLSDNFGTVIYDGVDQVVFSDVYYSLTAGGGSGTKTLAGAVTVAGDLTIDTDVTIAMDTHDLTVTNATDIDGTLAVADNTLTLDGSSDIDGTITISTGTVDANGTFDATSGFVTFTNVGNLTLFSTVIDLGTLSNNFSTVIYDGVDQVVFSDVYYNLTAGGGSGTKTLGGNVTVENDLT
A0A563DA15	0.11	23.5	MKKITDILKTINWEKLDSASKIIDIEKNFSNLISNNNEIANDAYWEFDNVVVLQGDLYESSFYLVPFLIETLKISENLEYILELLFQIINGASDKNQYVIYDINKDPFLYYFPNNNSNLKEPLGEAIKSAIYKQKEVLLKTMVNTNNLQDFENLINIFFNLKKYNIVKDIERIIENNYLSKEKLEIYNNDYKEDFI
A0A1E7NFF8	0.1101	23.7	MRQAVNGAGRQARVALVASGTESLRGESAEEVVRRLQDEFTDLRRRMPSGPERTYRQELILAALVRLTPQLEEFDIAAALVSADGGTRLTAYARLYACPEGEFLPALVEAAAEEVLPFAQFWALHAIAAVIDAVGPDSVQLATVRRLRACLARIPQTAVDRIQSLRAILGRLEDAVGGL
A0A099PDX7	0.1102	24.9	MKDNPFAFTPDQEKMACFHALASRTLQTPASRYYEDVQQYLAGQLDRDYWNNLGLQGLADFVMRLDQGDNTTQLRKRLTQLPEPLLLMLAHLLEHTQPDHALQQQLTDHLLQLLQRLDTAPELIAALIRSISAGNDMAGRDQALDAVLASPFALEAEVIVALATRCHTSLNQPQRLQLFLEQLAAGKAGQLGFNRILSDLMFLADLRPRILEAFRDPQRSDTLSQAIGEMLGSGFSTQVNAH
A0A7V6M9A9	0.1102	14.7	MDDEHYILLGSYISTLGGLVESLSLNKLLILKIKDKNLDKDIEDLYVINSGIGDYIQSAGQYIITTRSNTLLDLTANTSETVGAFLAGSGALLSVNNESSGVLFIEYVGNEMQTIGALTSALEEATASHRTGFLIQAIGTKTQAYGVILSLNKKDMAALIFNAIGAFLQFVGYFSLSYLLTRELLNKTLDKG
A0A662BV34	0.1104	24.7	MNFKMLTPRLETDSNYKTSETITSISEMIFLKMKFPKVTFKIQGVYAQDPFNWLMIGGYAVESLSDPMKDYRNYTPITTASGWLDIHSNGKKWQVGLLAGYSKNLGADKDISGPTYQRGADIAYLYRISPRFVYNSGKFRIAPEIEYTVAAYATKDANGILNIDSKGMVTDSKEIGNVRFLLGVYFFF
A0A2D3DQ86	0.1105	14.6	MSNDYYELKGVQAIQMETLKLESKLVSKINSGDKDISFDGEIQLYSSSIHTTETFEESVRVQVKGTGVEEFSESRTTHSLELKHYKNYLNCGGVLFLVVQVRKRDEKTKIFYKQLLPLELYKITNQYENQKYRVMELKALDGTSLENVCRSYLSEQKIQPIMYIGKEYKPDEFSYYKLRSLTYDSSSKLLDGEFYFYGVNKYEKMFPIDMITLKGVTVAKERNFKIGKKNYNLFSEFHYEDSQQNLIVEQVLEMKFSQNRLTYEIKKFGTLETQLKIIPFLIDIFECTELECEEFKFKLTNNSKVSRAKEVLEETYSKLNKLQHIFKYLNIPINANVGEFGKNFNNQLIFLIKIFYDRDLEHIEVPDAVTFMDMYFGDLRIAVLNDSGKEIKIKNAFSK…
A0A1Y3WSH1	0.1106	29	MIIHQALHGYNQGHNRLASSYPLSAQDDDKMKMLSDWSEYSDNKDNSYITTYPLSDGKHYVVAKSWYADDMERPGCVWTHSLILDLTNLDEKFDFRLLTSLFKRPAKGNYTSYSEAINYTRDSHQNIDNIFQKEVLIWLYDNLVKQNMNTIMLYRVEQESAYYQNLILLLLQYLPLGFLKNIFMCSGSAYGRKYSNTTYNLQFATYGKTSLASVVKESAMAFDNVCDGIKSICKTMAQKDSDTSEVLRLFSHDIENSYSKLCVIGLLLKYLDDAIAQVGNTPSFSTILKLMVNTFPSTSEGENVKLTFCKKNISNLFSPESIVLKDLATIATDNFLNFENIDYNQRIISFKTNQGLDEYAKFLSSLLDADNINAVGEYIIKNSDTYLHPEDYNYLAFNY…
A0A1E3VN18	0.1107	26.8	MTARSVVKGGNSGIEANNFGTGATKITANGAVTGTAADGIHAENAGTATALTVTANSTVTGGQRGILARNYGSGATEITANGDVTGDFRAGIEVYNNTNATDLTVTASAKVAGGTFGIYAFNNGSGPVEITAKGNVTGTVEDGINAVSDGTPISVAVGPNSAVKSAGTDTDDFAVETAGGATTLTVSGILKGGAGGAVQFDQTNAFNDRLELRPGFGITTSGAAGARTWFSPVPARTRWPLPGRATAGSV
A0A3C0QRB3	0.1107	29.5	MDFNFEYLQELLQEVNNLYKTFKYFDVDENDCEITYIANKNYTRIGTQQGLWKQYDCQRYHFKEKIRIRKGSKYYCKIYRKKGKIIRVDSYVAGRVDVVFLAYYSGNKRFLFPFSLDGSFYPVYSYVTHFNGNEIDEEYFADSVQIVYEHYQRLDKNHYEYDCINYVPKGTYPILSVASGIFTLKPELQYTSKKLCTYSSLP
A0A6B3E6E6	0.1109	16.8	DARDDRAEPLERIALSACDRASAADPADPTPWVAKLAMARLHRLRDPAPRGLLTAPPGPWRLFAHILSLDPWHREAHHRFLAFFFARYGGSVNAAWDVAAFLAQRAPADSALRLLPLVALVESFDPARLLADRVWEQPQWRSTALAVHRDWLPAVAGYRFTPVLDLAYLAHALVMSRHEPEARAALTAMGPYASRMPWCVFGDPVEQLSRARRACGLPVPP
Q592V9	0.1109	29.3	TPSDISSNINLAGYKPMNLKGNLSLNSANPGVLVGATYGKDAYSLSLQSKYIPSQAGKISLELVHPERQILADAEAKYTNSKYDGAVSLNWDVARKSKSQVSVEGSYSNNNKRDSNEISGTFKVTTPVDNYEEVSGNVILKADPQKYSTNGKLFWGSKSRITSKVTISRPISFSNVKVDIKASTPFRQLREFEFGLDHSVDTDLITSVTGKLNEDTAELKISGDNNGDGYSNDLRATLNLKTTLRTVRDLSIELTHNDDPR
A0A3R6PIA4	0.111	19.1	MDEIKIEQLLCGYDNGHRVLSTSLKKPLVQQKDVEILSDASGNGKFNNYISCFPLVEDGYYVFSKTWYAEEMKRPGCVWTHMLLIRFEDIECNMGYINLQSLFHRPNIGNNYDEYKSTLLLKKEQVFFDSSYYYYVIYTLFYSNKKALIETDSSEEYELTILDVLTKLPKQILMGLSICTCACSNRYIDNEVFSYQATYSGNAKQLSRDIEDPIFYKGKNEIEEYPLWVKYISEKFIENRQEELYKYCIVYQNYDRNFIREFSKLLYAVKEFRTKVNLGTFVQLSEKLDIETEIKVKTLESLFIKDTGEMDEWFSENSIINQLVLEMGKKEGVFVKKRLKDNSIKKQAKRIYKEKNKERIYCIFEKFIHKELNSNAESIVKEIIGLLKPSDLFELFDMN…
A0A645H5L7	0.111	25.4	MYFASKHYDPSKEYYWASSTYKDTGYAELIDLFTVGNYYTTITKEEYLKNNPEVRNETDMRAQSSLWYCVEGSCENLRTVMGENKFIGGILADQFYDNPEGLTESIKMNLHKSDGVMIFDIVHIINKNMWEYVEKGLRESEVIP
A0A383B9K5	0.1111	26.6	SFDVKDNQYLINDIKFEFNQIKLLSKKIEITNLNKYFLIKGDLKKPESLFNPEVLSVYFRNNFENLGFSNLNFSSDSNFSFKLNKKFKFSDINIKSKINLKKLDYKLNSLKLKSYIPNYNGLFKLNDHKIVLAFNKDQLSFTGKGKFFIDKISDEIDYDISLKDGDYIFKTKIALNNNPLLIKFLIFNKEKNKNSSLELEGLFKKNKSLIFNKILFEEVENKIFLEEVSLNKNFKINHLKNLELDIL
A0A5T5PS45	0.1111	28.2	GVQVTNATLNSSAGAITVSASTGDIVLEGTAKLTAVDNISIRALSGAVTGGTSEVHSAGGATEVSAGFGNLTLGAANYTAATNLSLSTTDGQLSVGNGAKLEAIAGNITLNGSATSGDAVSVSGGTLSAVNGSLVLNGTANNGAGVKVQNATLNASSLAVNGSSQSG
A0A2E7GC99	0.1112	18.5	MSLSHPTSFRLWAELSTKVGKDISLNGPFEISGTLKPELNNGTFQWVDLLLNADLNALKISIPQTFDKQSGVPLHLMIISRLTPKEMTLEKMNFEFHEFKLKANGKISDVDKDVKKLNLAFSSEKIGLNGWEEILPSMKGVSLSGDADLKGKIFGASDQLKYELLLGVQNVGLTHPMLKAKGKLDLDLKITTDQIEKIKLKVNAPGNDLLVMGYLKSFVTPELVLDLTSSGMDLDQWVKFNENKPQKIVKSKEGKGENVNPAIPVKEEDLDLALAPLRKNDLLKKASAKITVNIPVLVAKKVSVKKIQSKMSFKNLIGAVEKFNFEVFDGIFESSLSLNLKKVRPEYDLSVKVKKFDLKKAVESQLQLFKNTVYGIVDLSTQGKGVSFNKNLVIKNFVL…
A0A2A6EFD5	0.1113	20.9	MAGNSKWIEGEAVDFIKTEIRKSKRMFPYIDDDDKTPSWDGNIFLYSDSSGEKSNLLGKIPIQVKGHKVTSFPHGKMKYRAEVADLRNYYNDKGILYFVVCLRELEEGGFERQGYYACLPIVKLKELLDKGKNQTTTTIELFPMPDKTKELESSLFAFYDDLGKQVGVRYAKKLPSIHDLADEYSGQQFEFTAMVEKKKNPWNQITSSYRYLYVKTANGLLPFKEGPCKLAFMTDRIASIKIGEHVYYETTKVKHQSGKTSIIIGDSMEIFLDEEGCIGKIQINMTQSFRHRLVDLEFILDAYRAKYFFFNETKIDFVLPNDVIKEKEKNEHLEVLRKIKNLFDYLHIRQDFLLNKLKAKDWDLLELLHSCLLYHKPYITRKKMDIVCQAKIQDICILL…
A7SSE5	0.1114	29.4	LVFPDTLVTTSTTGREIGEMSVTVEKVVWKDESCLLVHANSHGVVDQVPIGTSVTAYINRSLATIEQTHYEYVKIPEKPLDKRTYLTLDETGYTIRKTISQGEEVRKTESHFSPEDFQGFISEGSNLLIQRIMILKGVPPDMTFLAFDSETNLSTSSYVSIIYISRTI
A0A066Z1K1	0.1117	15.6	MLPGLVTDLDRRGTWLTAAMALRTLAVSRVPHPAGGTAEGSLNHRALAGLLAAASESPAGRDLPARQRIGSLTDHPRQPLGRPALLAQAEQLRGHDELLTLRATLLARAADPAKPEFGDDLARLAEALADRPLLAARLARPLARTVAGTRPLPPDAEAPAAACLRTLAAEGGPVTGLLAAALTARLGARSAWSGDWPAVLAALRAHPDPEVRAAAHETVTVLE
A0A1Y3N980	0.1118	19.3	MNDITTSAKYLLYFALNDVNIDQVEMSNINCIGYDTSLMLLETGEKKSTTIFNFNKLTIQNSKSNGPLIKLTGREVDFILNNSKLYKITSYGSLIQNTSSKVY
A0A7S2LYR6	0.1118	25.7	VRCQAPRFTGASTAAACPADNVDPRREPTLIAVPECDMSCPPVNAQEGYAWIGESWRCADGWTGTVGQRCTIDEACEVQRAVMFGCQQVLQCLPLQVSEDMRCRVDVSSCAAVDSGAECEVRCRAPYVGAPTGAACASLNVDASTSLTVLAMPMCYCPDPVVVPVGYERIAGGWRCAPGWIGAVVKRCE
A0A3D2HKM7	0.1119	25.4	MRFQKVQSWVVDRVTGYLSSELNTTVHIGGVRFVLIKSVYLDDVFIADKQQDTLLYAKHLTATVAFQSLFIQNKKLILDEVQLDKARIALSKSKSTRDMNFDFIVDYFSSPSKDTTTSPFYFAVNRVILSNIHFTYRDFKWDDKTPCIDFEDIDVSDFNATLYNIKPTDSSFSFYGSRISLKEKSGFKINSFSTYAAFYNDSMSFNKILIRTPYSSINAGQYSMSYNSMTDFEDYINKVIMKGEFNESTISSNDIQYFAEELFGLDKFVEFSGTAKGTVSNLKTKKLKIEYGKNTRFEGDVSLNGLPDVNTTFINLNIKHLSTNKADIETIKQYPFTEQQYIKLPDNISELGKIVYRGVFTGFYNDFVSYGNITTAIGNLSTDVNLKFKNKADESTYSG…
X8F7Y7	0.1119	29.1	MDTGSARAGYYFESPSGRWRCAILPHVQAGCQAASGSAIGIHGAPDTVTNSDGTTDAPNAIVVGETGEAHFAVLSKAQSFATVEPAKVLPFNEVLDAAGFRCNFQESVGVSCASGTSAQGFTFSSDGYTLQYTDIRP
A7RVZ5	0.112	0.5	TTTCIIQSVASCSVISTTTCIIQSVASCSVTSTTTCIIQSVASCSVISTTTCIIQPVASCSVTSTTTCIIQSVASCSVTSTTTCIIQSVASCSVMSTTTCIIQPVASCSVMSTTTCIIQPVASCSVTSTTTCIIQSVASCSVTSTTTCIIQSVASCSVMSTTTCIIQSVASCSVMSTTTCIIQPVASCSVTSTTTCIIQPVASCSVMSTTTCIIQSVASCSVISTTTCIIQSVASCSVISTTTCIIQSVASCSVTSTTT
A0A178K4X9	0.1122	25	MSKIWKWLLLIAGIFAVFVGFNMFAHPLISLASMTFWFALVFAVQGISEIVQYFKSEEKHGWNLFGGIVTLILALTLFSGSFIEMVTFVPFIISLWALTNGITKTIVGFKVRKTDKSVGTPLVWMGILGIVAGLIMMGHPLMTGLYISYTIAFVFIYQGIVAIVQFFKIK
A0A1V6CBL3	0.1123	20.6	MDYFIDYGCSFIQTQGPENAVRFLVESRMEILDMKKKSIVFYQAASCKSENTFAKKNLFMEDNYNFIPVFEETNKIIIFRSYVPWREKYVSIDDKNSNTFRVWGKPEFLLKKLEEVTLLENNKMIINATHKGFILIGRTEILDGKTGLKVIIEYPVKTMNTNIEKQAYQVDTGPVLYPLLEERNLSIAYIAFNAEGFCDFVIEQPTRIKDNVVVPHFSGIIKNVRCKNLLYAIKP
A0A0F9BM36	0.1124	13	LQDVVITEMRLKTGNASPTTVYTNNTTATTMHMASRWTKEFWIGGAPSGITIDHNMTYLMSTEIIPNFDPAKSISEATTATDYTGWTASAKNLYDLAGWNADMAQAGGQWYVSPMNGSVVKYLYTFDNRYRENLLGHADLFASYPFHFREGTTGKKFDRAALVDAMGKIFSVNARPSEFFSYANGSLTIPTVGTTSDGGWLVDGAHQPDAHFVPYLLTGDFWYLEEMQYFASWGAGNTAAAIRGPNGYNGHIAGQIRAQAWMFRNRMNAAFLSPDGTDEKTYFELLVDECIAAWEGRMALTGSSFEGNTMWGWADTAAAPSLTINGLRTPPLRHWTTGETGFVQEPMDAAVVAEASSPWEENFLLWSLARGKEFGYATNTLVTWFAQHTINQVNQGGNW…
A0A242KD16	0.1124	27.1	MGQLLLNHFDQLPGESKEEKEQLYVVEAREWFVHVRTQSKEPELIIQATKLEAYTLLTMQQADQVLAILGESVPVSFPVESLIAGAFQIKGENQRAVEILQSALFQYLGVIMSLLTNYLQLLLEAPEKFKETIRRGKLFAEAFDLKQLNPVLLMNFQLSAAFGLAQMRDKQALRLLEDFTDVLTQTQFPLTLHGDHYFDQIDQWFDVLETGNQLPRESTLVPIDLIDYVLGNPQFLVFQEEETFKKIHDQLLRLKEENA
A0A7S2PWX3	0.1124	11.2	RRAKVHDRADREAVLDAVSRDWQVLQSLPEAFRADAEIVLEAVARDWRALGFAAASARSDAELVLSAVRLDWRAWEFASREALADREVMLALVAQRGELLEFAKEAFQRDADVVAEAVRQNWRALAFAGERPRGDPRVVALATDQSSQALQYATPEVRA
A0A014B487	0.1126	25.1	MEFNILDKLKSLKENSLNTGSLFEELGGISDLFSPYLTEKIFENEILTNIWNILIYIYIHNPNKENRLEALSVMYDFYIYTVNIGFSVDKKELNEQYLKLHGNHELDQESKEILEEILFDI
A0A3D1ADD9	0.1126	23.9	MTKPENSFQLSVPFQLLIYHRGGQIDTSDEPMVVMGNAVTGICSEWFFDKSFIRSIGLETYVAGYYDKLPNKEIRPYTNGWGVYPVLKVNTSLFSFMSGYWYGKHFYAFEGEPLFGSFNPYDPQEQEPIRKLFTMKFAYSQQLLKNLSIGAQVETYTD
A0A7U9RV20	0.1126	30	MGINQDAKILASPLISQELAAYVYALYSGWIAMGAEAKTRWVLYVAAIHGDAEILSLIHKQLKDWAEHSRGALATEAVYAIALNGSVQALLLVDQISRKFKHNQVKNAAKEALKNAAMALGISRDELDDRMIPSLGLNAQAERIFDYGTRTFTVRLTPQLTLEIYDSNHRQLKKLPSAGKQDDAKKVAWAQEELKQMKKELKLVITAQKLRLDQALATARFWKAQSWKELFVNNPVMYQFAVGLIWGVYENGQLKETFRFMEDGSFNTVDESEYTFPEMGIIGLVHPLELSKELIQAWKQQLSDYEITQPVEQLERPVYHVTEDEKGTEKLTRFYGKTVNGVTLVGKLLSAGWVRGEILDGGFFDNCYRSDHEFGAELTFSGCSVGYANEEVIIDELVF…
A0A2P1G5B7	0.1129	18.2	MINLSDYKYKYLILYIYAIFLFITGFAYNTPDEIYAGLKLISVSSASLVTDYMKLANIGAALVNSSIVTLFSIMMMNIRKIDLKGIHIAAVFVVSGFSLFGKNLFNSVPLMFGVMTFTRLYKIKVEDNIANALFVTSLAPMVTNVYLLVGGVFGVVCAFFAGFLVGFIFTPLLKPFKEFHKGFNLYNGGFTAGIIAMFYSGFLKTININLPQKSIILSGYNDKFMPLIMLTSILFIALGLCEQDALINYFKLLKRTGPMLQNYEAEFGSGACLINAGTLGIVSTLYVLLVGGELNGPIIGGILTIMGFAFIGKDIRNALPIFLGIYVASLINVYNPHDTALLLASLFGTTLCPISNYYGSFAGFLAGFLHMALINNVGGLHSGLNLYNNGFSGGFIAAF…
A0A3C0A8R3	0.1129	12.9	MEGILKNAVEKKFGLEISNRGDCEKLSEVIHEHTSKNINYNTLRRMYGFAKPVKTRKDTLDILSQYVGYKSYYHFANAAPFEISWESRLHLYELKDNKDPKTLLLFLEQKSQRGEDITLPIINLIREFLLAKRIREINILFDSDVLKNNIITYKQKLIIGNAVGILLRTIQLSKKEINLLCKTSFFRATIFEIFVDYSSLNGFYAVFATYFSEKKNYKNKLFVSCLLNLRSFLNNQKIKNIQISDNNLMELHPILIGRYFSNFLLTEKNQAHFFNIKKVANSTTFLSPVHEIYYEPMVIAMLTNNLKAQLWLIEQIEKHLSQKAYPEPHYLEIYHLMKSFYFMQTGAIEESKNMFEKINLDNFILSYKTFLLFFYYATGYKLFQNQELQKLMKNYLTKN…
A0A536YMZ1	0.113	28.5	MRDADQPAIRARMIGLAANLGWLSPAEKRAELMRMIGDQLARNAVSPAEVDLACALNKNHELDQDQDRLQLPPAQADKVPHAAVLACLGRTEAHARVLRALTSPNDEEVQIAQIYLHHRPIDDATELRGVATGIARMNGSDAQARALDTLAPYHLSDRESLEALTRLFPLAKSVNVQRAIAGILIRSDFKTIATPEFVKTLRQSRLKSPDGADLIDVLIRRLQSS
A0A7W7MMW2	0.1131	28.9	MTVTEAEFVSPSGNIGCRVDKDGARCDIVKRSWQPPPAPADCELDWAGGVSVFKAEKAAFTCAGDTMMGAKETLKYGSAVRAGDFTCGSDPKAIRCENTATGHGFTLSVQQYTLF
A0A359HE45	0.1133	23.6	MKGISEVDLSALEWTESGMFAKKYTLQSGNDVVGKVNWQSYGGSLATGITSQRTWTFKRTGFAVPRVTVRRAGEDDDIARFTPISSNKGELEIFDSGVEFEWKTSGSNFGWALGGQALIARYKPMLYKAKLEIEAAEINRPEIPLLVLLGLYILVMFSED
A8Y0M5	0.1134	27.6	MPIALSKLPWDLQGLILKEMKSYHDIFMISLCSQKVKSVIRSVNWNEPALEYLLLGTKFQVKIGEKHDLQNLIICNQVKKFNRSSKQKLFIGDVKLRCGLRKSYRPNRGAFHYIKIKESFKKSFVSAVQNHANYLFRNFSNIDLRYQMEEDIESLPVIPGIKNAEIISNPEDKKAISTECLDKFFRSNPNQISASIELEITSVLNQNSSLFGLQNIMIAHAREHCSTLLWNFNGQNALFFDSTLKNDDIIRFLRGWMSGNAYQNVENVLIEKNNYNENPNEVLMTIESTEYDIETRPKEYFFDPRIFGYSNEELLECFDAREIERINDGRKALFVVTFCYFQFFVLI
A0A2D6YDM2	0.1135	29.4	MKGMKTIFSVLPLMALGECTQHFGTTTCGPGQIQMLDVAGMVYIHDTTVIGETKINGTAHARNSQLNALELNGLGQFNQVLVKGAAKVVGYLEATQSQFNQLTVVAEQLLLDQTEVGPIRIQSHAGQGPVIWLKNGSHVKGNICFEGDKGTVKLNGGASISGQVINGQIIETSK
A0A524IKD4	0.1135	26.3	MAHGNKWVFTTYDYTLTPSDFYSPPDMPYSYPGKVKLYAKNGDYELQGEYKTGILFNVTDVINEIPFIIRPLVLLFVQRPIYFRFLGEFTGTIRLPDGSVEQLHLYGPYEYVIVR
U4VAA7	0.1137	24.8	MSDCIYAMGFRGIIAPYNNGYGIQTTLTRRNQQAVAMNTYHDPNDNMTGPIFQTSSFDGAVAYVRNAAATRLAAKPFVMTEYDHVFWNRHRYEAGLAMPAYAALQDWDILCRHSNGALVLGYGGSDFNEQYIRPYRTALDPVARAGETLSALLFRRGDVAKALHRVVAQIQDVGNLAGGLDMQEPDAVTIMSLMSRFAQGGDAPFAPDAVTVGSPRQISTRADAIAFLRSHGVLAATNPSDAASG
A0A7Z9A4A0	0.1138	18.9	MPTTDSPAPDPRFDRQARYISALEQLADPAPVTRLSGAQSLIWLIDEWLADETLPGPTRHAEATALIDSLCAYIRSPYPMAPEYEILSRDEPDPALSEEDKRNFPHDKAEFDAEVTVRLTLLLAVHTRVIGTRESPGPWSGFAYDFSGSVFFYPVNLSGSYWSVPLNMAEATFCADADFSSSTYLADAIFNDTVFNGDADFSHSIYGADVHFNKIHFNGVLNASSTIYEQGVSIQGVCLQEADLSGCLYHGNTWIDITHHGHANLSRCLYYGEHIDLSSNYHQGVTANNCIYHGKTRLGYGDGERLADYSRSVFFADLEHDETTFAGPIDYSHNVYYGHTEIIINTYQGDVTMRESIYLGQGAGLTYNTYEAKADFGDCLYLQCVPPPEGEDYGVGNAY…
A0A350LRF3	0.114	22	WAWRATATDRTRAAHELRFLEHFKRAEDILAPFDGVDLDAPSLAAAQCALLAARRQPRMRVADDYERLIDLDPDSPRHMRALGEALLPARYGSYDMLDLEARRTAARTGEIWGAGAYAWVYFDALALDPGAITHLDSEFFVDGLRDIVARRRDQHVINQLSAFCGIVMAPKTGKDRLSSSLDAARRRIHDCLDWLLENHLQELHPLIWSQTLLSPGLTPSLPSRRALVAKGRQTALRVIAQRFAEDISDGSSIAFSSSGMYRLPAL
A0A419DB26	0.114	23.1	MAGAALKLVPPLIRNSLLDEKIFREEYSFKTEAMIAFGSGGLSIQRSEFFDAVRAVLAGEGPAELTDHEGQKWNLTNNARDHELPNLVLSSNQKRLVLPDFSVFSGDASIRIRSLSESALNVNLPLSAQEEWRSILEERALDDDEFHTFHTDIRDTPVYVAQTIRNDIMAGKSSVSSLVPKSRRYFERLVGAYDGSGTIQDYAIGTGRKVIKQLTDWRPYEGFLFSLLLSSHSALTAEVKADHLDQENFEKAFAYLEKYGDMLSRLGAFEVGLQILPDRPEVEPFLLSLVYRIRDDDVEGKASEFKLFSALFILVDGELARTRLMAEEPPFYRRLASQAQAALIHRQIVQCGIDYNHFAKWAFSNRGEHFYMQSLADMRAEPRWNPDMVAESQIQADFF…
A0A7K2NWM5	0.114	28.1	IAERTAYMTVQTAIEVGSEAALHFLRRYRDHPSEEVQRALAAAWDRFDRARYAHEILAHLSYQSYLMVTTPEDLRTLGALGGWQRLMIHGSYRVEDLTALIVPDRLTHLALDAPHPVEGLSWLSAFPRLSSVYVGTDVDGAVAGQVPAWVAEFETPSSAERTHLGE
C0EQC5	0.1142	27.3	MVSIEHYKNLDDDGKIDFLDNFNDNPSVEFLNYLEGELFSTNVDEFVKVEILKFLSRFRHDNRETKDKIVKLIVESYLDNEEMTLSIAAQVLMFFDLGKDDFRQISDLLLDKEYQNMDMIDLTSSLIRLLCTKENRSNGSDEYFQELEKIDSYREDIKMWIN
A0A1I4MUZ1	0.1143	22.3	MNRKTEGLSLNCLKDFLMSSSIIVPYIEENDKTPVWDGNLFIYNNPPKGNYDHKKADLNSKIPVQVKGKTVKKLHENYTSYSFSLNDLEAYYKDGGVILFFVEIDSNDIYNRRIFYESLLPYDIKKVTNNFTCDSKKNIKLKHLKENDVKKFEDECENFIINREMQYSTKDLNLSLEEAKELIIKGKSRNSQICDYLLQNSVYLYGKKHKNDPIPLIIDKVNLASIEKKVNRNVSINGNVYFKNYKIEKNKESEKLILSDKLKLIFKDNNCKFDYIYHDNFAKRFNSIEFILKIIENGGFLISDKFISLDKAKFDYENIKNDYDNLEKIGALLNIFKIKYSRLNLDEIKNEDAKNLDMLINSMIFNKNISNINNLPGIFKVKIGNINLLIFVYKNNDKV…
A0A1V5ZI83	0.1143	17.2	MIPNIVYNQLLIGHSALKLISDEYRFQNNEVRPIVVRDSLILLDSAKFTDRWIGLKSKEVFSFSTVKNFAEYRSSKDLVLSGFVQQNIFGTGVFSNLRINNKNGVQIVEGGGFVVSEKLTLSEGEFKNSKNNNFLILDSGRIFRSPNGSITFEPILENKINVHFFGDGNIVTGVEIPKEQFHLTNLYAENVGELYLDRNVHVLDSLIVGAKINAIDDTLVLENKINPVYIFPNSQINGNFRRNSLTVGDTILLNAKLIWVRFATKEDLGDVVSLFSRVRSKTFHLFPQGQEKVERTFYINGIDKNDVDLLKGFRIDFGFAWRFFSDDVQIDESNGLVPNELVLQRWEKNSWIDVISDEKPKIDFYSNWAYGISNNVDRFGNFAIGLLQKYNSFVFRADV…
A0A1H6TQX0	0.1144	24	MSAFHTLTDFFERSGACYQAFDLGRRVQPLDTSYWQAFESGQRPYAYPWQQTACLGLVFYYPSAPQDPLVWFLKLPLDEQGFIQGGPRDAFVKRLLETLGQQAQQLTDQATSVRLDPLMENNPLVFTPDQERQAIFHAYARQHLQQAPSTHYAPAYAYLTQPEGNAWQTLSLQGIADVALQHTQAGQAQALATQVPAWPTPVLTLLARCLEAVPVAPVLAKALAQNLALRVQNPQTTTTEVASLLRALSHPQTQWDNKELQAALMHPTDQNPWYPYLQDPEVLTTLALKYTHQLEDLSFLQAYLQVLAQQDMSIFKPLLKDLLFMPNLRVLILALIRQAPTDSALAKALTLLVQEAQTKT
A0A2S7KW58	0.1146	20.8	MKKLLTIIFSLTISLCFSQTKEQLTDSIVKVNRVESDCVGYGCVVSPQYTRFQKLKKKLSDKELIELSKHKNPTLRTYASIELIQSQKGNVPELLSTELRKNEMVETFEGCIMDVEPVSSIIYHEYWNKIRIEASRKIKGNNYEQDLAMQKALATDLTMEKLDSIIIYSEKEVYWLLYDRTFENRKHKKSYLPRIEELAFNKNNSYAFDYLRKYYSSEYSQELENYLKTDFPKAKFQTENEVFYLHSFIETLLESKKEKFKKIAIDKLRTDDVWKDRKGWFNTTLKKYGIEL
A0A7S4IB46	0.1147	14.7	GDFVVMNPSTERKFVSISESIVSVSNGESESSMAGNVHLSENVELTLTEVDFIIDGSLILSGNAKLNVYDESSFVIPTGVVQMDVEALVEIDETSSLINRGQLLAPGELNAPSGSTLSNEGILESSHDLSVNCGREDITALENSGSFALSPSEESGMLQSCINHMRHSGVMQISRSNVTLQQIETTADSVFTLSGSSVQVANTQSTFDSHGSLGGSGNFVGSLNNDRSGIFMANGESGTSRVVVDDQFSSSGT
A0A1F3WZP7	0.1148	22.9	MVLVKRTSNWFVTAPFAARADMARVDGLLGLLSAESGQRFAAQDLARFELDHPLASVKIGAQEFSFGGVHPLTNQLYVLTQDAVYLVSPVYFVDVAKQPTDYASKQLLDAAENPVGFEFATFKLTRTDGKWQKDPADAALSQDDANKFADEWRHAQALAVSQPRAFKASEHITLRFASGKTLKLQAAQQEQEWVVLREDEKLAYHFTLDAARRLRDLPLTPKK
A0A316BF89	0.1148	19	MIKGLSEYEKFKVIRPIIGPCEYDSFKIPIVKKTDLSRVDLNNLKAIGIKSASPRTSDKNKLVLMHAFDKELIRLWNEPLKKIGLFQGFAAVGTPDFSIYPNMNENDIRYNIYMSRWLGVTWQNYNCNVIPTMGWALPDTYDLCFSSVEYESPVIVSTLGCDEHKDVFLEGFYEMRKRINPPLIIVVGKMIDGMTGTFINYKYTDTFTCKYTQIEFEGISRVFTIREVA
A0A7X7R0U3	0.1148	17.6	AGLVEGEGMFWMRYSDADLSAMDFGDFSAQDSAYFAYENNANGKIYNNIPSVVPNIIFANDSWGANDRNVTVSKNLTTNGNLEILGNLNLLLSTGATGDITVGRDLLMFEIVNPPEGSPSGGGAELAFQNTGTARTLTVNGDIKLQNRAALIRVRNANATAPVQIHNINLYGNIIQNTGGGASPNGLVFYSGSVNNDRVILNLLGEESKSYTYTSGDNPMFYQIVLDKGTSQTPSFTISNNFSLNGPTDGAKENKALLLHNGSFVLNHPDININLSTGGGDFSIPGTSALIMKQGKVNLSGVNNGISLDGLLKIENTGIVNLDGGLGVNNYIEYSSSGNATIDISGGSLIVGSQIRRAPSNASGILNYFQTGGTVLVGKNAAPEAGNGTFEVINEGSQF…
A0A090Z3U0	0.115	2.5	MTVTGGNINIVITLVNVNTIVTGGNINIVMTLVNVDTIVTGGNINIVMTLVNVDTIVTGGNINIVMTLVNVDTIVTGGNINIVMTLVNVDTIVTGGNINIVMTLVNVDTIATGGNINIVMTLVNVDTIATGGGNINIVVTLVNVDTITIGKT
A0A4Q3BBQ4	0.115	21.6	MSTIAIGNERGLERFDCVSGRWSEVESTNSAGAYRFDHSGMTYAFRGADGVATSGPHEIVKLKAARHSGVHLHYYDHNRMAFLSALGAEPPGLLARALVACSGDLPTIEGRTSVYGSVPPSIAAVILHILYERPIS
A0A7S2HWM3	0.115	19.2	ENAFVQVASKTIVDKRTLFIMELLESMTIVAYYTKQELCYLLIFRMVQFSLLHGMCESTPSAFSFYSVLLCGLFGDSKGGSFYGNLALDILDHLQAQHKLARAYVTLFNNVFVWSSPLNKCIEPLLKAYNVGMKS
A0A7Z9G831	0.115	16.2	MADVDASGVIIGKNGFVIPLLRSDLAEGTEEAVDTDVNYSVSSQSAGQYATQSGRGFLAVQSMMTAENQATYAYVLGLGGQIKIALPVAKTSVANGPVALPYPKTLVSGDSVRMMSNTATDRQVALTVATKQGTYAIFQNTPTGAGEFELTHAVTGQSLGQSLDGQVISHAFVSADGQNNIISGGGIYILNGTGSVVGAASAMDSQLGAVSWSRVNIPIGLSFQAVVRTDA
A0A1H7TYF0	0.1151	9.6	MIAALLAALLLAPAADPRPPASIDGYPIGGIGRQSLPAKGCAAYLFSTGATRTLVAMAGAEAGTLRIALDGKERDYARASSGTVADLGFAETTRYVAGDTALTLTMTVSRRPDLAQGALVSDATLLVERAGKDGVIMPLAGMIGCAS
A0A1M7IVY0	0.1151	17.7	MLRFLITVILLAAAAWAGYWFIGSTGVQSGFATWFDQRRAEGWVADYTALDVQGFPNRFDTVVTGLTLADPDTGLAWDAPQFQINALSYRPNHVIAVWPETQRLATPLAKYDLQSQDMRASLVLEPNTSLTLQRTTLTAKELEIHPLDDSGDTSLQALRLAADHVPMQNLATYRLGLAADGLSPALSWRETVDPSGRLPETFDALNIDLTVEFDKPWDRTAIEDARPQPRRIDIRLAEARWGRLELQMAGEMSVDASGHPEGEVMIKARNWRDILDLAVNAGAMPEGMAGTVADGLGLISQMAGNPRTLDIPLNLRNGSVFLGPVPIGPAPVLRLR
A0A1V5GLF9	0.1152	29.4	MADVQRGKLILGGHEFAVKDCDMTYISLFDNDEDIDEEREIITKTLSMDVWFEEGEFGDEEVSPEIIINEFATDKEDLEDIIGMEFEVKDVEEADEREDTMYVFEHEPLINYKWKIIGMEGELLHVKISGKAITDGYSDPEQTADFEGEFWLNVKE
A0A2T4DC08	0.1153	23.5	DNIENFIPEGITFQPISFYGNYSAKKEEIEIHLDLPGLVFNNIDIDSLMMDIVSDSSTLDASVSIKKITSDVIDIYPTSLTADVGEQQALFNFLMEDENQDSLYYINAEAQSRNDSLYWNIINKNLTLNSKPWLIDENNRLYFNENGPVIRDMILQRNQQYFGISTELKEDITSMLFEFRNFKIENLLSIINAEESPLKGALKGEIKLKDFQKPLDMFVSISLDNIEVMHEEAGNLKINVEQEATNRYGFNVGLDGPVCF
A0A1W2F4W8	0.1154	22.6	MGKFLGIDGKYHPEGSFLGSDGKYHPSGFKLGVNGDYVPGDSFLGSDGQYHEKGSFVGSDGLYHPKGCFIGVDGKYHYKGSFLGTDGLYHLEGSFIGSDGLYHPRGSFLGANGKYIEPAGLSIDEKRNQDNVVC
A0A4P6FQ94	0.1154	24.4	MELAFFLLIMIRQDVAFKSRRRLVEFVLEEARRFDWHELARFDPSSGSPLSLVADFFEVNGAPPPFEPAFFDMLIDFGFFDGMDRLPYRELEFGYAIARLHKIDVMPELLEAFGRTAFGRQHSLPRYSLDDTYSLTHALFYVTDVGLRPAASWAGKSDALRLQKTLIALITMMVRADHGDVLGELLICWIMCGFVATAAEQLVVDAGMNRMLSLIVPEGAVPPTTSVRNRLLEGRADFAEIYHTTLVASILFRLAGAGR
A0A1J4Z4V8	0.1155	20.1	MNRLPTLFILAALTGCASNLPPPDWQTNTQSALESFEKSYLDGSAASANLSFARARAQAARTGQPQWVARVELARCATRTAALEFDDCPAYAVLKDGASPEERSYAAFLTGDWRAVDGKALPGQYAALLNAGGATDLGQIADPFSRLIAAGVLFRQGSIAPAGIATAIGTASAQGWRRPLLAWLGVELKRAEAAGDQAAVARLRQRISLVESSIGH
A0A1V5IEY0	0.1155	19.7	MQNRAAYVALSVISGLLLVVLGVLFLTNPKLTLASVILLVGTFAIVYGLALAVSGLMGREESRGWAVAAGLLAVIMGIVILVWPAATGLMVLYIVAAWAVITGVTDIAAAFMSDLSGGRRVWLLLIGLLGIAVGVVFFVHPLTGILALLWLVGVYLVALGVLRIIAGFMLPPAQPA
A0A7J3M448	0.1155	25.6	MEKKLEDNLLAEEVKKIAEKDLELAEKLAESIQDPEAKVMAFLNLYMISKKQDFLDKAIKNARSDSDYLRIVEITGLDLSESIKDPYKRDLAYASLFERTCDFNYSEKIQDRKIASASMKRVSEKLGPPENLKVARRIPDAYYRCLALVEISEKEKIDLRAEILDSLNAIENIWLRKWLEARLKANSKL
A0A2N2VSV4	0.1156	17.4	GNHKANVDISLSNGDLQARDFLGNLKLDLEFGSASLQDIEKAQLDINYSDLSLQNVKLLTLTSRSSTFDFDKASSLELNSTRDKINIRTCETLSGDASFSRIKINSLETNCTITAKYGEFKLNGISRNFRTIYIKTEFTDVLLGMNPQSAYSADLLYDAKTTLNIPGQINGQLKKETLNPKYGTMKATGEIGKAGSSQLTVSLKSGSLTLLNK
A8AUD7	0.1157	27	MIQYKYLRKRYDLYLRLAYLVITMLLIYLVSIRQLFQYRLYITVGYICTLYLVIRRIEKWYVKLLNKLLFFDLDIESWRQYIQINRNAKLKRARKVSNIYEIIYTYMQGDFRDVINKIVELKSTFKLSELENKSVAIYQVNSELLSNKINSMVDIEEILKDCNINDSDMIELTQRYEAILDIVIKKKSNDYFKEKVSEFRFDILESMYFDALNEQLKGNEQKAKELLTDISNENLDIFIVRNSKTILEEM
A0A2D9RFT3	0.1158	13	MALYVLGSTTTGYIVADDTSSYLVRDGYYIGHTGSAIFASGSSTNNDYTIDGYVIGGPNSNGIYLTGKNGGLLGINSIHVGTSGMITAGRGIYATQERLMITNQGTISGDQYDGIYHSALDDSVDHRVVNLGLITGYHDGIEFDANYVVIENSGTISGRYSAIDVGGHSTLINSGTVSSGTSRAFYSYGEENLIHNSGNMVSAQSDAIVLSGSYNDIVNTSTGTIQTSQQNTDHGIYIYAGTSNTLTNDGVISAGGLGVFFNRPTSGYGEHTLVNSGTITSNSSTAVDINGGAALITNTGLIRSFNGNGI
A0A0Q9EKT6	0.1159	27	MKDAFAQLQAQAEAGDAVAATRLYRNVGFCSRLPALDWMLTRTADELLAQKTEKMDAQQLRDYKIQLDAIEERKPVMKRFHDLCDGASAEMLASLVPSLKRAAELGDVDARACYLKQGPNVDPRSFATRPELLDGYRRSVHALIDSGMQAGDWKVVDIVRHASRVGSDSLLSGLLGSDPTLHYRYLKLYRLGMGPRDGARLDQQLDSAAASLSPAQRIDADVWAQTTLQKSFSGYSAQETPEGWDPCGFSYE
A0A1U9NZ37	0.1159	20	MASWCPIDLAATLAGWVDRELEQFTPWIKPGVTTSKSLQRFAELAILYDVLDRSPLDFDVLNDRWRPFLEQHLADPAFGQLARTRLEWAWDLLLPYLILRQRGLRSDYHEATLAHATKAGFPHAAEVIPYRKLDHAYFARATGTVDVPQAAFDELLGRTFAARSACRLLLDREATYALTHALLYAGAFGQERVPRDALPNVAAIVDSMTIDCAVQEEYDMLGELLTCGLVLEDCRPDVRALALPIFLQSLDATGSLMPNGRETERSFAACYHTTLVGLILCASLTRMTS
A0A7X6DBD3	0.1159	16.1	MKESMLQKIKLEQVKFTDIETEWLMDNIGNEDPVIRDEIVFILLANGIIEGGFTKNQFEYIKNRSIDENLMFYQIEKGLPFTLTRSFSTLLNGFIIQADGLRTSIYYHSLNNLERNYFFNAAENYLFEEKDMTSFSTKYGWVHSFGHFGDYIFKVINHDLYNINDFPKILNGIYFLFENLEKSFEFGEERRLAHGIYEGLKTQKVPQDMLANWINDANFVIKENRDFYNIAAFENFLSYIYFHSMNEVVLNESLKKAMLTYLKEYTLY
A0A519Z3E8	0.116	27.1	MRHWAVGLAKATAALLLVVGAALAVAIWHGNREVAPPSLGERQHAYKQAVSWIRAHEADILKDDNAALWWFVQTAAEQADDDYLRTLVRRFLYQNQGNSRKGVVWRRFLEPGAEVVLDISAVRTMEPYHRFFYHALTCVPVELDGIDTNAFLRNDVCHPQPTEVWLKDPVCTTHQLVGVMLLQRAGCKPAQELVGLKKDLLIDIRQQMTVDVVVKDAYLQRVMMLLWYGGAESVKPVWLQRVYRAQRADGGWIGGRQIPELPEPLQPWFLRAQLANWWPSRFNTASASDFHASAQGLLITALALKAPD
A0A533X0G7	0.1163	11	MTTSLPIENTGGTISNNPVGFFTNSGTLSNDGILNNDGSLSNSNTIHNNFGGTTFNDGTLSNTGNILNAGTISNNGTLNNYGTINNNPGGIINNFTTATINNNGTINNKCGATFINTGTFNGNPVNYESCAT
A0A6I1F424	0.1163	16.9	MNNMTYNGDFIRLKEEELKLQLMKLHTKQLSWQRVDQELILYSMMKNIGSSDSGLRDTLIYGTFSNLILENKLSVSVLEELLEECLSNKFLYNGIGESDTDSVFTRAFTTLLIALILFQDNKNDFLSVRKINEVKDSLIKYIRQEKDVRGFVPHKGWAHSIAHVSDTFYELIKNKKLDSTYYKEIVSVIWAKIFVSDDVYHHDEEERMLIPILEMLQRGLSVNIILELLESMTNELSQRKKKLPEQNYWYLVANCKNFLRTFYFVVSDSNFKSLQPVINNVLLMIK
I4VXE9	0.1163	3.3	GANAGGSGLLNWTSFENLSDSTAGNFVFANGASVSGTLAGGGAGTLDYSAYTTAVSVGLGGTATGTSGWSGISTVKGGSASDTISGSSQTYHLTGANAGNNGTMSWVSFENLSDSAAGNFVFANGASVSGMLTAGSAGTLDYSAYTTAVNVGLGGTATGTGGWSGITTAKGGSASDTI
R7FPN4	0.1163	17.8	MNSYHEYGEVVGDLEVKKGRVEVTEEGKVGTVLVSSAAEGDVKVEVETGAEIGTVAPTTDEAKKDINASTTIPTDSKQDTVVIPNTDFAGGLGTEKSPYLIGTADEFYKISNYLGGYYFKQIKDIEISHSVSKIAGVFDGNNYSLSYFLDSGIYSYVFYEMAGYTEFKNINLIMGKIGISLLNIADWGTSYGVTFENITFNSTESMTTVNANNFGFAVINALYTMGEGKAVYTFKNITNNVNLQNEGTCTGFLVGSGPCFEAQAEMYYINCVNKGIISGTSSVGFLYGNSAYIESVSESNSEIHVENCKNNSKFSSIKDGAIVAFAPKLDNLNEMYQESVGGSFLANSYLNGKDFTVNQNGSTFIINTKDNSVYYKLMVDVSATYWKQDGQAWTDSEVA…
A0A4R2BT70	0.1164	27.1	MQPVPSNSHSWLFNLTDPDPARRRAALDRQAELIATWSAGLRWSNTLWYQNGRSSDFSHSPRLTAEYDQAEAMQRNAIAQTLYSVAGGFSRARYQELDDSASESVPYAVLFLQWEVGFQHEWRTAAPWSPWELKERILRGFIKAGPLGWDEALLDLVMAAVNREHWCEDRWYAALARRLDSPELRNLLAEAAASTDPLVRLRAGYVSAVLDDRSTAVTVASWRRWLAATDG
A0A657B014	0.1164	24.2	MNVNLALRKIRWLVLCIGLATIFGGCKAINQFLVKPFIKPTGDTVTLLGEAHIVPYLLTTDDTEAGCAGAEALTSMVMALGRITEEPHELAILLHLGAGGCEEARAAEKELEYLRYIRALQPDFAEDALIAQKRHHLKAAKRYLVAWDELIKFNDDNEIGRPLENGGVECPELTQDFDQIVWLAGLAGGLLALNNDIMSGSYIGVPKNIAAQAERAAGCLDNKKWFGAPLALKATVWSLLPGATPEGEDPWARLEQADLIGEKARVRLSHVFHAVAAYSKGDDERLRAIMKRHAEQINEFPANEQYRLFDATATEVLTRLSDKMWTEATGKRTPLGGLGTFWDENAADDIEEVSLDDLF
A0A7Y4WJJ6	0.1164	9.2	FEADLERLGRELARVLDLGGWTVGGSPLTAEVRLSTQARRLEASGRLGAARVDLARPQRAPIELAQLDLDFDLGYDMDLGSLHVRRAALGSETATLALTGTLNQLAVPEQARGAMQLELAGQLERILADLGLEPPESGRHTTGALTAKLALEGDRGAFRVTGRSALEGFRLELAPAAEGEAPSVVEEPVIVLECEAGVTLATLDVELAKLTLDSGLARGGAQGRIENLRALGDGEVRFVGLAGELAYLPDRLGVVLAPFLPGKLSGAEEQRVTFTLDGRARDFELMTLLAGTAARMDLGFGRFERPEIQLGGALVLESKDEKLLVRGDLSANGGTLQLDGALDLGRGEKPRSRLTVKAKELRANPGLSPLLALLHPAFGTAQLARGSLDGLIGLDLDLA…
A0A7Y4TBS4	0.1166	26.2	MTLTTTQPLIPVLKRRVRALTYLAGATGFAVLLAAIALMQRASTGEPAFKPVRMFANLEKQAEDVAAIQIETKAASFNIVRDAQGFWTLPDKAKYPADFNTVRKTILGLAQLDLVAEKTSRADWQEKLGLSLPKTGGAGTLVTLKDGKGEVLATLVAGASAEGESAGGRQAIYVRRPNEPQTYVARGMFSATTDQAQWLDKAFIELARDRIKTVAMKPFKGKSYTVTREKSDDANFRIVEAIPAGRQLRTETEANGIGNALLGISFDDVKPLSLVDFASAASFTAATFDGLNVVFKVVEKDRDYWIAIEATANPTVQPPPAKPGATQLKPDVPKEAKEINALAGGWAYKIPRYKGTLMTAPLEDLLRPIGG
A0A0F9CHH8	0.1167	16.4	IIYNSGTFTIDDIEFQNEGGELTISGDNVITITDLVDFIDDNTILTNNSTANLDIQNQIFFSSSSSSVINNGTINITQNIWVDQTGNNNNIVSNNAGAVLNIGNIVECSNTVFSIDNSGTINQTGAFTNEVQIFNRNAATWNYSDATFNANIELFSDFGTNTFNYNAAGTQDIHIPEDAYRNLSLSNGGIKTSLGNLEVNGNLSISGTATLDANDNDINLAGDWTNTGTFDHGSPPPGGSQTVTFDGIGEQTISNASGETFDNLTINNADTGVVFSNGDVIVEETLNMTQGNIDPGTWTLTLGTDEVAGDEGTLSHTSGTIIGKFKRWIIATSTDILFPVGTDTTENFSTINFTDLTSGSLTVEYNPSDPGSAGLPLNESLYIFRNQFTEGYWDITSAN…
A0A4Q2X1C0	0.1167	16.1	MNANGFTSVARFGASTSALNITGGTYTQAAADRNILVGEEGNGTLTVSGTGKLQANGGLRVGFAGSGVGLLTQTGGIINVGTNVILGDNGKATVNLSGGQFNVNTTGTVNFVVGNFGAGQATLNISGNADLRLFNNASLRVGNETTTANNIVTQTGGSVTSYSDAGTTVGGTGVVILGRLTASGQNTYDLAGGTLTTGAVRSEASTSKLIFNGGTLKASGDNATFVSGLTSVEVAGGAVIDSNAHNVTIVNGLTQAGAGGLVKNGAGVLT
A0A7Y1VZY5	0.1169	8.3	GLHRLLRESARRFEADLNAHLLFNALDRGEPGVASLAIAELAPALMGHAATLERLFVELSVPATGAAAALALAGSADPAVLTRLERLARGAAESLATSRALLALQMMEAAVVGDTR
A0A2D9TDT9	0.1171	11.1	LLRLADEGGWPGSAAAAFAVARLGRRGLLGSDQVPALCAVAARRRSPHLRANLVVALASLGARCDDPEASIQPRSWLRRAHAPVVRGATARWVAAVGETDAEGVLAGCVDEALAPDVRAACADPRLPPLDGDVDVYVYAVDGRTLLRDTVIALRLADGTSYVVRSDANAQVRLEGAPRGPLGLDDPLASPLEP
A0A7W1AIQ3	0.1171	28.5	DLFKQYEVLAPNSSNAYEKLLTYAYERRDEAALTALLERVKRAKGLDTSEAARNREKFQKGEFDEQVKEHATTTLARLDALLAKGKLDPKTRAAALIATGNLRIRASLYEGNIPGVAAGRKATQEAGKLWPAVASPSFVIAALIDEAALEADTKTWTEMRRTYSAVAALTKLAADKSPIAAKVMASKQWAEVHTTAQSDTARPSVDDLRIARLLGDTALETRAKAVLDDKLTRLSYEIGLVLDPTGPGTKEDLAYLDKR
A0A1R1RKR1	0.1172	21.1	MDNIIIEHLACLEINNCILQEPFHMISNVQWNDKGLSFDGNITLYQSNQIKKENFVGIVPIQIKGTTRYKKTSKQNKFRHPIDKKDLEVYYKNGAGVIYFVVTVNPENYVRQAYFKLLAPLDLKQLLEQLDSSGNDSVTVSFKKLKYRQLEPLCKMFLNIVDKQPKYYIDVSSNKNYKEYKINYTYLQTDENFNLFEEHGYVYGVTTENIDIPVGTAIMQHVHTEKRDIVELENEKLEIQYFVMVTKSEIILEIEKSLRFEFNKNTQKGKLNLGEARSLNSFLKCLKLIRYLCRFNRLPLASGYAVKFNEPERFANIDEEIEQYKEVMEVAKDLGISLDYVFDETEDLSLLFRSIIDIFKNKKYHLLNIEDKRKLINVKLSDSITVAVIYQEYQNKFIN…
R7HET2	0.1172	14.7	MFIDKFLNFINQDDKDIFNFFTSLENRLYLTYYFEDIFNRNYIINFNDSNYFNKLLDIENDKLIYLIIIKGVANENDRVKYILDFNKKFSFNDYYLFNLYKTLNNDANKISILRLFTVKKFYSHALVHLANKNIIKENISYLTQEDFLLFVGSLPDEDKISYINKNILVTDIIAMLSLENMELYFNQITKIQKKIVIHKIANEEIKLYMLTKYSYLFSQDELDYLLEKHNYKSV
A0A2M7RUT8	0.1173	8.6	IYGDFNNNGTFVANSGNVTLKGESINNINGSTNQDMFDLTIDNVNGAIINSGSIDLRGTLKVGIATGNFNTNNALTLISDSAGTARIDELTTKCKYTLNMSDAYGDSWNGGFITAYIDNVPVGDFFAKRANSSSDIYVPAGAVLRLQYTAGNYENENSYTLSLNSTVVFSNGPTPTVGTNVFSTTASCSFFNPITGNIVMQRYIDAGATNWRFVTSAVTGGTLAELSSTFITSGFPGADFPNWPTAANPWPSIYFYDETVPGIQDNGFMPATNISNVIGVGEGIWVWSGDTIIGTQPFNMNITGPPNVGNINLPISYTNSGLPADDGWNMVGNPYPSSIDWDSPNITKNGVNNAIYIWNPDLEQFASYVGG
C8BX13	0.1174	26.4	MEINTDFEKMNFHDVSIEDVSRTDSKIIIVLSGIFISKEHPSSNGSDLIVQNGVMTLYNVSNEKSLTWLNNVAPISHKTPEYPIDEIMNAKFDGSTFHFDGFKETMPWHEWFIQATSFNLVASDVVETTS
A0A117KBN2	0.1177	13.8	MSIEIFPYETIENRQFGIHEKIIIDDSIFDSIEFRDGKITFSFENCYFRTLYIENRTNIDFKNISILFNYCYIENIYIEQIESENISVLFTNSIISGKIDNRNLGLVSIYNCLMNDSLFIMKSKEVDISYGETTINPSKWRKFLRQFSLFINDYKENRFYVYEFEKLTFYTEEDTTNTFGVFRENYKNYDYNKIRFRFTDEEKAEFKISLKLIYNPKVDDESTRILNSKFHSLEISGTANGEIQIENCDIDNIYLHNFSTKESCNFYNIKPFRNSTDRKFEIKRSNLDKFWFDNVLFNSYKLISLYRNKMSQTIFSSCEFPINYKDFEKFIVVENIHYPARKDYNYNKLRYETLLQLKKTLENSGNFFESLKFQSVANESLLKIENISRWDKIILSINS…
A0A5C7FF76	0.1177	23.1	MNDTVLQPFSITYTPMHKLALVNFEKNPDEYYMGLELQYLNDKEYGGGYRIIAYRRDQYVDVYDDLTLVNPDAETFNVAGKGLKHYRQMPIQGTVFTKKKGNAHIAFKFTDLYGRRIKVNIKEKSTRSSKGLTLLAPVGTSSEKPTYLPLFFLYDFDFIRRPLTAVEVKIAGKTIELDPFPFPMPKEGQRRYYTRFTLDSLIVEFAWSERRRLEVCEVDEGGIVRQNAFHYTYKDKRLTKIDLQKSRHPLQIHFFEGLPDLQALPEGEREAGTFRIRAEEKAGEIRGSWSASREGNLLRLELEPKEGWIPVPDTFLTKFVFNKKSLFRSWVKTYHYIQEIDMQTFDSVSWWERKKTEI
A0A254NQ93	0.1178	14.3	MNVLAERLLEDAWQRLMEIYGKEKKRIDGIKDWSKLQDGIMRYLKMTRMLPKYGKPPLDLAIDVYEPFSWRSDAYTFELGAYIDEVTDEMLEREFWPALLQRLDELRRSGEMGPHFFHYRFECRLEFPRFEEESPLKLEASSVDEQKKEALREELERFVQTKVLSEPPARPKPEDGFFFARLLVNPDFLPEGRRVPDPRRIEALSAALENKFRAQPERLAAWRREYVRALIGWSEEYFLPIYCRAHDDYSWKFDPLPEDQRPEVDPEAMELFLYVALKIGPSEPERRSDYLNYARELGSEQAERYLRNGSGMIESARKGNSFRGQANDVLQTIELKLETEDEEAYREALEYLRDLLRQGFPRSYSLKLKSTEKRLLPIKKLAKSPLHRFFANALHYPAL…
A0A4Q5UXP4	0.1178	6.9	MTINAAATLTVGATGTGTVTIGSATAMGNGNISTTSLIVNGTLVSGNINQRPGNRTMGSGGDGKTNLTINSTGTVTVTGDVTGTSLNGTGTGTASASVVFTGTGTLNVTGIFTTSVFTPSTGIVNYNGTTLQTLNSAYTTYGTLKVNNSVGVTLTAATSVTNLTLGDIKTGSIFNDGGFQLTSNGVFNLNSGTFNIGSGAIATSYPPFTTNNIAAGTTVNYASTAAQTIVAVNYGNLTNTGNGPRTLASSGTIGIKNSFTPSTVANTITGSTIDFNGSTAQTIPAFNYNNLKVSNTNANITLAASGTIGVAGTFTPNTGTAFGAYANSTVSFNGTSAQTIPQFTFNNLTINNTAGVSSIGGDVTVNQSLALTNGIVTTGASKIIVGPTGSSSRTNGWVN…
A0A3A4AWI3	0.1179	12.6	MNALSEPERALWAAFPHGGLVDLQGTGQEVRAEFVSELLLGGRTPAAGRVPAVRVLGARVTGPLDVSYAQLNAPVLMRGCEFDEAPVFLEASTKAIDLSGSRLPGLDARGVRTDGGLVLSDCRFAGPLILRGARIGGSLYLDETEIGSSGEDPVNASNIAVDGDLAARGLSVEGRIRFYNARVSGRVILNGARLVHPGSVALGLGGAVVEGGVFCSRGFHVEGEMRLPGARLSGNLTIQDATLANPGGLTLNLERATIANVEAHLVSEGEIRLVGLQVQGRVDLNGTRAGGGATGRAINGDGMVVGDALMLNHVRAEGEVRLRTARVGGRVLMFGGRFENPGGIAVRASRIEVGSDWFADQAVFHGELRISGARIGRLTMSGARLVNPAGPALRAPSLT…
A0A1Q6UAZ7	0.118	28.4	MTAADGNVMYKLEKGYQITRVLGKECLMILRDKYSTPLATIELCRGKISSVTPYRGAENDSNHIRVIQRFVRRYHYSLTAEAALNLSLNVVKRDGKETYYTSSELTASHLERLFKNYDTLAVTLNNFRKRKLIVPSSAKKCSLNLSHAIVSKLIVSRNSHAAIDLRDNRFVETLIIGDSFRGSLNFSRSDIQNIKLGNNCRCDIFCIHSGKCFEMTLGDVYSGILDVRDSCFHRIKTGYYCYAVIRLSENWGKKDVIIGDSFRGSLFIDSVLAENVEIGDDCRGRISVREHNRRQGIKHIDIADGFKGEIDLASALALQKVEVGAHAAGSINLSGCPSIQAVKFEEDFSGRVDLRNSGVIYVRAKDGCSGRFVLLHCENLSLLRLPRDKRADIAVERMP…
A0A355F1U5	0.118	12.8	MYDSHLQGSLRLRFTPPQGGRTRFLISLEGGLAADDGMLAAPWLFRWPVLQGRVEEAPGFVSSGVLDLASGEVSELAVHVRYLNSALFALTRVNPHFPDQPISFPGQYGSAWARFDPRPDGLLDFTFYGTTFLPLGAELGGEMVRWALPFADGAGGFASMPARGMVMHPHLHLSTREPERPAGADTVPALPANTIEELTLFTRNSAFGDKFTLEAAELGGEATGRSHVMGRLEVQLGERFGDSVPVLVSLAPPGGLMLPASESPLAADFPGRLQPGPVGHDEILRFPLRKYFLDSVTFLDDPFDISLGAVDLHTGRLLTELLHRGFIGQNLFYALVRVEPRTPRSSFFFRGPALFTTGPGGETAFRLNAAVRIPYPPGFNFPEPDLATRLVVGAGSVLD…
V8C2Q2	0.1181	29.1	METKLKKLVLEGFYHEAENVMLTIPLNAQRDIIMNLAYDTESIAIYGFLRYMLEKNKTKYLLEMTIDVMINPLCFVEGAYEVALFHTRELLKIDFSVETMEKVIFFHDIPEKLVEEKEAEAVAREIIKIEPDNCVANRILKNKK
A0A3C2AND0	0.1182	28.1	MSIAKNIETVISTFQKGRSLSEQELGLDELISKLNQFEPRYRSVAFEGASMGVALQNSMETWKTYAKTSEKHSTQVHIGLGWAIAERELDLTSTLSQIEPELQVKVLDGYGYWHGLFRRRLTIRTQSIPENITTEYQSGFDQGVGRAVWYISKGEIAKVQNIINHFAEDRRANLWQGIGVASTYVGGCSDELIAELKSASGEYKSKLKKGIESAEASMQKASR
A0A1H2ZP37	0.1187	26.8	MINWIKNKFQDSPDCKMLFGEAIKCYSIEAYRASLLLSYLGFLTYIKEMIMNSQKPNNIKNSRWDNITKELTNENKWEERILTELNNSKSPIFKINDSIRREILCWKDRRNDCAHYKEYEITHQHVEMFWLFLKSNLSKISIEGSMQSLLSKFIVFFDRTKTPASKEPDELIREIEYAVEINDLNIFFEELCRLPLFGNDTTIHNIYYKIFQIFQENNRITNELIRFIKEKGGNYDLKFILNYPQVINYIQYTPEEIREIWNSRIWILSHYEYKIIVILLQNGKVPFNEQEELFKHIFNKFDQNGFHFLNLKENEIEFLLQGGSFLDVIYNDFFKEGKIFNTYSNFKHINAKAELITLLFSKREIDKYMMEGLKKMRENNISPDWLRDSLTRLLNDNEN…
A0A812DZW6	0.1188	4.8	MISRGRINIYTAVKLRETRNTQVSNQMISQRRIYIYTAVKLRETRNTQVSNQVISRGRIYIYTTEKIRETRNTQVINQMISRGRINIYTTVKLRETRNSQVSNQMISRGRIYIYTTEKLRETRNTQVSNQMISRGRICIYRAVKHRETRNTQVSNQMISQGRIYIYTTEILREIRNTQVINQMISRGRIYIYTAVKHRETRNTQVSNQMISQGRIYIYTAVKLRMTRKTQVYNQMISRGRIYIYTTVKLRETRNTQVSNQMISRGGIYIYTAVKLCETRNTQFSNQMISRGRIYNYTTEILREIRNTQVINQMISRGRINIYTTVNLRETRNTQVSNQMISRGRIYIYTAVKIRETRKPQFSNQMISRGRINIYTAVKLRETRNTQVSNQMISQRRIYI…
A0A7V5YQU2	0.1189	22.8	MPSPRPAQREAFAQTAADARPVVAKALRWLNSQLHHFNPFVCPDGASQARQTALAELALLGFELQQQENLNAELRIFLQRIQQVLHAAYQRPELHRFIYTGPPQAFTGHLLMWLALPRQLAETILPLAELQKVFETRSVAHAPRPKVRLLELRYFADYAGLAHELPTPRELLLRAVDFHRLDPHTLTFAGIYELTHAIFYATHFGRHPDAVMEYAERKHLATILEPLQQRLIQQQHWDLVAEIILSRRCLQLPAEWQATKPAWEALANTQDEDGTYGAQVVEQALMREGLTADAAADYAFLRCYHSCLVTAMAGLFPQPLL
A0A7W9WYR1	0.119	21.7	MISPLKSGSLAKFYAFFDKTGAERLNGLDQSYFDGISQADRQEAWNFLANDFARSPDAITGLYLLDSAKAVALFKAEIDMPMPITPFSAVRRMLESNRLLMLKYINKRDPDPIYINAMTAFANSEFKEIRGEFAGSVPIAPVTRGVVDALKRMIFTEIERIPITLAITKLMVIHGMDFDRHNPVYKSIFIAMMSDDPDDKIAGMTRLQQRHTLDYLDE
A0A7W8W010	0.1212	10	MNVPTAGLITASLTQLYKGLDVQPVNLVTGVTASTTSACTTGGTISVSVTEAVAGTVSNGDSMVITANNCAENGEVMNGAITYGFSNISGAIGSSTAWGATLTLNYANMTLESGGVTIGANGDMTLSYSQSSSAVATATVSGSSLQMNLTESNGTVISRKLTAYNFSSSINGSSNTFSSNFTLTGSSPALGNVTFTVKTNTPFNAIGAANPSVGSMTVTAADGSSATLTAIDSINVKIDIDNHGVNQTINTTWADLISRI
A0A7Z2C2E8	0.1258	16.6	MKITEQLLTQWGACSDGKRTFTQKFPEGAEYKEVIAACDEDGHRDYRNWIFNHAFQHLEASEIVQAEADLLPKEIEKGLEPLNLLESAESKDAISKEDSSQLAASGRYSQLAASGDDSQLAASGRYSQLAASGDDSQLAASGYNSQLAASGRYSQLAASGYNSQLAASGRYSQLAASGYNSQLAASGYNSRLAASGDDSQLAASGRYSQLAASGYNSQLAASGRYSQLAASGYNSQLAASGDDSQLAASGRYSRLAASGDDSQLAASGDDSQLAASGYNSQLAASGRYSQLAASGRYSQLAASGEKSIVACSGLDSTFNVGKGGCVAIAYQDAQDKVRFAVAYEGENVKANTWYRVNAEGEFIEVEAQS
A0A7W4WCS2	0.1266	27.8	MFQRLKVNRELEDEALNTIFFEDGEYEGRSVRVSKTNYLAFLSMRGNKVSEEIDKLIALLDGFPREQIELDLIHLFHAVNWRFHNIACAFVALGFHSQKVVAALWERIEAGSWVSPQLVATAYFIDENFEDRAIELFNSEATYYKSIVSIAAILDSQCEIETVSECSRANLEKAKEFDTDDSGNISLRWLGSLRETIS
A0A7X8QTI7	0.1278	28.4	MPLLLVPVVLNSLTIAEGAELSLNGCDLTVTNTLIAAGELVAKATETVTLNGNAVFGNNSMRAARSTLLVDGHEAQMIDLGGSSFARVKVTRSGGEVTINGGAQIEELIITAIDETPFTCRFAAGKEIKVGRFIATGDRSVANLSLCSVTPGAAWGLKATGYARVIGAMVSDSNAGSGMTVPAFDSLDKEGNSNWDFTAKSGIWSGGGVAGKFDDANNWASGSVPDSETHVLLDNVATVNITAAANIASLTVGGNGTAVALNASAPLTVAGTMMLLDQSTTSLSKPVVVNNSVLLGAGATLTHAANDADEANKLFLTVAEEMVIEDGALIDVRLKGNAAGKGYSPPVTGHAPSHGGHGRNMNPGEGQFCYGSIASPTNISSGSAYDRGCGAVRLNVGGT…
A0A7X7I7P4	0.1331	7.9	MSNITGNKLYGVSISGVAEYCNGGTGAQLSSCFNVIGKDPFAGVQLTGVANYATAITGTQLSGVLNVAGRMNHGAQITGVANVNGKTELSGTQISGVVNLQAGDLNGAQISGVINTAKSVNGVQIGTINVAKKVKGVQIGVINVSDENDGLTIGL
A0A7W1F250	0.1336	16.2	QGLFVVDSSRGVVTGNRCAGNGRIPTSWLFGAQIALQNTDTTEVVGNRLTVPAVASHGVVLMQQDRGTHLCTDNLVRDNDIDFLGSAGVCGAAADSAAERMIGNRFDGNRYRARESVDQHWAWAGRSMDFVAFQAAGQERSGSLVIDAGR
A0A7X7TD09	0.1337	20.7	MAGYLLVPNEKVPEAFNAGFSMYVAAWPLVREYPGNRFQTGLFGTWMHAQYDSPDPKDLYSDIEGGLGWWRDTRFATETPKFIMGGVALNFVEWANGPGAGKGRDWDHPEGVYGVAQLSPWVLWPPDGLNLKQGTCGELFGYGYLPLPLIPAKSVTAGIHVPTGDHCWTLFLGTGNFKGPVAFFTPYFWSRASVDNPRLAGLFLDTRPSQPNRALQMET
A0A7X6D264	0.1339	18.8	MRTEGDNGAVHATLCEAVHGPPGRLPLVVEAMERVGLDAEIATLLWEAAALPPGPVAAIARALAESGRAGQCGQLLRQGAARPSGEAGTIAADLVAAGRADEAVTLLTALVRARRAADAVGAALAVPEITPHLLRAARSVSDAHHHAVTTELRRAGVA
A0A7X6UM63	0.1342	16.9	MTVANKIRILRGARFYIEDNISTTIAGYRANRLGTEGQRPSVELAGGILYVGGPNVAAFASTQTVGHLTIANGGSATVSVARRHASSTPTLILSGLSQELGATVNFTGNNLGTAATACSRIIFETPPDLIYGIMGGTIRADNAWATYDDNGVKALTVYDGTSIQNATMYDNISVTAGQAISSDVSVNSLFWNHNSTINLGTYGLTITSGGLMKINNNANIIDGTTGYVTAGSGDGRPIALNFFLNNSSQTLTLRALIKDNPKGAGNKVTVIRDGVATGSLTFSQADDNTYSGGTIINSGLLTSGSVADRRYFGSGPVTVYGAQLTLNAPGATSNSDG
A0A7Y0EYF6	0.1364	27.7	MELLDLIGEYQRYLKQNNVLLDSEGFPLMRREWYLEIPDNDEWPKLIIPFRDRKSSLVLDPSHTVLCFYCADNRIYPRLEQVLIELDEYRQFMGVIGADVTITEDMDIECQQATILLNQLFGAVLAVNGIKIVQNLRIGLPSTLRCLLNVPEDIMCASGTLGCELTEDSDYSYAVKLHTLKPSRVMLYGRYDTVMEQQLNAAGVPHRWYKDAHTLYKQQKRAITKIQQVIKQRRENLDEDNVMLDKAWHDMVEACAQNISATVAFITNECSVDDMNYLSEVFDELIYQAQSPELVSAIAKASFQYPDSDKQYFLKVLSESVSDCGNLAVQSAYCKAKENRKALSN
A0A7Z9Q1C4	0.1402	9.9	MGDGKLVMEGSLTKTGGTINTTEATLKLEENISITSNDELIFKELDLNRFTLSLGSATSNLTVSNAVTMDDPGDQINAGYATLTLTGGLTLSGGTLATDDGTISLGNVSTVIAEGILDASGGTLELNAGLSVTGTLKTDSNTLLTLNNNALDLSGGQAATGGVLEASGMLNLDGITLDDKSTIKINADTTITSATPLTVKTVDLGTHFLMLGSETTALTIADSITINYPGPNGLNSGDANLTLNGPVNVLEGGILSSGGTVTFGTGSSGASFSEERSGMLLEDTTLVLQTALDLPYLQFTGTSSFQTNGNTLNLGVLEIGLDSELDL
A0A817YFG3	0.1403	20.6	MPTAWLGSWYQRGMNSLLEITADHIKTKGLCIDALPSQQYYSFSDRLNRCTRCLVFIQRHINLLQYRESECIDADDLSSITSCPNMIAPDAVLYTLHRSEYND
A0A7Y2FBP2	0.1418	17.4	MLLLVLGSIILSLPFVQTRLANYATNSINKDFGTNINIDRLRVSLISWDTSLKGVYVEDYQKDTLFYIDELTTSVLSIRNLINGKLEFGGIEIDQLNFKLKTYEGETSTNLDIFVEKLDDKKPRDPNTPPFYLSSTDISIANSHFRLIDQNQEVAETLNFDDLKIAAENFLILGPEVTTEIKALSLLSKKGLELSKLATNFKYTKQQMRFDSLNLLTPKSHVIGNLVFDYNREDLAQFIDKVNINATFIDSKVSLDEVNVLSKQFGQGKEVFFSSSFNGVLNDLNIVDLFLQTDNTGIRGDFNFKNLFTKKEPFLLTSQIKNITTSYYELRALMPEVLGQSIPSSFANLGQFTVRGDAVVTESSVDAQVNINSAVGSSYADLTLTDVNNIDNAKYKGFV…
A0A7W1J996	0.1424	26.3	YMDDRNADSSAADALIVLGRPQDVLDRFPRQRLRCARALRHLGREDEVLADYADEPMSCIEVLFFSGRSRDIALRFPGYASSMEMAAHIEQGHPERSLAFFPTLPMALMAVGRSEEVVRANRSADLTARALILLDRADEIQGAEATTVHTLMALGKSDEAFARHGGDFRYGMWPRHLLGLEAFIAGRIEEAFARFEVPAVWELHQHQFHLAHYLIVPFLRELGGDAGALDRRCAWLLKNRRWAYDQKPWYNASSLAGTIDEMAYLAQPHAITAPADLLLCQGIRCERSGDRSAAVESYRSFVEMPRYRRGAWYDPVSERFAVWRAEVLAHH
A0A7X8ZR39	0.1424	28.2	MPFVKADAKTISEAFEQFSDEKTNFITIITEAFTYDTNAAFSILSLLPLVTVDLDMLPVTLLGSGEESIAFGMGFLGAKDVKSGENENGYFVSHSNDEGVSYMMDIVYDAKSDELLCTSLKDGNENIYVQYQKTSFGYIAQYYLTYDDGESRLFQLSLSGEDGIVGVSRNVDKPVALSGDENYDFPKTNSEWYAITGNTVTGLTSDGIDLNFDYTPKPSEP
A0A7X0CLK8	0.1451	23.3	MDLKSVELDSKNGLLLGLAWINENLHEFAIPNVKSSSFTNEEIVLLKPASELALTVCLLKRCKIDIPVLDRLADWLWTQASFGSTFSHILIARNDFLPACAFYSSLYQLGYRSKVLSSILKTLAISDFSKFLPIQPWAQLAIEYNLWKLRLIPFKEIRQNNLYVTGLPEPWVISNEIAYAITHEIFYLSDFGFRKLKIRHLKDYLLLWIPYWTNTFISEHDNDLTSEFSMIYSSIQGEEHDISKHPLIGLFIQQQSNGLVKGPEGAGSYLFNKGDTENRRNFLSNYHTTLVFIMANALFLRNSNKITKSKLLRA
A0A7Z9ICY7	0.1467	23.2	MNRLVAIGADAIPGLNVAIREGNRETRFRAGRVLDAVEQNVLQQKLEQFIKAGVGDVNVNLPSWKAFCVIIPETAESRRVFAQISRAEPRLCRSIEHGAAYAGKEIDRRCAAIQVALQENRMNTVSLGTIAGLLFAAGVDDVKMNRYSVKTIFGLCNQATFSGQLRVRSNTGVYTYPTDTNANIMRELFAGCLMHCESWDAQLAFSLAMNLNIPQSLPRALELVRDKQTPCHVMQTVMIAIAMFGDKDDIPVLELRVDDKSFCGVTQRINNVQYQTQLRDVAIAAMLVLAKEDPKRYGFPRILVNASGQFSYSRVGFADDEARGKTRTKWDTFRATLKVPRLGGK
A0A7X6UMG3	0.147	29.9	DTTSVVGIRIGEGGTILTPDRFEFSNMYICVTDPDVTFVGDTEWVLGENAVFRIDKPLVLDEYHSIVIKNGGLLTHTPGNPGAVQTYGLDVLMGGSLTVEEGGRIDVSARGFTVNNGPGTATSNCGGSYGGLGVNGLDCYGSIVAPIYYGSGGRGNNAAIGGGVMKLNVAGFLQNDGAIAANAAQVTQHTGAGGSVYIISGSLLGSGVIEANSSVNVTGSNPGGGGRISITLTEPEAKIADFAGSITAFGGQKANGVSGGAGTIYLRDGGQAEDEGVLIVDNKDLVSLGTELDLSLAGIDLDKVKIKVTGNLKLLEDLAVHDILLESPNAILDLGLTSLYIGTAEHPFEPESVINWGSITWWKPPQGSVFRVR
A0A813JY66	0.1509	18.7	DGSALLFADESLKRDRCIVSEAVKKAGWSLMFAHAELRADKSLVAEALQHDVLALKFAAPELRRDRSLLLQAVKRNGEMLRFASEELLGDREVVLAAVSQQGSALRFAAPELRAEFGIVQAAVNQNPAAFFHACGPLRMEMGLLLTVLSRDGSLLSEMLPAVRANRDLVLAAVKNDGSALMHAHGKFRKDDEVVMEAVQQNGRALQFAAEELRCNRSLCLE
A0A812SKC5	0.151	15.6	GVYPEEQVEELWRTRMAKTRPRLLQDASAESRADRSFVLKAVRLRGPELRHAAPEFKKDKEVALAAIAEDWISLDYVAEELMSDKEVILMGLRQDWEAITYASEDLQSDEDVAVAALTQSVMALKTVPEALWQRPAVRAAILAAVRRDPEPLRYCPEAVRKERDIMLEALKAQPRFTSEVDPELLKDSQFALAAVQGNWEVLECLPKKYTNDKEVVAAAISQSPYSLRLASTELRGDRSLVLDCVRQSSGALRYAADELLADAEVVLAAVRQDAQCLRQAHESLRNNKELILEAVRISGVSLQYASATLQDDREVVLAAVQQSGHALEFASDALRCDREVVLAAVGQDKRAMSHAGKELRADVEVLRLARGGKLKASPQ
A0A7X6UT38	0.1572	24.9	EGLRYNPRNAGLHWELGWIYQHKIGFILDRAHWVYKRKLAEEMGRFFEGAAPDYATLASDPRAELMRNAAKLEPAVMAAIDEQYGPLDWRLPAAHALYWAYCGRQLTTAPDAWRRNCDHMICQCSADLFRHGQLTLTDDLYFTAPDLDLLPKVLGAFESALYSHPQEQLFAFAYINFISQAMLITYAFNQLEPARELFATLQANYPGADSLDFETTAEGLLDARLADMPFVMAVPLIEGFLFQYYYWQAGGESQRAGACAKRAGEIWEHYMATRVDEEHRAQTGLPPLAAIRRHAWQRAWQEVPAAWQGPLLALLPADEAVAGQR
A0A7X6ARC3	0.1585	18	MAASTDLADRLLRLTTDVLRDLAVGHAPDLQLPRVLGGHPVGPDARADLAFTLGLLHEAGVTEVAGLSCRDVALDVVRTLDGPATHSFYSYRVAETLLRFGGLDDNEALAGWDRDDLTNAEAAIDSSGMLDALADGTLPKNYAVVLTRCEYDRMRLGRLPDESVLDGLLTQVAQLLGRLDTGWWDDFGGANFDMYTPDVYLFAEPFADRLGDVWTDGFRRVAADIADLATPGGAISWGRSTGALGIVMTVELGATVLARGLTD
A0A7X8CQC1	0.1587	19.3	MKNRIIKWLPAIILFLGSFIFFTFFADYVEFYQEKLSLFVFSCDFFKESIVKPGSLLVYFGKFLTTFFYYPAAGALIMSLIIFLVYYLMSSVTKHLTGEKSNLIPFITGLLLFTLQTNYKYLLFNNLGLLLQLAFILLVMKYLKGWLPVILFPLWYLITGSFAFIAAIIYIVVLAKRSLKTEWLKIVLTPLFLSITIWLLKEYILFHTAPELIIYPVSDENTGSQLLLFLITAGVISVTPLTGKIISRLLFKKQKDHVRRIVAYASMLTAIILISVLKYDKVNREFFTVRRLFFRERYEDITKYITGHPTSNRLTIYLNNIALSETGRLNDRLFWFPQSIDGQSLFLKWEMYEEVLKIGGYFYYATGMINEAHRWAFENMVIHGITPEDLKMLIKTEII…
A0A7Y2MPF9	0.159	14.4	MINFLRELQNLVLFFSIMLCSITLFSQTTMYWVGGSGDWDDPNQIHWSKQSGTLVPTGALPDDNSNVIFDNGSGLTAGTSVTIPSGDWQVNDFLVQTSGNFDLIFDGSSGNMAAMNVYGDLTLQPTHDLIYNDPSIFHNVWRFDGNRQHNIITGNQDLSSVEFLNAGTTYNQLSDLKATERIRMYGGTWNTNGYNVNSGILLFQDNNGSGSPLAKVFNASTSDITCDQWYSRLAYQSLTVTGDYKIYTKQFLGSPGTSSQSFLFNDIYLEDFVDDAPAGISQIEHNNFECTYCEVENLIIRDVSRTQLAGIFTITGELEVVNFGTTILFNGGNNREDEIIINGTVKTPKVLNCDDIRPIFSNVYNDFTTLTRNSGSLKIDDSEINNIQAQGGATFTAVN…
A0A7W1Q0G0	0.16	15.2	MVDARPYRDLLYTDFDGASLASPEQLIGSGLEDDRHLLRVPGLAAVINDREAEPLDRLFACLALTGWGEAGGYLAVAAAARGGWAPPWHGLSRDRFRSADDTFGLLAQQVGLSDGIAERKGTEAARLDALRALLTVADRESFGDQLGAALFTGPPAAVASDIVAAAHRGVARLDRRPWPPFDLPAQIVDILEPLIEVDEPTAIALAEDVVRRDHDPHTLGFVAFLVAMGKTPAASALGERIVAIGGDYVRNRLAAARAREGGRLDWEAELT
A0A7W1CBZ5	0.1628	29.2	MIIAPPLASANVLGGALRTGLLNANTQGAGEQSRSQAIAENLNLMVDGNTITSNIVAESSQCTCTTGGPICEGSFFGNLSINGVPIAITGQPNQRVNLPVRGFITINEQIITGGGVFQQIKTKGLNIFVPGDANADISSADSKIVCSPQ
A0A7X5SAI4	0.1671	6.6	LNLGSGRVAGTLAASSGNGAIGQAGGLIVDGSATLNAGNGAIALTDGSNDFRSSVSLTGTGISVVDRDDLSVASISNGTNGAIALTAGGALTLPTQNLSTGTGALSLIANGGVVSTNGSLNGGNVSLSGRDGIVLNHNVTASGSLGLTATTNAIFQNAGVLDVGGLATVDAGNGAISLARDNDFRNGLALTGRNIAVVDANDLSVVSLNNGGAGTIALTARNSLTLPGSGLTSSDDLTLRAENGTLTLGGDLAGNAVSLFSANALTLATSIDSSTLVVSTSNSAINQTAGALRIGSTSSFNTGSGAIALGSAGNHFGGAVSLTGNEVSIRDSSTLTLGTLNTANLTATSNGALNLGSGRVAGTLAASSGNGAIGQAGGLIVDAATALNAGSGAIALIDG…
A0A7W7ZZ80	0.1679	20.8	MRKLLCQDAAQVDFERRGFRLGPARGHLEAVGLAFVAGFNAAGPDGMDVSGLAPEMWGFAYEGAGMACAMHDVLTLSGGRRLAALLAGRGREHAYPIHLGAGWAFARLRLRPWPMRKALDPLLRWLSWDGYGFHQAFFRQPVGLTTNGVRRAIRDQGYGRALWFRECADVDALAVTIAAFPLDRHADLWSGAGLAAVHAGGATPDDLVRLARHAGENRADLAQGASFAAAARVRSGLVPAHTEQAIEILAGAGPERAADWAEQARRGRGHTAEEFQLWRAEIRRLWGSRRNVRS
A0A7X9DAN5	0.1698	26.2	MKIQQNERFSHFKKYYKQYLLLLFSLLVFGYWQFGFPYMLFFQEPLQLFLCSFDYFIKSVSTAGGLARYLGEFFTQFYVLPLGGPLVLLLWLVALQQLTWLLFQKVSFKDNHFYLLSFLPSLWYCTILSEEFYLLSGLISVVIAMVGVLLYVSIKNFKVRSLAGILLIPLIYFVAGGSYILFTLSIFVYEVVVFRKRDIAIRGIFWLCLLFDFLIAIVLPLFYRMYFDPVPVLQAYITEHFHKISTVFPFPVVLIWLFVPFALIVIFWVGNEEIKKTKKIVLYGVQVLLLFLAGYGGYIFFANPKAEYIKKFDYYVRHENWEKVVSLAKKKLPRNGFAVNYLNLALAKTNQLGDRLFRFEQMGKVGLFLPYEREMLSAMLGNETYYQIGLVNVSQQYVF…
A0A7Z8YQ32	0.1744	25.5	MSKLNENVISQIFTFLWKICFKVDDSKSNENRGINIQVLYIFLEEQPQLVDLIDSEKDNFSKNTDKKYYHHLITLFNKYYKIYNNLNDAFKDRFNKIIEEDFKMKALCMFMHRDNSLSEHIENVISYNWSEKKVTDEIRILNNVKDYLEHNGNDDLMKKFCIEIFGKSYSYEVATERFDKLIKPLLNSLEQSDFELLLDKINNNSQIYGRGVKGLYRMAEEDNKKIKNVIDEKNLDIDFTKYPNFRYE
A0A7X0NHW8	0.1757	21	MDKRQDKLITQLLSQQVNQQISLEKSVSAILARYPEQVDSVIHASLALYPERYKEILAGAMRAEPVLACEVLEILLKENIADPLELVALAVEAEPAYAQEIVNIAMLYSPDNTEAIVHVAINTEPLLSDSVVQNSLSSFPNKVLEILSGAIKALPEQVSLFVNDAINLFPTRGEEVVEMAVNNSTDTEARKIVASAIEAGLHEGSAIEAAIAGGTTKELLAKEH
A0A7X7Y7E7	0.1761	23.9	MKLPKLHMESVMGRIGIRQIPAKLYIRQPHAKLSIQQPKAEMRITRTPGKLSIDQSQAWEERYLMNTMRLTEINVAEARKALLEGIARRAEQGSQLVKIEQGGNVIAEQARENGSRKLANIGIKYVPSPFSVKIDYVPGELNIDIEPQKPIIEVETYKPEMNFERGTVEITMEQYPHLDIYVVDLYA
A0A7W1KTR7	0.1784	22	GLHVVADTDDGAIVGESTSSDGYGIRGTSPYIGVTAVGGEIGVYTVSDYGAAVHALTYDGTALHAQTAVPQGTALLVEGVATFTRSGTVIVAAGARTARVAVAPISPDTLVLATPQRRLAGTHIEAAVPDDANDGFTVHLNRRAPQDMPVAWFLLG
A0A7W8K008	0.1807	29.7	MLPADLEAMWQRYREEEQRGVRTEALRLLDRFLHAFPTQALSFQRAWVRQTMASIVDEGDNVPVRFPLFRRVLLPILVEGVNTHQPGCARWLAAFGSMLVSSRPTGLSPELESHAGLLREAVRLDPSDQRSLEQLLACDAEYFAYTLHELPTGVLSGLHGATREQCDVLLDRLEEFETHLHRSEQAAKYQELVNEGRFHYRAYRQYLMTRPEGMSYARYLQSYSPDTEVES
A0A800F7U2	0.1832	22.8	MGFGDNTQVIAQGSLDLVEAGESRVIESALGAVGMGMSLDAYQVKVASRSELQVRLQRQGDRLIAETTSDAGKEEREYRRLSSQTPTVLLDRFFAHHYFFIAQHQRPGETRISIIRPRPGGQVTATLRMLGVQPIEFGAAPIQSQHLELVLEGERHEIWLDNQNRGLRVEIPSLEYAAIRQEAPR
A0A7W1S224	0.1892	23.2	REIDRIAAWLDDLAAEEGLAQKLLLVHRFQASMVREPGRIGEHERVAVVMSMDGHGTRGGKRARYEDLAATTPDLYGGMMLFQSRDSGGLFTPFQLRRLDPAPDLIFVQ
A0A7X4KHE1	0.1892	16.9	MNHLPLTPGLAKLHHFFQDRGMERLNGLDKSYFYSLSDDEKIQAWNFLSDNFKYSSDKTTGLFLLDSARAVTLFKDEVQTPLERTEYKDQCRVQQENRILMLHYILLSEPNEKYIKLMDEFGTSEFEEVRTLFAQFLPTINVPTSSLDILKGMIFTETETLPQISAITKFMEVYGRSFELNDPNYKSLFRALLSDNEKEINSAIYQIEQGA
A0A7X3SA21	0.1915	19.5	ADRTAPTAQVSLAGTVDGKEISGEISLGSEESKTVLENIRFVLGENRIEGSLTAGPAGDFLTGISGSLKIDAPDISELSPLVLTEIAGRIEGTVDVGDEDGTLTMRADVNGGDISVPGTTVGSFSTRAAVFDPLGALRAEGTATASDIAAGGAPIKTVSLEAKNSGNRTDIDLDARLAEGDGADGLAATATLIAQETGLDITLDRMDGRYAGLTTSLARKGHIVLSEGTANIEALSLKLGDGSLDVSGTAGETIDIAAKINKVPLSLANAFSS
A0A7W8DIZ3	0.1945	26.9	MPADFGVFAPVFASAHGYLALLHLNSPDCANEVRLVRECAAADVAGADLLGLLGEFNWRPTLVAAVAALSLPHDARVVGELWRQFDAGSWVSPQIAVVLSRVDPEFLEGARRRLESGCPLDARELLSLSMAERHSAAGPEGGAMRSAKAAAALQAVVSGLEPVPEWLPAVLASAEHQALVSSDMDSGGNIALRWRQRLDLVEQLMRG
A0A822E2Z5	0.1981	6.6	MAGPVGCSRYTAGPVWCSRYTAGPVGCSQYMAGPVGCSQYMAGPVGCSQYMAGPVGCSRYTAGPVGCSRYTAGPVWCSRYTAGPVRCSRYMAGPVRCSRYTAGPVRCSRYTAGPVRCSRYTAGPVRCSRYTAGPVGCSRYTAGPVTCSRYTAGPVGCSRYTAGPVGCL
A0A7Z0PV27	0.1983	13.9	MPSSEATTYNPPLTLTPQDVTFSSTVQYGPCVSLSRPDIDSGSRSLQVLTPDRSCLTLLETAVSTFTITWNTGETSTISGSRTATVVGAALVVTITGNVTSGVFAGDSVIQTSIGPATDILACTLGLGTVDSVYSTVTLEITSL
A0A7X8B5T5	0.2031	12.9	MELLGKQAAWVLIGQGALAIVLGAIVLAWPGLTVAAFALVWGIYALVDGIGELALGATSAGVQGRGWLIFSGILGIVAGIIVVFNPFMSAAVLTWVLGIWLIVHGVFVFAGGFSLPGNHKWWVVVSGVLLVIAGAIFVANPAEAALSLAFLLGWLAIVWGIFCTVAGIALMIGARRVGSQL
A0A7Z7ETM8	0.2054	22	MSQTDHLSLLPDLLEQSGSAYHVYDCGRRLEAITEADFQSICMQRQAHPYPFQNHAWLAIEFWDAKHAAAEHFLWFLKFPIDERGLISLAAQQAFVASVLTLLGQQITGALNAQQEQELQQSPYLFTPTETQRAALYAQLSVRHQRAPSIHFELAQEQLRSAEPELWHNIGLQGLHDVAARLNQDPLTSTAIAKHFSRYPAAMQKALAEALEHHCLPGTLAEAFTQDLLSLAAPDLHRVDCLYRLRALASQSQQSATADLIDHILQHPDADQLVLIGLRFWSTLIDQTASQQPDQSRLYRYIHALAQLQQQPLFNALMTDLLRLPSVRPYVLMLLQRHDLPTAVQSAWQEFIAGVTDAR
A0A7X9HJ85	0.2057	21.8	TTDTIFSSSKMIRTAGNMSDGGVTRKLSSDGFWFYPVGTAAGYTPVSVSIAAPISDSSEVTVKPVNNRHPFASGTNNALKYYWKIQSRNMESALPGTLTLKLYYPDAAIEGNESLYIPACYFPPDWKTIPDVFEVNDPMNEIAFRNITRLSGDYTAGEPSAFGPITVFYSRKSGNWDDPATWSTDTLLKWDGPAASGIPGPSNQVIIGDGSTHFDTVAITSDNRRSGSLQINSGSVLDMGTTTGHIFDVLPELKIGGSGTLRISSSTPVAVFPGSDFGNFLSASGGTVEYYSTGNSFTLPQISASGFNLDHYNHLVLSAKAGDTIRFPGKSLEIIGNLIIGRSSAFSGQVILSNTSQGDISVKGNMEIRNGVLVFPNSTARQITLSGNLLIENGASFLV…
A0A7W1YD02	0.2068	29.1	MKSVANEIREYFGPVIGASPWKAELGVGSFLTFEFGKRVLEDGHQHGEWHLWISLANWELHHNARKLADSDAHRTVISVAVRRLKQAPLTEVLFDEGKRVTTFVFGDFRLTVAPADYLKDPDSDDDYWLFFMPEKRVMSLGPSGLSVETSDVPQHA
A0A7Z2ZTU5	0.2095	28.6	MAELDLRWFDNPEDERQLKELVDAIGVLDANILSSNDVRQLLDVFERFPNDDGFESFWGIVHLLERAGGYESPLVESVRRSPGEFNLTMINRLLNRGIKHVGDQSLLSLLEDLALSERGNPNSARLAMHFVKYQRNKT
A0A7W2J8F9	0.2126	20.1	FSTKAAQSNDAYRTPMITAGIVACLLPSLGAPIVDAGAELLTYKLVDELLVVNESVLSSLEQNKYCLLPREGGGFVELYQLPLRLSKILGWAGVAFLCAPESHKTKAGQQFADILNKILELYSGSVIALSDAQASHWEVSLAVAKALNLNEQAEQLIGLLFNSIISCEGKLARYDISPDKALSYLLSRECNNFKNNYTLVEKPIETLSVLLRAAKVFELEDILNEDFWQIDGLSFSCYRPDSYINYSSIVMEGGTNEAWQIGFDVFRVEDFIKSWTLSYELSGSIVYKLSVIGSLLLEDRVPWFCIDYFLESIQD
A0A812NYQ8	0.2166	20.5	PESGVLNLNGRYKVTRQINVTRVCHLIALPGTEIRLHEQIFFQVDATFSGSWTFIGVDHVGAQGRCLDVEGEARFLNATAHFTNCGGPSTEDGGGLYAEKSLLVQESQLEFRECEAIVGGSIFVQRGLYLSKSHLSVLDSKAEEFGGGIHVARFDVDDRSAAAFRNC
A0A7X0ARY0	0.2183	23.8	MNSWDRLKVIEKVSLAADKHGASNPQQQKQLIFSCTDAPEREVYFGLLSFFYDEQLQANHYERQKLAGATLLSLATPSVLALDASIYASAQYWNLSVEELPWYWCKVFGQDKVVAFLGGLVGSCSEAKLKRSIETMLFWSRRYEESRSQV
A0A7Y1TL46	0.2246	23.9	MDKKQFITLLTSAQREYKNRIPIANFVLQNPDWIQLILERMFDVNDKNSVFSARILELTCKEELMVILPYIDEFVQLIPRLKLDGSIRASAKIIELLCIEYFITFNTIYRDSLKNSHLEQFTESCFDWMITDKAIAIQAHSMYALYLLGFKVDWIHTELIETINKH
A0A7X6PIA3	0.2293	19.8	MSQINGRMVQVEGTIWRGIRSQELEVTTPALKIVAKDAALAVNWLSLLRARLQVEHLTTSDLNLELFPTEPKLEEDTSSELSLPISIQVDKVSVGQFTMTDASGKNLPVGLNNFDLESLVLDSSGITTAELRRLTVTHPDVTSELNGTVKLEKLAYPWPMQVSLNAVNTGLH
A0A7Y0ACC7	0.2294	15.1	MNYKELITRYSDSETKYPLKAERNKKLDELLRDLHIGKSNFTLQEIEEVITKLLSKKLTIRMPLFAQILYPVISQGIKNKEVKAIKLFLSLIQQVYQYQNFTKEHIYDSNSLIQQGLQIDPSDKELLTLQESNIRSYLLYTLHELPIGVLYGQNGASIQECSELLEYLVEYRQLCNKLQLDNSDLINKCKFYYSSYKYYLTNRPLYTDFNDYLAKHSRKGE
A0A821N375	0.2311	4.1	YPGNATSFPGNATSIQGNATSYPGNATSFPGNAASFLGNAASFVGNATIIPGNASSFVGNATSIPGKAMSIPGNATSIPGNATSYPGNATSFPGNATSIQGNATSYPGNATSFPGNAASFL
A0A7W1K8F6	0.2327	9.5	MAPNGALSVTSSTITGAVTLKSGYTTFDFCGSKTIRGAISATGAKGSVLIGGLLCSSNTIDGAVTLDANNAGVTLAGNYIAGAVTASANLNGTTISGNQIGGALTCTTNVPAPTNGGVSNTVGGGRSGQTCAALTF
A0A7X5WD11	0.25	27.8	GLELRDPSLDLNATIRTLPSLTLYLSYEPWGTYLGMRTGFLRTHALQVVDDAGTIIDGDAEAFMMGGLAGYAFAFDPTYVFIEAGYTVRNFPSVQWSAPGALPPGVPRNLDASGWLVSAGIQFPIK
A0A7X9E585	0.2512	7.7	MDENQVKEEIKPEKPKRSLFRRIVNAFIISVLALIVLIILFLGFSQTSTFRELLKDQLVSTVNSSINGNLSIEKIDGTILTSIFLRNTVLTTAGDTLLKAEKVEIKTSPLQILLKKIFFRKIVVENATIKFLQDENGEWNYKKLSKPKVEDTTESEFPFYIQANDIQLKNINFVQQSFSNVNSTRNYKNANFDDLRINNLFLSARAFIDVPNSDYLLILKELSLKPNLTRFTLQNISGEFAITKEFASIKNFAFITDSSDIRLNARIDSLNLFSDIQLEDFKNFPVSIELDANSFNFDDLSSFIDATEILKGNPSLELKAKGKFGGFDIEKLALDYRSTHFEVKGQLLNLNKPENLFIKAQIKDTDINYRDVNALLPSLKLPEFAKLKVSSVNVEFEGE…
A0A7Z0I6E0	0.2512	27.5	MVDFNSAFGGVKGKASLEIKDNKVIWKLIKDPENGEFYAPKNYTLDKEVNQENLKSDMKVFSTSDFTITLVNGCGGFYTVCDKVKYFGLRNKDGKQIILEGKTTQPVNLNKADGMVFKNNDVDYIVRFNPLALKVMQGNKKLVEQSGKWE
A0A7Z9KFF5	0.2518	16.1	MGNIAAGCELILNQVQEADSLYWQKALFICQLLRDEKAAALSLSLLRDQLNETDADFLELGGVSLGEVPNLTTTLAPNVLNFALLLNTEIGIPDHWLTQAGPAIQRAIAEAETILLTTRLVAAEHAAEMGALSANYVRRLYQLVKFNNEEFDDAIATAQKNGGALGRALLHQASIQKQWGDERATLLLASWQNSRATGSAILSALVNKKPLLTLHANDQIIHAAPEIVRALLAIGNDADSKVIRIKLIDGTETLISVTERFEAWLDLLGESAEMDTEIERTLASLMPLVTIANLDTKPQWHPRMAERWWNAFPDEIGSPAQVDRGNRLFMTLNALGYPVGQKGWNLLLNGPNMVTTQVPSVGIRYSMQDAAKSGQIGSTVLFALLALGEGGPVEASPLA…
A0A7Z0E5U1	0.2557	25.7	MTFYPGSTGHLVGEHLGPLHVAEGARLDVEGLQNGPTEVAAGAVVKVAALGRLAGSSRVAGVVENRGVRAGNTVLAGGEVQDIEGGGIEAPVISRSASPRES
A0A7W5VXK8	0.2559	21.7	MDIKEIRNRAQGVAPGEVTASELEYARNILISSQGNISSALYVVGLCGDASDATLIERYLSGPTRDIYGELALKALCRYLGLVKRYRELLRLLIMSDDDIGWENSRMSAINLADVYLEKFQDNELGCRLSRIMLNEADRDRLAARNILVHILELKSELAEPFPVVFDINSDDSKTIAAAAERRFHCSTPAALLH
A0A7W1RJP9	0.2603	13.7	RRLDGLAAYERALALDGTLAADAQVRTNLTRILDTKDSVAAVVALELALRLDPPAHELVKTQASTGKLSEVRRRAFAIAEREQLADGIDRVASWSLDLAQATTCEDRLAAILKLRRTGDARVLPALRKAKSHRCVEREVAEAITYVESQPAQ
A0A7W1V0S5	0.2616	24.9	MLKKAVDSENEHELIKWLDFKQTKKIGSSQYELIEKALKGTWHSQHEDLVNTIYLENLKDDRFVEPILNIVLNREVYRWYDDELESTLRKCVHVLKTIDSEKSNQALKKLQDINNANVKITLDMYK
A0A7W2D9T5	0.2622	22.9	MDSLLWQWTDFPLETQRVKDAYDRTRATLVGDPLFIQDATDFGVTVEELDRRMGQPPARLDGGASWDWLDGPDQYRWAALQVLVDAYPPTDRYGLAGRVVVPGDSVRVVGADVRVYGDLVLEEQAVLFVLGGLKVTGALVGRPGYSMVAAREIECGDGATGGEVLALGGIRCPGTFYFGHNDHSARAASYDGGVLVDFERGNVFGRVDVRERVTDWDFAAAARVLGLPDDEGDLLGTYTAKLLGEGDEA
A0A7W1FGB7	0.2639	27.4	MLIILFKNAAEKRYEIAEQNNTFIMIPDSPTMSEPFQAVKIKNGVLQIDFEIWYSAGSWGTSQSVYKFKYINNEFALIGADKTESMRNTGETETRSYNFLTNKMSVTTGNYDEKVKKKVRWKTYKIDKLKTFRTFVKPFNWEIEQDYFL
A0A7X9JNN3	0.2645	28.6	NNYFNYNEKKTGHTLSTDVSYTLSEQIPLTILASYNFWGNDTLHSNYVELSYSLKKQPIKLFCGATFDKGWYGNGPGVVNTGIQFSRSIKITNEFDLPLDIQCIINPQKENIFIVALIHL
A0A7Y2A9B3	0.2691	28.8	PYTYSHNSIVLNYGHNNQSLAHTLGANFSEFVGIARYSFGRWFADAKVVIAKRGFEFNTETDNAFYGSSIYGTEDNRIDDLNNEVGQGNTTDFFHGELQAGYLLNSASNLKVYAMLIYRDFQPMVNTKDRFENQTTWVNFGLRTDLFNWYYDF
A0A816GAM3	0.2719	25.9	PSCSDGNENQDESGVDCGGLTCTARCDLGQHCTHNADCSNGNCHQTNKTCQVQSCNDGNQNQDESGVDCGGFVCGARCDLNQACSHNSDCSNGNCHTSLKLCQVSSCNDGNRNQDETDVDCGGSICGARCGLNQVCSRNSDCSNKNCHQTNKICQGIRRAYIKKA
A0A7W1KLQ6	0.281	16.5	MSAIRALLTESIDYAGLFPPAALDMAAAVQNYAHYQNEPAAWALGRFVLPASRLGELEVEVERYVSGIPTTQPWRLALLPGSDLAGDLELIADFNRRHAVAAPSLVADTLELKASSVRGIEDIMHRIPRSLQAYVEIPIDPDPRDLL
A0A7X6YD60	0.2875	19.3	SGYLTMTVGSGGSVKLAGLLADGTKVSQSAKLLLFGDYGTLACVPFFRPLYGKKGAVGGLIWIYPDTRAVDTDWYQEWFVRWDKPSDGMDGFEALLAPCGGYYDKIAPLASHYLLSAETNAVPYYVSGLGVLPQPAAQPQWLDVLVSGARLSLPKGVKPMLAGGVYDYSGVNSALAKLSFSSRTGIYKGSFNLYYDYPSGSRLMHKTVKASYVGILTQTRDPLFAGWPEGQGAYRVTDRNPLFNRRIQRAFWLDLYAAP
A0A7X9PEG6	0.2934	6.6	MKKNNQITTLFGLMLIVAGVFFLVDQQLHTQWLIISIPAVLGLLLLMYGIVFKGKGWLIAGLLVTGIGLGAFLALQHFYEFPLISRFGYLALFFTLSWIIIFIILRLFFQNTAWWSLICAAVFGGTAYSLLFSKATIFDFVMSICLLLGAVFLLWGYLQKLLGLVIPGCLLITIGPGISIAWSRAASPQGLVETGVMLVWFALGWLLITVFSRIILKKFTWWPLIPGGVLAMVGWGLYIGGNPANALGFVGNTGSIALIIFGVYLLLLRFGMQNKD
A0A7W7JY06	0.2947	18.1	MLLPLLLLAQDPLAPLDYWVGRCWRTTLAPEVTDTHCFTRVEAGVRDHHEVIDKGEKVYQGDTDYRWDGTRIRFAYRNDQGPVSEGVVTPTATGLDMEGVQLERTATGFAMITERGRREFTRTE
A0A812M1U8	0.2986	18.6	SIFFQDAQVETQQSAPNRSAQIGGTFHSKGALTLERSNITVTGGGARWGGGLAAGGDVALVEASILKVAGSVAEQDGGGLHTAGTLRLRGGSQIIVEATSAARGGGFFASGEARTSLKQHLGLSHR
A0A7Y0SCD3	0.3215	11.3	RDLPERLDMVDWKTERVNSGTLDSQIVLSPMVRHGFATEYGVYDYSFAMSSNLYTYLWSGAAIDVRHILPLAESDDFEEGGYFEDSAYENEIDRAMVHQFFRLPYVDIANQVSLGLVKSDYIGARSESAWFSQSGNHWLGLEMSYFQHQDEKDKNGYANPDRQTFLTRYTFSMPEWDWQFNATAGEFWKGDVGA
A0A0E3UPK3	0.3216	30	MVDRLPLERGFFVRDGTPCAQASNATLLLHGRAGINGAREACEFTRIEQTGPATFVATQACRDIMGGDSEDTTLTYEIASPTAFTARHEEYGWQYTAEHCPQSALPDPWRDNDISDL
A0A2E7JC78	0.3218	24.5	MEHIEAILPSLMIPVSYLVLYLVIFTGGKYLFSLIIRYSIYKEVSENQNSAVSIAYAGFLTGLTIVYIGALTGPTQGYVTDMINVTLYSVLGVFLLLISRLINDKLILSQFNNREELIRDKNDGTGAVLFGSYIASGLVVAGAIHGQGGGIDTAIAFFALSQIALVIFTRIYDFITPYRIHDEIENDNRAVGVAFGGTLIALGVLLMNGASGAFISWEVNLEKFAFYSIGAFVILPVFRIFMDKILIPQYDLSKALSSDKNLGAGILEAIMVICFSIVLSAAL
A0A7S2R9E5	0.3218	29.9	ASVLGVLAGSASAQDLIVDGSLCVGFDCVAGESFGFDTIRMKENNLRIAAVDTSASASFPDVDWQLTFNETSNGGKNKFSVDDISNGRTPFTIEASAPSNSLYVE
A0A4U5U0A4	0.322	0.3	MSQNQDIRNMSQNQDIRNMSQNQNIHNMSQNQDIHNMSQNQDIRNMSQNQDIHNMSQNQNIRNMSQNQDIHNMSQNQNIHNMSQNQDIHNMSQNQDIHNMSQNQDIHNMSQNQDIHNMSQNQNIHNMSQNQDIHNMSQNQNIDNMSQNQNIRNMSQNQNIHNMSQNQNIRNMSQNQNIRNMSQNQDIHNMSQNQDIDNMSQNQDIDNMSQNQNIDNMSQNQDIHNMSQNQDIRNMSQNQNIHNMSQNQNIHNMSQNQDIHNMSQNQDIHNMSQNQNIHNMSQNQDIHNMSQNQDIHNMSQNQDIHNMSQNQNIHNMSQNQNIHNMSQNQNIHNMSQNQNIDNMSQNQDIHNMSQNQNIDNMSQNQDIHNMSQNQNIHNMSQNQNIHNMSQNQDIHNMSQ…
A0A1I6DY32	0.3224	16.9	MRAIVGVVLVGLIAWCGYWVWGARAKSAAVEAWFEARRAEGWQADHAGISVRGFPSRFDTVIDAPLLADPETGLLFSAPEMRLVMLAYRPTHVIALLPETWRIATPQDKIDVTSPDLRASLVLAPGLALEAERITIAGTQLRLAAQSGWQVAAPELSLAAERQAGEGDAQYRIGLAAEDIRLDPAPRSLRDGLPDSLGALRLDMDAAFDRPWDRRALEDARPQPRLLDIRLARASWGALELAATGEMEIDARGTPDGDLTLQARNWRAMLALAAEAGALPEVLVDQIAGGLGLLAGLSGNPDRLELPLRFDDGQTRLGPITLGPAPRIRLR
A0A1Y3Q9V6	0.3225	26.5	MVLTQGVAWGQPFERLAGQFHYGPEGFEIPSATGSIRGGSVAVQGSGHPRGAWELRVSARDVPLQAVAGLRERMPTISGLVTVDGSVRRQAGERLPAFAGNISARHVLVGSLDFTEAAGELEFAQGTWRTGGISLRRSSGGTYLAAGSVALAGQTGAGGHATGVQPSLDLSVAVEGESLSDVLALTGLRLPVLAPTGRVAAQVELAGTPSDPVARIRLDAPNVYVIGYRTAVAVEMRIQDGRVHIDELSRDSG
A0A3B4DQ63	0.3227	22	MLLFYTTIPTFRVGYSFSLMRNCRTDSVYTTIPTFRVGYSFSLMRNCRTDSVYITISTFRVGYSFSLMRNCRTDSVYITIPTFRVGYSFSLMRNCRTDSVYTTIPTFRVGYSFSLMRNCRTDSVYITISTFRVGYSFSLMRNMNRLSLYHNTYI
A0A1Z7ZHH6	0.323	18.6	MELFTHLRSWLIRYLIIAFSFFVLGGCSSLYTVVGKGASNFGQDVMMPYLLTTKDMELACSTGESLGPVLASLGQYTTDIQQLKVLTNLIAGLCAHEKAQEANLEFIRLAKIGQISVAQDARTRSKRLHTLAADRQYNAYLALRSIHGEIGNECPMFSSENDELTWVLGTMAAVQSVLSDTAGGGEIGVPKKLAPRAIRAASCLDTVEGNQRWWGLPKAIIALLSSILPGAGEEGVDQWEQMAIAVQIGEDQGVRISRALMAVGAENAGKIDLLKNLIRDQANSIKEIAPSHDFRLLDTVATVMIIGLSDMLWTEAEGHRTPHGALGTFWDDAEDNEGLDIDFGDL
A0A2V9SIM0	0.3232	29.4	MSERRYPAPGSTVNGGLDVDGTCIVDNLTVNGGITIESGGHLQLTRGTVNGGIVDLPCGELDVNATTNGGGTPTGTTATINGGIDIQASDVCTIPGAFSDADIWTAQINGGISITGTYTPGF
A0A3B9LVZ1	0.3234	10	GKGSRSFSNTTGFQNTATGFDALDGNTTGANNTATGFDALEFNTSGGNNTANSFEALFSNTSASNNTADGYQALFNNTIGVSNTANGVDALVNNTTGSSNIAMGFSAGTNLTTGSNNIDIGNAGVAGDSNKIRIGKKGTQKNTFIAGING
A0A4R3VYX7	0.3234	19.6	METALSNYIQNYSPLEELIICSNKIIGGGQLIKIQDYSPLVVGRGEIPLIWLNVKNNNKIIELIKENKSFNSNLNVEKSITNRTTIIKVNNSIIIHAKMREENSCIISKIDLRPIGLDIVGDSQKLKIAGNTLSGNTFSGAQYLIGME
A0A7C3NZ46	0.3234	14.8	MNNLDLKLTGLTNEAGKKANAELSFESEAGEKLTHTAALQLAPLWAEGKIDLQNLKPAGLRPYYENALAAEIRDGLLDLSTQYSLENKGEQFQFKLTDLNAHLKKFRLELAGQPEPLWRIGSLAVKNSAVDLAQKRVTIGGLEIRDGSGYVQRAADGVINLTRLAKAQPEASAAPPAKPNGSVQWRVDARQIALDRFKIDFDDRATAAPSKINLSEIALRAENFSTAKNQRAKATLRARINKKGSVRLVGTAMIHPVTARFDVSAQDIELIPFQEYLTDKVNLLLTGGAIGTKGELVYETRGSGGQLDYRGSVQVGDFGAVEKSSAQELLQWKSLALDALQ
A0A354GQY6	0.3236	22.1	MFSRELNPGLGRAGRVRPQLEILEDRCCPSGVSLHNHVLSLTGDSSNSTIIVRDGGHGNVSAEVEDGHGHWHSLTANGVSTIDIDSHGGNDRIEYDLTHTLTNSETLNLNLGKGNDQVRLNFDQKISARTLKINVDGGGGNPDILATFGNIDGTDLQLAARLGNSWNHFDSKWGGGGHFYAKFNGNETGNANVKLNIQGGDGVSGINVKVNGDIGKHARMTVNTTVGNNDNTVHVDYSGKLDGSLTIEDHVGSGWDWLETHVNLTPHSTGSLVAHIHGGSRSDPLILSVRDSGSHLQKLDATIDGAAGNSTVDHTRNVKVLNPHR
A0A1A5Y9N0	0.3238	26.4	MDKKLKDIAARLLLREEPPRLSPLHVWDDALESEIRELNWGARGEETVIKALMAGLYLLNDSLDASYSFAQQIEFDATGAYWHGLMHRMEKDFRNSKYWFMQAGRHPVKEKVKSGVSLWLKENSSFGAETRGEGVTLLLEYRDDIAWTPSSFVDLITSQQKKGANNAVVSIVEHLQHLELKELFKHTLGAAGFGV
A0A382XSB5	0.324	28.4	SEEAWALRERFSDEFLPWVLISLRGLKSDRSWQLREEHVCRAPKIIIKTIGCSNDPRAWDVRNASKLYAKEVLDSLSGLDSGDAWRLRMELKDKWPNTAVSSIGAGAQSERDWKFRWEILEGHPGNHLLAKHLVKAQLKSLSRRAKEEARKEEGAV
A0A0S8HNB3	0.3241	28.7	MIRELYSSYIRTSLSDLDTSKELVLKDNIVYIPETGEEVHVITKNDSVFGTYITYDTVFLISGENILRKYKGYYFMNIRNDEDEWVVYKLKFRKDGSASLCGISEDEEMERLKEITTIVEETNDKGKVTKYIITPGKEEFKQIIKEGHFKECTEYRKVN
A0A3M2EPP1	0.3247	23.7	MPKIVRVLIAVILAAVLGWSGWWWFAAQARQRAIAGWLEERREAGWVAEESAISVAGFPGRFDLGLEGLALADPDAGWAWDAPSLQILSLAYRPGHVIVIWPERQRLSVPGETATLAVERMRGSVVFVPGSALEPERAVIEIDAPAATGSGGWTASAARMRIATRRLADDTAPGHAQELFVEAESVLLPEPLRRRIDPLGALGEAVPLMRLDVALGFDAPWDRHAVEGRKPALIALSLRDLAAEWGELRLEARGRLHAGPDGLALGRIDLVARGWREMLRRAVAAGVIQPWLADALEAGLGVAAFMSGDAGTLRVPLVFEDGSMMLGPVPIGPAPRLQ
A0A644U2U7	0.3248	20.3	MTKKEVLIKAGSVMMFAILCIAFFQFFYPYHLFIKEQLQLFLFTSEYFISYLSKPASLASYLGDFFTQFFYLRWGGAIVLALLLCVEWLLIVCLLRKLGAEKNVLLYAFFPIIGEWVLHCGLGYSVSSTITVILCVIIFLLYATIKKRFIAFLVAILLQPILYALLGSGLFTFNLLLLLTDSIRKEKLNLLAYVILFTGILIPFLLRSHYLLTIEQAYIYPHREFMAFVPPLLIIMLAGGMSSREVRIYTSDIRYTPFLFGLQLILLIGGVLSRANFNREKILSLDSEAYFGNWSKVLKQASSYNLNDNIATYYTNLALARYGQLPDHILEFYQPATDGLFLPVNPNASPLTIFFSNEVFFYLGDMNMAQHSSMLGMIFSPNNRSSRLIKRLAEINMIN…
A0A660UYZ8	0.3248	20.9	MAEKYWFGGSTNNAGDWAWDSAKADTIDNAAATDEGGGLVGIPVTGTIFAAGESVVIAGTTNYNGTYTLDAATTANKLVITETYAGETFAGTETVTTDESNWKLVSDGSDTAKPAAGDSVCFNSRAANDSGGNKQAADVNTDAAGTGTPDRAGLYVSSDFDGDIGTAGEYLEIEVDGDDIVIDGTGTYYLKLSAGTGNDAGCGKVVLSNTQTTVHLASLENDASNVGLWALVLVFDGRLYIDDDTAITSLTVSGRSAKVSGGSGITNAKTTTDASVTINNGSCSWNSDVAALDIYSGSFNWGHEDMTAIASAVVDVMSLFAGGTFTWQMAATNQSTINQFILYGGTLNAGVLINSGYSKVIGDGSKISELWPAAKADLNNYNRNISIAAGSDIECFGGT…
A0A1Y5N2W5	0.325	19.4	MNELKEQLKSTIQKQVNFSKLNYHIEIKIDQPVNSDQFPNQDFSFKRIVILCVEEEFITFRKINQEIVEIVKEIEKINSTYFVTFIFEKCDVKFWNEDINLDWHIRFKDSNININIQDIELDEIYLLTKNFNNCTFENLSLLSNVKTLHIDLNFNDIKLLQFAITKIANNGVNKISIGNTNIGQATIIDNIFKSDFIIYSSQIDSIEVRDVDFEALAEFRTVVFKNKFDFEEISYKGLVLFDKCLFNTKAEFKYITFEKFTSFRGSVFNNGLNLDFTSCDNEINFFGISGLDKTESKKHTSQETYRIIKNNFEKIGNKIEANKYHSLELESKRRDLEKNKWVNMGDYIVFKLHHISSNHSTNWVLALLWIILVGFLTTIFLHLNAAKELFINPFKVFDY…
A0A7S0FVL2	0.3256	10.7	SSNVTARVSVPGPLSYAGASAGGQLFADAVSGTMAASSGGRLMVQSFTTSQPVSATASSGSEVIINEGIVGFLLLSCSSLSAMSLGQLQAESAVISVSARSRISGMTVGTAEVTAASASSVSVTATRE
I8AFH7	0.3258	24.4	METSHINSLNELDLKARLQTMDWQQAPVAELLPSMVAHIGSLDAELRDHLIYQGFVELLAYHDRIDPDTCVALLHHCLDQSLMHGLGDENSDTVFTRSFTTLLIALLLYRDSQSDYLSDSLIAKTEKKLLYYFNKEQDVRGYVDQKGWAHSIAHGADALDELVQNPKCNQASYSAVLNAVWNKALTSATIYVDDEDERLLTPIFSMLTNGLPLQEIKDLLQATPQQLQQQKNNSTPEAYRRLYCNSKHFLKSFYVACSNYPTLKVLQKDIKECLQQL
A0A7S2IGG2	0.326	26	LVLEAVSQQGDLLGDAPRHLRRDRGLVLTAVRASGSALGRAARHLTHDHEVVSEAVAQNGRALQFASQDLREDPSIVLMAVRNCGAAYLAAGQELRRDCRFALQAVGENLDALPYVAEDLQVDPKVILDFMAPERQHDRDFVL
A0A7X8G4Z0	0.3263	28.9	MEGPEPEPHQGVFVSQNAVFTFDGANKTVFVEFDDEYLEALNNPPNNTYYSYVFTWYSFGEFRYDGATSLKLYHEESDTYLTFMLQGNTSPDKITISHIVPGDENIVFIKQ
N6VC05	0.3265	21.1	MGVEVTGKGVLKVMGNATIMVTERSGTGLSVKGSGKATMMGGSIGGSGGTGTGVEVNTSGGEVTLNTVEVSQFATGAKVTQGTLTVMGGSVQGTTTGVEVSGGELRVMGNATIMVTERSGTGLRVTGGSANMVGGKIEASGGDGMTGVNVGDGNVTLSGG
A0A7J5BL34	0.3266	10.5	MSNSIDSDLVKKGIGSIRTALGISGVLTLLAGIAITFWPGRSAELAVAIVAIYTIIGGLVYGAISIFGKLQSGWGRVGDILLAVFMIIVGIVAFANLGSAAAAFGIVLGILVGIAWFVEGIVALAFVGDSDSKAWSIIFAVLSIIAGITLLFSPLWGAAVLWLLLGVSAIVLGVAQIIRAFQFGKSLR
A0A7R9Y1G2	0.3269	25.5	NVSVTSNAVLENATLAGLQSVGGVLDVLSNPRLLTLDVRSLASVGGSIRVEGNGADAADDSAATPGSCTVGASSGADVGGAVSVESNEAFAELRLGIGTTEGAVEVLRNTGVSDGVFVSGVQAVGGSFDVLDNAIALLEVSLPVGGSQTRTIDGNVSVQNNTLMERATFEAAPFAVGGYVAVSNNPAATLLSLSCVTVGANVSVTSNAVLENATLAGLQSVGGVLDVLSNPRLLTLDVRSLASVGGSIRVEGNGADAADDSAATPGSCTVGASSGADVGGAVSVESNEAFAELRLGIGTTEGAVEVLRNTGVSDGVFVSGVQAVGGSFDVLDNAIALLEVSLPVGGSQTRTIDGNVSVQNNTLMERATFEAAPFAVGGYVAVSNNPAATLLSLSCVTVG…
A0A1V1P7V0	0.3271	16.6	MYVQVSNELTLSDLNDDGKAVQSMGDGIIESAYSIHITGDVSIDSNEFAIQAGNSSETDTLKIDASITQTGKLNLKAGDHIIQNAEVITAGTLTLVADNENESTDTVRGGITQTNASITSTTVNLESYESIVMNNENNQIDILSATVEKGAFSYTENDSIQIDKITADQAINITSLSGAITDYQNDVEGDIISNSGIVSLTAASDIGGGDHEDVYLEISESTSFSAQSNQAGSINIKSSGALTLSYVSTTDGAIDILADGKITAENIISGDANDDEHHDISIKNTSGSVDLETITTDHLLTVSTKSEILSTSGKISGVAAILSASGGIGSSDDALTVNVGQLDISNRMSGDIYIHSTNDLSLIDLTDDSRAVNNFGGGHIQSDQNLTIAGEIHQSADFT…
A0A182MUL8	0.3273	1.8	NLSLSNGVINSILILLSNLSLSNGVINSILILLSNLSLSNGVINSILILLSNLSLSNGVINSILILLSNLSLSNGVINSILILLSNLSLSNGVINSILILLSNLSLSNGVINSILILLSNLSLSNGVINSILILLSNLSLSNGVINSILILLSNLSLSNGVIDRS
A0A833GC90	0.3275	29.1	MQIDQIIRELEQTRKLPVEAIREAQAKQNLIRSDFLHAIERYIAADSETRRRPNAVFFVFHLLGAWREKSAYPLLATFLRQNPADLEDVLGDAITATSHRVMAAVFNGDPEPLCGIILDAEADEFIRSRMCEALAMVTLRGELPRPEAGRFLQRGFTEIKPVRNCQVWGGWRNAIAMLGLSELTPLVREAYERHSIDEAFGTFQQFKEDDLAFAGQNPQQRPAWMQNEYTLFGDIIEELSTWQQFRQR
A0A7Y3HLM7	0.3279	15	DRLGWVGPNKKYSLSALDLFGKEVRTDLDGNNVEHEGIYVLRDFVSTGDALRVKLPGIRDNEYPQWIWIENHQTKAFNGSEFDTFQFAEAKCVDDPVPGIYAYMQVDKDIKEGSKLYSGYGDYIRPIPATGMYDFVFSEEKIPNRCINSKPMQSFARVPSLQNALTGNHMLEFPVGDLNGNGSISSKEGRIMAIEKIGKDEYVYRLPYLGHSDMAFTMDGNNEIGIGTNPSANNMYTLVSAEPGTRGGVLGKDGFGKPNNRIIFLNGVSIKILENLSGGKIKVEVKFNQTEISRNTRWCADSIVLPNIANAEYDLQIKNKSVLTLDQGLTATRIINPVEFDKEKIFASPTQLFAQQNTKILINEKSKVQVINGSKLAMLDNSVLVLDEESKLEIDKTSF…
A0A1Q9MWH1	0.328	27.5	MELKDSQGVVVAKLSSGKINSAKGDILGRVEKGRVSDAAGKTVGFVKQTTVVDAENAGKALYSDRELSTYSGAAMYKFSGTTVTDYADKAVLRLSEDYSKLVEELVAYIVFFSKLWKDTSKIYTSPAY
A0A381NQG2	0.328	27.3	MDSPAKLFTMRQFNETYVSFYGYFSKSLHTHVKNKFLISLIEPLVQGLVLMPLTHEEGHRSILTAKGIGSISQPFFNKDGLAYVNGVADQTLIDLKADDPANYIRLHNGGLESDYMIAKRIEDMVSFDMVEHQYYDWEYFSRKAGIVQYIAMGLFEYEIDKEEEENELERDIVGHDVYGSVRHLFRPDMEFYRYTRYKDLTKPEKEYLDNLGYHSFINLLNPILFGKPGFRINKDTKVNFGAGHMLAPFGEFVDENVWLKYKNYNISLYLRQFHNKDNWSNGFGIGLHDYNFSDKITMSLSGHYWNQPQDYSFNTS
A0A254UUC5	0.3281	19.5	MRKLIILVLVATLAYCGYWFYGAHKIENGARDMLAQARQEGWGDAQSVSLAGFPSRFDLTFDKPELKDRGGLWRWSAPFAQIFALGYEPNKVIAYLPSGQMLHLGDKTYRLTQDDMRASMTVGYSTALPLENAVAVVASPVLTPQGAAKPELSADQLRLAIARKDKAQGAIGASAQAADLVMPAAAYRLGAEAKKLKLPADLLERIDPKGTLPDTITRLHFDALMGTREPIDQSALEAGLPGLMTFAISDLSLSWGDNDVSVEGNLTVDPSGYPDGTLTIRSASWRNWVGIAQGMGLIGKDEVKLVTGIGAMLAAKNPDGALEVPLIFKDGQMSLGPVPLGPAPQLVAQRQ
A0A6I6APL1	0.3285	5.4	MALPRTYRARIGSVRKFMALPRTYRARIDSVRKFMALPRIYRARIGSMRKFMALPRIYRARIGSVRKFMALPRTYRARIRSVRKFMALPRTYRARIDSVRKFMALPRIYRARIGSMRKFMALPRIYRARIGSMRKFMA
A0A847X7P9	0.3288	16.6	MKVKKFLIVFNLFLIFTGIFIEPSMSILQNYKSLIMGSDALISDYFIKGSIGSAFLNAGLVGMISIVLMVVSSHKFNVMSLSSVMLMSGFAFFGKNIVNIWPIIFGVYLYTLYQKKDFGENIPIALFATSFSPIVSEFLFVYSGNLIFRIALALALGISIGFVIVFFSNHIYKIHKGYNLYNVGFAIGLLSTLYVSLMKSYGYVFESELLWDYHFNLWMYGYFSIIFLMMVIIGLKEGSFKSYKELLKSSGYRADYLSDYGFSTVILNMGVNGLFTLAFLYMIKVPLNGPVIGGLLTILGFSGNGKHIRNMLPIFVGVYLGSVTKVWSIQDPSIVLSALFGTGLAPLAGSFGFLAGAVASYLNSSVVLNTGFLHGGLNLYNTGFAIGIVCALIVPLYEA…
X1L353	0.3289	21.4	IFGTLSNNNRLVLTLNGTGDQTVAGSGGVNQNAFRSFVVNKASGSSATLGANITTSGNELNELSVISGTLDLSTFTADRLALGDDKKGTLNVSNGATLKIGGANGLPIYYGLAHTYGATSTVEYYGTNQTVNDAASLVTDTFGNLTLSTSGVKTLSMNTAVNGKLSMQGTATLALSGETLTYGASATLEYNTATGRTAGTEWITPFAAAGGVIIANTGTITADAAKVFDASVPLTINSGATLAMSTYLLTLNGNLVNSGGTTSGSGGVTIAGTVTQSIGAFTNTGTVTMTKTGGTATFTGNVNGGALTLTGVNGTLNLGTGLTHTFTGTWTRTNGTLNGGSSTLKIGGSVSGTGGTFTASTGTVEWNAAGAQTLANVTYNNLTLSGSGVKATTGVTV
A0A6J4KBW8	0.3291	23.3	MASEEWCSADPAVPVRTPGGATVVVYLNEYALGTEHRAALARATHSCSVTAAPGGRGTDVEITVLIPGDRTDSSFRTRATVTTAPGGRGAVLDSREGVSGVPLVLRFRLDVA
A0A850C7L6	0.3291	18.5	MTAPDLPAAWAAKLLPRRGTRPGTPTIPDPDAPDLLAERFEVHADLLAQILQMRRNRRHRQPIADYLSGAPDVAGAVAAGELLRHVGPHTADEWTRLELDAWLVAHGLPWTVSAFIERHAVQLFGYYDEDERPHMRHLHLTDARWHDYKSLHRDMDNGAVAALRAHLAAATDDEYKAVVAAAAEHRRGPSQRLAASLLLPDEADWTAEVCDEYDEHRSSGATDRFLYHFVSEPAHLKAARIHKFEEYFLTAEHIAAAVDSMGDKAVGLLSRTFGSRWYVSADNRRHLAKGLALLPAGAVHLVEQLDEPHA
A0A2G2IMJ6	0.3293	19.5	MVGNTIVEDTQAAIAGFMLGRANNLASNQPGLTRFLQGDGCGSFNASATDGSGSINGCVSQGNAWVEFTSSWSGDISYTLGTIGAHSFVNPNLIVGGMLQFDYAEDATNNSSGRGWLVALLCCQNARAAALH
A0A2S8A7M2	0.3293	19.3	MKIQFFILVYALSLSLFFCQEQENVNIEKVLNNQLENGASAENEVTDIPTGYIFTEEDVNVESTVIRKILDNNGYKANQDDFNDKITKIFGTKQINPFYINTLEGKCNINTKLNHDIFDFPSAQIYVIPNKQIIFPILLLPQLIDYQKDYPKTALVEDKINKSFVKDDYKVNLKLWRDVKDLSKQRRFNQQLLIARNKYLFNDDPSQFVWLTNNDKDFMESLVTTFGYTENKKLLNWVMENNYNKAEEFIKNYVFVKNCQGDLEIRKDILKYIADNTNENENTYYKALESFGYHTSDNKFFNKNEKTKIIAYIANILSPLFYKYTKLEGKALWNPGTMLYNLSISDKNLIPEIEKNNYYKLPNLKQAIDNLDEEAPPLPAN
A0A120IN90	0.3294	13.1	MGAFPFGFGWQQSPGFFNSTTTPSSGFFNSGAGGASGFLNDAAAAVSGLGNVFTETSGFFNAGGVGNSGFQNFGNLLSGWANLGNTVSGFYNTSMLDLATQALISGFGNHGARLSGILNNGSGP
A0A1H2UF19	0.3294	22	MDENTFVIPEQWWPHIHQRRGGRLREVKPIDTEAEKFFQAELERVLPSWPSSVDDPALLAEARAYADGEANPFGAALGACLVLRAYSYDEREKLDILADAWTTRHGLAFAARAAVELGRVDLKPKDVGSDKWVLGITKPDEAFYLWPGHVLTRARELLAAASDDEYAEAVAAIEDQRADLLTRSIAAYLAPDREDWVDELCALAVKRGGPKTDWTMLLCSIGTAEQFEALAAVGRVREYVDYLNVLYTVADGVGPAIAPTLARLLDRKPNNKTMLDMLARFPTDEAFDLLLARSGTKRAPAAIEAATARFPERAAARRS
A0A3D0QT87	0.3296	23.4	AFSSVVANVLPALFDDKKFKLKNAQEFEYKFNIHNFDIITELFTPELIIPQSIALNGKFESESNIFTFRSDKIPSLTYADTKFSGLVLNARNNADYLDVRVRSEQIVLSDGITLKNYSLKSELYQNQIATLMDWDNKDGLNYGNVQGMGMVHSGNRFEFDINPSHVTVMGETWDLDASSHIAFSGDTVSINNFNIHNGNQTISV
A0A1B6I1G9	0.3299	28.7	IKSVKWNMLHVSAQESTGKKIVNSNAIQWNGDKFVKYNAESYEKSGTLHGKITWETHEQSPRTVTYRVDDSEDKVDLDLALEWEGKKADFSLKADVTSEPVYLKISSNVPDHGKFEIDISGKDNMESTETLITVVGNGKKMAFHARHSKSKTSPSLDIGLELPQGKSRFYGKLETKGEAHYLVESKIEWLTNGGGTFVS
A0A259IB16	0.3301	11.7	MKSDLVGNVSNTGTINVIGDNSIGIATKGVTGNVTVEGTVSVVGEGAQAVVVGGNVGGTVRIQGTVAQASSYTTDGGTTQALSRTALRSGKAAVEVSGSVAGGILLDAPPYDRSSTSTDEDGDGVADASEAIGAISSVGNSPALLVGGANDIVIGKVKARDGEFSLGIDGTITASSVYSNTDAFAVVIGGQGGAVTMANGIGVSGTVTATTVDERATAILINQGSVVPSLSNSGTIRAVISSPGEGAAYAIHDKSGTLGTINNTGFITVTGSSGDDLRAIDATANTAGVTIKQYLNDIDKAAQTAEQAAAGYDASNPTIYAAITGDIHT
A0A267FRF7	0.3304	7	MIIAPENFLPLGIATENCLPLGIAPENCLPLGIAPENCLPLGIAPENCLPLGIAPENCLPLGIAPENCLPLGIAPENCLTLGIAPENCLPLGIAPENCLPLGIAPENCLPLGIAPENCLTLGIAPENCLPLGIAPENCLTLGIAPENCLPLGIAPENCLPLGIAPENCLTLRIAPENSLS
A0A536SNF5	0.3304	19.2	VNRYQYKLGVSQVVTKSLLMNLNYEAILEDGYLHSPYRAARLLGLSVPEAYPRTRDSYAMALGIVKGLGSNDGQLNASAHLRYRYFWDTWNIRAHTVDLRYVTRLGDRWLVEPRYRHYKQSAASFYADDFTTQMLFMARDRELSDFSS
A0A7Y4IIQ9	0.3304	20.8	MAKLAALREDSGRAILQLMRQVDPTASRDVLVRTVDELCVHFHVVAVATLLVDGNPQGFFLNLCRAAENWRRLLTHCRLKQWALPASRHMEPLLGAVAAGHWSLARQVAELSETRWLPDEEYRSEHARAQLFHALVSPGTRDVVIPRVEALEGLGLETETDRVACARALLEGDADTFSEAFKHAVLVHGEDIEKRAKLFTTPVTRFAPKRAIWLEGLAWLRLTERADIASFDEHFQYCPPLARTPMTTQYAGDWVVSLGP
A0A0F9JAK2	0.3312	24.1	IYDEGTLIWSAGFDLRLNNGGSLTIETNGSLDDNGQVDANIDLLTNSADYIFDNEGFFSVYSIDLNNTDGSLNITGSSDINVLRDFKLKFDGISVTNNLSGILNVDHDLGLESDNTSFVNNGTIYVGHNFKLEREGSEFVNNAPLIVAVDFNLKGNNSLLTNNDTIINEAIMKKIY
A0A1Y1N9L9	0.3316	24.2	ARGRNRTDYLSEHSLLLLVLAKWYDKMYERNRDLTYLEEAIRVGFEKLQVSMQFLPDTEKVASANSDLRSRFGLKYERTFAEEDLSNAMLHGCQALQAIS
E3HAJ3	0.3316	16	MKCKYGDLEGVYYSENYNTGELKSCILQKKNMLKTEYGLLTPQYKDDSERRKLKFSLEFYKNGIMKKVYLQEKVLLETKAGTITAESVMFYDDGSIKKIFPLDGKLTGFWTEQHEFKLAEKLKIKTPVGIIENKIISISFYRSGKIKSLTLWPVERPLVKTPIGEATVRTGISFYETGGIKSFEPAEMVDVETPIGSLKAYDIAPLGIHGDINSLSFYEDGKIKSLYTTTNEILIKGEDEEYLCSPAETISMCSDEKKDIVPMKIEFKKGKVFLENRKVSFNIEEFAFKVNDYKVDKDKMCSTCC
T0Y5Y6	0.3317	15	SFLMESYSGTGYTTANGATDTIGFNELSNGLLYLNPTLNYASNQFVLTDPQGWGAGAHPSIVQAGFINAPRTTDYIADLRAGLKRDFESGPFSSVQFGIDRKTRNKTYFIGQDFLTLPNGSQTFATTPIGAQTAPIPTAALVNGGSCDPLAFMGVGPQVCYNSMYLLNNGYYTVFPTSLSSIASPPNWKVHEVDTTPYVQFNL
A0A1I2BHG9	0.3318	29.6	MSAFKPVSEDDFHAIIDAASASDAFRRRFAEFEPSTDGDDFQVHHGDLDIDGDFVAPAYCTLVVGNLTVSGFIDLANDYDRGFDEGGLFIVLGKVECRVWAGEGGKCAFVDGDLLARDLLLNAYEDSLLVVSGTLVTHFFYGVDIHAEVGVGAVMEYGCGYAMLEHPDEDPVQIEPRHDEDASMALLDVDDVDDVSADDLMDRIRAGETVIRRAPGRE
A0A371JXG6	0.3322	25.8	MRDRFERSDDLYRYAQDLLPAMRAGDADATWMYSQVQDYCSSYASSPANYGRDTQAIAGMGLRTSAAMSAARNRVSARCARFSPNDDLSYASILGNRLRAAKAGNLAAEASLLTMDHPLQGDDGYIRDLIERVRNSLDPDAYFALSPRMGITSSGRRDFYGPVSGSQFSELAWQLAACRLGLPCGPNSVLMTNYCANGGICSQDPDQDFDGFVFDAAVPRQGATVLNGLVDSLVGGERTKR
A0A2V2BNL4	0.3324	21.8	MNSSDPTRFLGQSSNWFTNAERTEQFTGTLGSDYNGIVNAESVVYGSVSSAIGLNLNSLTYNFSNAGMNNGYMVSFGYDGVANLAEDFNLNVTLGQGTGGVPLEETIRMYGNNTFNIGGDFNIDYNRAGSGRYLVVKIITDENAPHTSNTFRVAGDMNIISR
A0A3M0XNV7	0.3326	23.1	NSLILNNICLSNGVGASDGAGVHATGLGSRIEGNTVAANDRGIDVDATNNFIVRNTARANTLNYDIVAGNHVGVIILAPSSGAVSGATGGTGVGATDPWANFSL
A0A7S1F5Z6	0.3329	19.8	VSGEAGALHIKALASIKKKEPEHALTAAGQALLLFRQAGDVDGEAAALESTKKAQLLFYEPSEARLLLEDKTGLALVNINALATTESLQSVLSVMKAMSLKPNTLKVVVLHVEARDVPKELVSPLLRTGAFLVG
A0A1G1YT29	0.333	15.9	MDDSRLFRAYYNASLQHKLPAANSASPIVLNNTFADWADHISYYVKNRHLDVDERYQEGKDKELFELAQTHARVYEREIESSMVIMLTHPLYLSLSHMNYIDSDEGRRDVEKYEDDLLHLLSMNKSSQSRVGVVLLETLHHYAAASSLLVEAGLVDRVVFTEYDSGIPLNLRELKDFSGKRIYFGGGYNGRCLKNSMDCMAARTSSKLIFGISDLVLNSPQYYGGRVRVSRIDDFVAKRTVTLEEAMRRFNLV
A0A3R6IUV8	0.3333	30	MLKQYDQVKVVSDMCERAIALRSTAFASDNILLWKILLCWGTGSNDIKLRDKASKGLTNLFKLYPLDMLTIIDMFKDVKDDYIHERIWQSIYSALVLLNERKYFVPILSYIKNNIILAGAWPQNVLLRDYLRNIFEYTFYKGWCSEQDVVSVRPPYKSKKHKADKCFVARYKEQYKELYWNCQESDFAIYTIPSEVEDYGVTKKDVGLMIFEDIVRSGYGQCKKYDSYIDYLYGSLRSRDEQVERIGKKYQKIYLYRELGNIYDNYKYSPRFGYSDVELVCSEQGNSFRNVDLMVMPKDNDFVGAKFVYPFYRYSKWDNETWFNNDDVERYIPSLIEYYYEDEAYYMLQGYLSSKEPCAETFREVWMQIRTYLYSKEKKLDLLKWFDNKDFEGRWMPEG…
A0A327RZP9	0.3336	21.9	MSYFSKPATDIFIPDGSGFRQAPPEMSGLSFNDCITFLGYHKDQVMILYSTQSEKITNIAFEIFTRNIVFIRTDKKITFIADRDLKKALTGFSVTKYYTSGEIKTLLETGIENESLTVEFLASALKLTSVSRNGMFYASQIKTYLYFTNGLLSDFLYDDGFSTDAKQLKQVNKTVYDILARAAYKYRVEDDFGAQKEINIQSEAWSAIPNAFGNEFIPLHTYDGGLVNLHMIRVCHYGLPITRLAFQEINYGRYHVISGNGTGDVVLRLGHFDYRFSNKGDLIEFIPL
A0A090PCS6	0.3341	24.5	MARANEYGLKHKQDEKLRQVIRRYDFARYATDPEMIKAWAAQIANQVYWLRQLGEQDVVDAFISSFQQAYPDANDKKLSPQQYGNKLYGMTHIIFADSQYYQKQVSEKQHQWIYDYFRTHIDEILLRAKEDVIAEVGISFLLAGLEDDPVVAKTRQAINKAIDPQKGMVPSVTGDFDFSQGEHRNVLAIMLLDWQQVNQAPTIQKQPEFFSRLPYGLEAK
A0A6P1W2J6	0.3341	26.9	MNLKIGGCAWVGCLEAQALAGFDIMLKDYQGAYCGRNPVGVNGWYGRGQIYALANAGLSVFGFKLISASAAVLLDGGIPNPSWFRGTLAAQVKLLFVKPRISFSIQAGDACEI
A0A7V8HS07	0.3342	15.5	MTGVTMTTEQHCADRADARRDRIADTVRRLGTQLREDRRERGPHVADAAWVDEPFDDWLAMLHEGKPLARTSMLALAVGMDQTLAVRDALIVSIVGGADGARKAVLMDFASRPHAPEVCARMGRLLTAAFTDEHGGLDEARCRAAVGALKDMAGIVPERYRVQPLTIMAYVLWWLGKDEAVEYALEALAIDERCSLAAIVLGAMRRGIYPVWLR
A0A3N1QH36	0.3345	16.5	MIHSPNRLLSLILGIVFLLIGLFGFFVATPLPFATAEGAVLIGLFGVNAALSTIHVLVGAALLLAGLGGVLPAKLATVVLGAALVVFSLVGFGIAHTGANIFALNTPDNLLHLFAGLLLVAFGLTTDKVILKAPKLA
A0A2S8ESH4	0.3349	18.2	MRIVLAVIATAMLAWTGYWFVAAWQVEQGVAGWAAERAGTRIDAVDVGGFPYRFDIRLTEPRLEGPAGGVGWAAPGLRVHALAYAPHHVIVELPARQTVTLPRGRLALSTDAMRASVVVSPTPALALRRLRVQIDGIGIEGAGWSLTAREARLATRQSGGPDRHDLGIAVEGLRPVSAAAPAAMLEDPAQLSVDATMGFAVPLDRHLGAAGGPHLTELRLRTARADWGEMQLRAEGLLEAGSDGLLSGELTVRARNWREMLEMARALDALPERLEGVVTRAFESLEEITDEPGTVRAPLRVDRGEIRFGPLSLGRITPAW
A0A7C5V1X6	0.3362	25.4	MTAQRSHKTPPFWSLLTFGRDGAFTEATNNPTLAGARSPGHGFWTSTGQNTYNAVIEAFIYNDVLNTPIKAGTQKILQNITMSDNNNWSETGAEVKFFDTSGTNYLSACANATATRLTGSDSEP
A0A1G2QC16	0.3364	22.9	MELSIFLSQALGIYLVLIGLICITRRKMMMAAVADMINNRALIYLVGILELLAGIGLVLVHNIWAWNATVIITITGWAMLIEAIAYLVLPYRVVAKIFRRFNTKNWYVGGGLVAVLLGAYLAAVGFGLM
A0A210PNS2	0.3365	4.4	MNQSKQVTARRCINPVTHVNQCKQVIARRCLYPVTQVKQSKQVTARRCRYPVMQVNQNKQATAKRCLNPVTEGNQFKQMTVRRCLYPVTQVNQFKQMTVRLCLYPVTQVTQSKQVTARRCINPVTHVNQCKQVIARRCLYPVTQVNQTKQVTARRCLYPVTQVNQFKQMTVRRCLYPVTQVNQFKQMTVRLCLYPVTQVTQSKQVTARRCINPVTHVNQCKQVIARRCLYPVTEVNQSKQFTARRCLNPVTQVNQSKQITARRCLYPVTQVNRSKQVTARRCLYPVTHVNQSKQVTARRCLNHVT
A0A6C0U5M4	0.337	7.6	MIVAEGGFEFATGNEINGISLIGVGRGTVLEYIQIHNNADDGIEYYGGTVNTRYIVLTGNQDDSIDWDEGWIGNVQYLLAIQGPDAQGNLIEADTEGTLDFLSIPTIANATFIGGGANATAAVFKATSGGFVHHSVFTYDDAFAGETTCVNSSAAAQVGTELVYTNVVADCDVSGDTVLLPALVPDVQLDENYASQAAEASAVGTLDIDAINATYSVSVADPDFFDATDYAGAVDPNASSLWYEGWTLEGSL
A0A6I5A4C4	0.337	27.3	MVIKGKKEYEMEAQSELKETLKSFQAEGNKKINVNTLIEQMLYQIGSTDAELRDNLIYRTFGKLIMKEALTIQQLEYIMSTCLREDYLFYRIGEKEGDGVFTRSFSSLVIALLLEKDRETHYLPRQVANDAILQGIHYLYQEKDVRGYVEHKGWAHSVAHGADLLEAAIRHPLFELELAESCLESVEACLFKGQVYIDDEDERLLIALEALIERGLDEKVLTRWISKLSNSLQQVEDREGVTLAFVRQKTNVMNFLKSMYFRLMSKHVSSLPMEKLKEIVERWHTKMYS
A0A3D1JTI7	0.3378	13.9	MTYKELLIQKLQNGQMAFREVKDQYRADKDVALAAVKINTLNFLMVDSDLKNDKEFMTEVLKLNKKFVMNIGPTLRNDKDFMLFAIGINPAAEKYVGAALKADKDFAIAAYEKNHLSSDHFDESLKSDEKFVLESLRNGHDGFRFASDEIKNNRAFVKRATSEKGFWLESVGEKLRGDKEIVLAAVKYYAANLKGASDELKDDKDVALAAAKAGSAALSYVSDRLKTDKDVLLAAVSHEDEALLGVSKKMRADKDIALTAIKFNAANMRHVDNTLKSNKQFV
A0A4S4FEA3	0.3378	12.3	MTSNTTTDFASSYTSWTANAHDPGRVATLLAAVHSLMHDGMDLTDDQLTGTLALMNARLSFRDALIIGALRPDKADTAYMAQCALHPHSDTRMDTLIEASYKTGTGWDETVADRFDGLMTRVQTLCEDRDRRSAQPLATRAYLAWWRGDRDAMRLAYDALTADPDCNLARIVMAATTGGVSTAIAQKRR
A0A0B8P1L6	0.3379	25.1	MYRQTLDPKYTTTIRADVADMSLRLDKLYHQMHNKAELDGYVEDRLASYKKGKDERSVRRFEATQKHPEYFYIALDLLHHMARLDDYGLKHQHDAYFRKLLRGYDFKALFSNKTMTEAWAAQLANQAYWLKQIGEGDYTDLFVETLKKTYPDRKDYLLSQQQFGNKLYGMTHVIIADSGYYQHNVKESDHPWIYTYFRDNIDDILAYAKEDIIAEIGLSFKLAGFMISPH
A0A1V2B1B9	0.338	22	MIYNLFKVSYKEASLKKRGFFVKDAHAASLLENIGIAFLDGYHHCLDIDDQAVLCRSLDQKTNLFRGFSYEGAAMGMAVKDAFKAKQNKCIPDFLSGKGNHHIYMLHVGIGWAYARLPFHVENILSRYDPLLRWLIIDGYGFHEAYFKTEKIIRQQILPKLSQAATHVFYQGVGRALWFTCGTEVDNVAKTLYAFPALYHADLWAGVGLAAVYAGGAQPAELQRLKEHTGSHLPFLLQGVAFAAKARERAETVTADTNNAITAITGYSLSSVAEITDRALLKVDAQQDAFTQYYSWRKMIAEELYSKTLIA
A0A519X3F1	0.3382	25.5	MLYDTDPVGAHLAAKDAVKFELFEDFLNNSSISQRFLSTYDSSAYHNNYLELLKLMSEDKDPLLSGKSKPLYTWANASIQPKNAKVLLAAANELNALDVAAMKLGNGGRYSLLVYQMLIDAGLKSEAQKLLDQTISKLTITSTDSLNNRKAEDKSILSHAYYLKYSAAKESGDANAIQYLSTAAQNSPINPKDKTRNMFYEKHFLKSKETYREDFLNELFKLT
A0A2W4NYJ8	0.3383	15.1	MVVLGLSAGVLPARAQCVVVGGTPPNQTYECEGPEGVNVGDGDDIVYVIGEVLNTIVSNGGTVTVYIVGPDGALNVLAGLGIYMTTGGNVTSAGDITADSDGIHIGGNGNVDSTGDITAGRYGIFILRNGDVTSAGDIDAGGSGIRIDGNGNVDSTGDINAANGDGIYIRGDGDVTSAGDISAVGAGIAIWRAGDVTSEGNISANGYGIYIFGAGNVTNMGNIDAGANGIDIGTGNVDSTGSITA
I1XM70	0.3387	27.8	MGYRFESYSDGTTEKDPTGVLGYETNYNLNSRLNLFHDLTYYPSFSSPGQNYLLVTNFGAEMPITNDEAWKLRASLRSQYNSQPALDAETTDTNYRLNLVYDWE
K2FR64	0.3387	23.9	MQKIFSEIEENYKKRFEELDGRRFHFASRLFLWKNDTFSKEKLNKLKAEYIGLNHEEHEKIIENLLAEESIVDRMLFRAQREKYFLKYPMLKAYNKVLFRHLFSKTIYGLDLGDIIEKKIGFEKLIRLKKDLENDPVAIAILSTHAVNFMYGLDYLLKSDQSHLDPDKFLEIAKDEKLFEDLKLKSLKLYLLTHCIIGESVFYSKKILKNLDVYLEMISLAEKEILENFKNISIDNKFEFLVCAKMCGIKSQLEEAILKEANLCYNKEKCIVFEKNKQHTANIKNAEHRNVLAIMFAYNNANFDNELI
W3RIG4	0.3389	16.1	MPKLFDRVKVNVPTAGTGSITFGPASSTAFLTPTEAGAIDGDTVRYILVDGTDFEEGVGTIFSSAAQMARTTVTKSKIGGVVGATKINLSGTAVLAFTASASDILNPANNLADLLDKAVSRTNLGLGTGATPQFAGLELGNAADTSVTRPAAGRLQVEGEEVLT
A0A0F9IP38	0.339	17.9	MCEPASMIVTKKKVFWSLKTESHHEIISEFGLKEKDVRGNYTLVPIEITPPVNDFRLPLSKWQFRIDHAGYKHELPNWWDEKKEEKRVRIALKEWRKAKIIMPNESRNNIIDGQVIAIYGTVEYIRGGTVKYIEGGTVEYIRGGTVEYIRGGTVKSIEGGTVKYIEGGTVEYIRGGTVESIEGGTVESIEGGTVEYIRGDFPKNIKGNPTIISYGSLTPDILQSSKAVLIDRSKDTVVCYVGKDN
A0A7S2E4P1	0.339	24.6	MNRHSGTGRVVANVTVPGPLTFAGAVSGSSLAADAVTGTVVASGQSRIDVKSLASPNSISISASSHSSVGVASGRTPWLTASCSDWAAVDLGSVQADRGSVSVSAGSSLTGGTVGSATITVTGNSMLTMRATRSVGLSCE
A0A401HYH4	0.3395	17.8	MAGTTTIEDIVAVLEARRPLQPLQPRRIWDEALDRQIAELRIHDLGALAGETDKILSIQAGLHLWNDSLDRSHTLSQDLEHPTGSYWHGIMHRMEGDFSNSKYWMRQAGEHPAMLELHRESQQWLREHGQLESLAESEALRILFALRDGEAWDPYRFVDAVERLQYDSQPDDQVRQALEQLQYIEMRCLLRYCLAA
A0A7W1W1W9	0.3398	21.5	QVQWNTNSKKMKVMQWLRLEERYRHKIKNNDELADGYNYNYRLRYNYSMMFPLGRKPFQKKSLSGVINNEVHINFGKEVVYNTFDQNRFFAGFAWHFNENSNIQFGYMNVYQQLAAGNKYRMLHVPRVYYFHNIDLRKKV
A0A3D1QUH8	0.3404	11.4	MVYGQNVGFDFEKLSAAGADARDSFGGAGTVFVKGSHQQHGELRVDNGGQAPSTTYVADTPVEGGDYDRFEVTGGARVDVSGDLLVEDLVLGSGDLAVDGSAWIGNSGTLVIATSSAFSSFSAPNTTSLVVRNASVFVGGDWGFPSGIPVTVSDSATLAVSNGWNEIPLSSLSVLSNSVVTSQPSTSAAARPLVLTVAGAVLVDSTSRIDVSGKGYLGAWSGDNQSALARTRGNELAPEADAGGSFGGYGGFAGAKPMDTYGDYAWPVELGSGGTGTASYPGGNGGGLVIVTASSLQLDGSIRANGARGSRRGGSGGAVAIFVDSLAGGGNVEANGNYDSGGGRIAVHFGTNSDFNLAGNLLARGDSYGGAGTVFTKSGDQAYGDLRVDNGGRNASYVW…
A0A7J5V0J8	0.3406	29.7	MKIIIFTSLLMFFSNTLTVLDDSRLLFFQFDADKTAPDQLQKLLKTNHFELEPVLSAYLGVAIAAKANMESSPVLKLNKFNEGKALVEQALEDDPTNAEIRLLRLSIQTEAPSFLSYNSNIEGDKRFIIQILKTKKAPFNDNVFRRKVLIFLQKKVVLSPQEKYIVANLLRSA
A0A849FUQ5	0.3406	23.7	MPTYFIVASDTDPLGPNEIRAGETIDVEDGDIFIFEADADDSTTFESAGGSNDFQIWFDDSLDESFDVEIGNNLNATIDIADDVDLSDISIKAGDADSVTLTAGDNVSLGGYEGSDNGADTLTFGDGFSTSSTIKTEGGDDTIILGNDASIEDIETGGGDDTIIVGNNFDGDTIKTGGGDDTITIGDGATLDDIETGSGNDSITIGDDATLDDLKTGQGSDSVTIGD
F0FX07	0.3407	25.6	GATIMAPAGNVSLEATSGNLTIGSGSTVSSAGVSKQFFDVTQYAPAGAISLIADKGTVDVRSGSTLDFSGATGGGAAGSLTLSAPQQVVNLNGTLKGGAANGYAGGSFSLDTGGAANLDSLATTLASSGVNSAISVHTKTGNLTLSAGNTLTAHMVSLTADGGAGRASDTANGNVNLFGTIDASGNAGGEIDLYGKSGVDIEGTLLARGSDPAQRGGKVNIGTSATFDPAIVDANGHSIANNATYGYENIDPANSGRIVLGANALIDVSGGTAGGLSGGTVNFRAPLLMDGTVDVTLNAPSDSSKYGIKGSRATTL
A0A6L6QGX7	0.3416	19	MEDYFSFLESNRTKFPEGVFEFAYNFCHYDLSDPSSLHDAWLNHLVLRENGTGDRKQFRSLALELEFLGPFHDKLLQFDYSGVTGFSMQSKDGAPALLNGCGDVLMHEVRLSDGGLVEHELQFSSSVVLTITCSTFRFESVNN
A0A1Q7M0X6	0.3417	28.4	MTYTVGKGAISGSNLDARLDGDCVRGAIRDIPVQFCRDPANPNHWVGGSGDFTAMPTPDGKSVSVDGYLVLDAGRKVAMTQVIPLGEGPQWDELRRNPALLAIAATASDLEALRIRR
A0A1H0AFB0	0.3419	29.2	MTGVLDWSGLRDAYGPATEVPALLDALTGADEDGRQSAINDLYGRLLHQDTLSDATPHVVPLLAELLPRPGLDPEIRAHLTFFVAGIANTTSAFSENGTEIVCASYDEAGAETDIPETVLAARAAVAAVAPALFEHLTLDRDAAGMIALATVAPDAVSPLHVEEFAKIATEGGDLGAAAWIAVALLRGEDVDAEELRDRVSGNPDVLDMVEWNLADAPMEIVARSAAFELAASAAFPDGFGPDGFGSDDE
A0A2N3XZL4	0.3419	13.7	MGDAVVVRHPPIAQDFDESAVLDEALDWLGAHLAWFEPDTWDAHFPPRAFPGTTILELLLLCRSLRRGPQAAHHAEFLEAALDIADRVVHHEEFRTDLSLVDIHFPYRLWLLGLMHRLGRSPREPLAAAQELVDALDGDPGSDIGSARGRLEVGYALELCELRHAMPERAELYGACGVADLDPTSATEEDAYEFTHILFYATDMAARSLPFRDAAERDKLAAAVHSMLAGFLAAEHFDLTAELLLCAEIVGIADNPAVLEGWCGLAAAQLDGGAIPGPPFRPEVLAQRTEDRAATYIFRTCYHPTLVTALAAAERQRRRRGAGR
A0A2G2G069	0.3421	14.3	MLIGLNVQARDISSFINDFKAKKYNKVCDKGSRVYYGGYTDENFVSLVGISCAKVDRINILGMFQRSLVLSESSRENSSYFSTLILQKRLIYQFMIDDLDLSYLKLPSSSHLLSRVFEPLSNNKYQVLSRSPKLVEVHTDKRKYILSVSDDIPKKVLIDEYKTDGTLERHWYQ
A0A1Q3SXU9	0.3423	29.2	MSEKDTFPPTLEVGLSSLEAPSAARAIELIQLEIYGKAGLTLAASEIQKPDPRLPRGKVDFVLWKYNGTKPYPNFPAPTRPKVIEAVTKLALTDYEMDIWWHKASIYARQLTPDDLNDLLGVMVNPPARVAPFTMWVWLQRVQLAAAVLIARLDSGWDGSVRRSALLSLARGPMDWTVEAAILALYMVVSNDKVGKAEVEGVYRELFENLPSPGGVPYMQALILCTVFIKPSSPALVALAQKAIKQWG
A0A4R9KEN0	0.3426	13.8	MIGVGNVFGIFLIVGGLLRILASFPIELQIISKENFYFIIDSFLFLGIIGLYLRFEINFKSFKFVTFIVSLASSLLLLSRGFIFYKTNPYFIGASFLLLGLTTFSWIVRTTSPETKISFYSFFGSMLFGILASILPVQSFLFSISGILFGLGAIFLGRSRIRKIILE
A0A4S2VRX8	0.343	26	MFVRLLDLEISRHDWQGMQCGCDRHAAHVPEDLLSALRGRLPDRVGEGWADNHVYIQSNLMPPALATASVIAAALADRGVPLEWRPHLLAVLNHIVCGEQDDVADRCKDVVRGCVELLFEEITADRSRMAAAYAFELLMEFPELKERLRFYQTEMRANLPDDLHPERLDLDEYQP
A0A660UUJ0	0.3433	24.2	MQIPFIDSNDPENVRRAFQKLNHQLGPGSIPTYAGLHLTGLTTNSLIYSASGGTLTSLGAATDGQLPIGSTGAAPVLATLTGTENEIDVTNGAGSITIGLVNPLIVSKGGTGTNTLTDHSILLGSGTDAVTPLGAATNGQLPIGSTGADPVLATLTGTTNQVNVANGAGSITLSTPQDIHVGASPTFVDLTLSDLSLGNPTYPTMLDFINTTVSVGWTSGGVVTDNEDGTVAVAAGTGYIKKTDSSIGELVAFDWSEDSSVALTNNTTNFVLIQYNGGSPIVSSTDDFNAINFHTEFVIAFVYREDDNVEILQAGNRLP
A0A6A3GAK5	0.3444	1.6	SSASKSSYYSHIGAVAATSVGSVRAFGVANATNIEASSASKSSYYSHIGAVAATSVGSVRAFGVANATNIEASSASKSSYYSHIGAVAATSVGSVRAFGVANATNIEASSASKSSYYSHIGAVAATSVGSVRAFGVANATNIEASSASKSSYYSHIGAVAATSVGSVRAFGVANATNIEVSSASKSSYYSHIGAVAATSVGSVRAFGVANATNIEASSASKSSYYSHIGAVAATSVGSVRAFGVANATNIEASSASKSSYYSHIGAVAA
A0A3D6ETJ5	0.3445	11.1	PTTFNNTGSYRIYFAHNHNGQVTTFGSDLTINSNKSGGTDAWSYLIGEGANIGLSVTGTFTVNCAGSIQSNNRLLLGNGSSANFQGPVNINLTNTAAGTVIQMGENGTTTYNGNINVVNSGGASGVTFNGQTPASSTLNGVITAGTFSSGSLNLYRFTQIGALTENITLTGSSIMRVGPNSSFDGSVNFVAPRLLLHGATYNGSASFEKSGAVDDTSNGGNIFNGSTTLLNSNSG
Q0G4P1	0.3445	26.2	MSSSTSEPRRIRRAYVWIVAIVVVLFAILTGFWFYAASQLDEITSRAIEDAERNGVLVSCLGRDVVGYPFRLGIVCDDLALDVPRNGVTVDAGSFRSAAQIYQPNLVVSELDAPVRIETADGPPVDIGWNLAQASTSFWTEGLDRISIATDAPRVAIGDRSIFNASGGELHARRREDDLDIAGVQRSAKIDLPQLSGVPNFDLSTDLTVQGAADWLSGGASGLSARELFADRSGTLRSLVLTFHGDPTGADVSGDFAFSADGLLSGTFDLAVTSPERLASIVGSIAPEAASIANTVASVIPYVGTTENGRTTIRVTADDGQLTAGVIPLGQIPPLE
A0A4Q0Z9Q2	0.3447	16	MNSFRVIDTRFRILKGGKIGLSLSISLIGSALVFGNINAYSQTFFDGITDGVTYTTDVISVTSKSDDGDTTANYSDNDPAESIVFKPQRVVSSYVGVADYEVSGFSPNQSSDLQGSIIGTSSITYNSIADGTYNNGGYSLTNYDIAYYQIYTPSTNFTVTLDTNSTVNNIIKDNSEYYRVNSSIGYNIQNTNYTANVVFTGVNRVYGSTNIGDGNIKLDGSVIFDGTVNAGSISVDTANPITFNSAVDLTAGTTDNMNFSTNGNVLLNSNFTGNITTTADNQGNVTILGDSSGKEQIITGNIGNSTSSDINTLNIGSGTNYSRTIINGDVFANSTVLNNTTTNSSTLILSNDKNITSTITTSHDNKGILTLSGGTQTVTGQVGTDALKLAEINAGVNGS…
A0A1Z9Q5N9	0.3449	25.6	MALTIDVGKIKIKWLGTYASGTAYEPDDAVSFYDGATTSAYICVANSTGNDPGNNNTPHASWNYLARGTESASGGSADGQIQYKTGTGFGGETGFSYDAATDTLTAPNATITGDLTVQGTQTTVSTTNTSIADNTIVLNSGESGAGIQHADQSAGIEIDRGSEPNGFMVFDETEDYFTFKRGSNPARLHVPSYSERVQSNTISSGTLTLNLNDASIHTATLSENITGFQLSGEQTGASTSFVLVLSQDATGGRTVDLTNFVGRTLKWAGGVVPTVSTNPNATDIFIFTTFTGGTIYYGFVSGQEF
A0A349Y4G2	0.3449	10	AQTLSSGAAMQLEASDALDVQQLGSGGDLAATAGGLLAIVDTVAGGDARLEGDADVRLGQAVVGQSLNVAAAGTLDMRTATVGGDAQLRSGGAMGIGELQAQGAMNAASGAALVAQTLSSGAAMQLEASGALQIQQLTSKGDLIADAGGLLAIDDAAVGAQARLDGGTDVQLGSATVAQSLGLNAGGTVDVGRARIGGNAQVGSGGDTRLKHFDGRGDLVADAGGAITLVSAAVDGSMTLRAGQSIDVGTAVIGVDGDWIAGTDLSADEVTVGCNFRGDAGVALVIGTLNVGCNLGLSSSEALRFDALQAAGGIALASRGSDVQGRQVDAGKALRVQAAGDIRIEAARAGSDLVATSGGSQQWGLYQAGGDAALQAGGDIHFDDGRSGAAQSILAGGSI…
A0A1I5M898	0.3454	26	MKDLRELAGFILSVAIIWHVYAAFSSKTSISGLFKESPEIGYVWSNNGDTNPRFFWEKTKAKWQAGLNHPQYHVVSSDREGRWIPDAGYRFTGDGVKDLSVLWQEKVKHPTMNAYSSADEGYWIPELGYKFEANQEGKATGTIWNAGEQFNDLKITASGRVGYFEAFPGYLFSHPDKNLDVVWTPGLAHPVYPDSVSGSTEGVWVSRVLPQQPSAGDHIVKGFAIAAIANIIEWISGESNHYTNSMKEDGAKEVLIGSIQAIQEN
A2HDP6	0.3455	1.7	MIISRISSSDMIISRIHSSDIIISRISSSDMIISRIHSSDIIISRIHSSDIIISRISSSDMIISRIHSTNMIISRISSSDMIISRIHSSDIIISRIHSSDIIISRISSSDMIISRISSSDMIISRISSSNMIISGKPSFDIIISRIHSSDIIISKIHSSDIIISRISSSDMIISRIHSTNMIISRISSSDMIISRIHSSDIIISRIHSSDIIISRISSSDMIISRIHSTNMIISRISSSDMIISRIHSSDIIISRIHSSDIIISRISSSDMIISRISSSDMIISRISSSNMIISGKPSFDIIISRIHSSDIIISKIHSSDIIISRISSSDMIISRIHSTNMIISRISSSDMIISRIHST
T5A8P1	0.3455	10.2	MSSTVEFQCLLRWNSNVFYGGIPMSSTVEFQCLLRWNSNVFYGGIPMSSTVEFQCLLRWNSNVFYGGIPMSSTVEFQCLLRWNSNVFYGGIPMSSTVEFQCLLRWNSNVFYGGIPMSSTVEFQCLLRWNSNVFYGGIPMSSTVEFQCLLRWNSNVFYGGIPMSFTVEF
A0A3M0Y7V9	0.3456	5.4	MNIATDINTSSSSTGIIGGNINLTAVDNINGDLQAGDTNNDGGEINATANNLNLTTITTNNNNINLNGAVNLTNNSRYSTGATTGGNINFASTIDGVGILTLETGTGTINFNGEIGSITPIGGLIIENTSNAVEISQNITTNNGDLTFSTPVIITTNPVTLSTGTGNITFNNQVDVTSSTLTLISDSTIQFPLSNSFTGSGGNLFILAATPSQDIFLEPLSTTSGLSIFNLNSINGFSQVAIGNSDSSLGNLTAGNIKVDNLTTFNNPASLNTTGDLALNNNLTGTDNLTLSAGNIINNTTSSNPLVVNGTGILSLSVANSVGGASNPLNLDIRQLNATLISGDLFLNNDSDLQLGASNVLGNANISAAGNITNLGAFTVGGNSTFTTTLSGSNINLSN…
A0A1J5KN57	0.3461	24.6	MKAALLLAISATTLASTSSKYDSCHSAKEYITTYNFLKENKVVSLKSGDIQKIANEVSNGCKHSAKRFIKIYSVLTRSGLEASNAINLATEFSLKTDEHSKTFLTLFSESFLEKYLDLNIKDAVNISKKLALDLDGDITKIKKDFQKTVSFCIDDKEINLTGPKCADIATKVVTSGAKYNVELAPTFLKMFKYATSKKGTNLATYQAINLSLELIKNGPYALKNFKDGFEFAREKKNLDLTNMKAIEFGKTMALRSSKIKLESHRE
G8LZY4	0.3462	22.8	MAMTPIEMIDSLETRFENSQNGIIIGKQKGEFHLVSVNYWQSFKCRVMQGLISWRIKTGSPVQYFSDAINVANTAIEDLMSLGSENISDDFFIEIASSIAFLINKPFEFPQYSLEGEEFYRLLNFELAKSLMGKHNKDEWDNILNNLKPNKRINLCIQTYKIYSQLLFNKDVNKTNDLVKHAEDLFLKRKNDSFYSGGEGIEGGGLYNDVTVDYRLAAILKFIAYDGESIHKWIWD
A0A2E7UNQ1	0.3463	22.2	MAAIEQDAGACASIRDPALNGECMAFAAADRAEADWEGAQADCAAIGHSLWADECGFMVCDRAAVTVVEARSCCASAGRYSERCIGHAVSRAAYAVLETIPLGAEQRAWEATRDVCVDALGEGGADRAADLYVKWLLDRVEGATLRLDDCGTAPTHLCADVYAELVARRARAAGTEPAAFARRACARVVTRQRAEGLGLPGWEAPVDEAVQQAFKRMCRR
A0A1G0E4G6	0.3467	27.5	METLIIFALIGAAVWFFLTGIYKTNVKDPETLRDTELEDAFIELKKKILVTSAYEQEQAYQRLYYRINAVMGQIIERHKHFVLDVEAKGVDTNRFFVRREHHDADGMLYYEYKVPNNLEFRSVQPDVLLYLCFFLYLGGQAKNVGTVESDPQLMLKILDYLIGEREYPAASFFKGLVMKYGTKVYEASKPGEARALFEFAQQKGVGAAAIELQQLGKYAQLDSIKSVHF
A0A2A2Y7V5	0.3468	21.7	MADAEISRLLSDEKVPVLQAAQGLLAIAADSRVDAKIRADALQHGLNLTSDEDYAELALPELEANYFDSPEMQRIALDDGYNRDDLAKLPSTLALMKHTSGEIQQEAIELLAFITNEDESIGANYDKWSSIVTEHLLQNADEE
A0A524LES4	0.3468	23.1	MAPDQFIITVINLLIFFFIILVAKYVYGWLHPHFNLQNQLPEKDNPALAFAVTGYYLGLTFIIGGAIHTAGSGLLTNTIQLVFYGLIGIILLNLSSMVNDKLILRKFANLKMVVVDRNTGTGVVVGANYLANGIIMFGALSGPGSTLATAIVFWLIGQITLIIAVTIYDLITPFELQAEIEKDNIAVSISVAGVLIGIGLLIASAINVEFISWSDHFSRIGYYFAGGVIMLPVLRFISDKTILAGRRLTDELVNLEVPNTGAGLLEAFLYVGTALIIGWTI
Q6D053	0.3471	22.7	MTQFEKIQQRNAGHAELLEHRRRIVGALKGWVDQQFLLRYCDVSQPEYFSEPEIYTLKPGIALDLQDPQTLHPVELVLYAAVMILRYEPSYSKSQALEYLDIAKQLGYPRAVSMMEEGSGTFEQALINLKNEWVECVANDVFSTITIRVRKESTEAYEQALLFITRLLTLGFPKSYKIVLKSSVRQYLPIKGLAKSDTHRFFANALQYASIHPLLEDYARAAIEKFEWYADSEGEKCSMPGSYAVFGLGLTDAGYFPLVKDYMESVDDEHQSVHIGFIHAFFDKHGVTAQNVVALVACLSHATESLKLNMLPALEDDALFEQLIEEVRRREPAVIEHILYLIWGNAKKLAALAKKSEAKRGALLTSLIQASAES
A0A6J8BBZ8	0.3472	12.1	MNCAGEDTLKNYSTQAMISMKCAGEDTFKNDSTQAMLSMNCAGEDTLKNYSTQAMLSMNCAGEDILKNDSTQAMLSIKCAGEDTLKNDSTQAMLFMKCAGKYNLKNDSIQAMLSMNCAGEDILKNDSKKAMLSMNCAGEDILKNDSTQAMLSMKCAGEDTLKNDSTQAMLSMKCAGEDTLKNDSTQAM
A0A210R648	0.3473	9	MVTPEGETITMVAHVGETITIVTPVGETISIVTLVGETISMVTPVGETISIVTPVGETITMVTPVGETITIVTPVGETISMVTLVGETISMVTPVGETITMVAHVGETITIVTPVGETVSMVTPVGETITIVTPVGETITTVTPVGETTYYSSCHLSLTYSESQN
A0A1H8Z9E8	0.3477	24.1	MDCIERNVQDMPEVFSACKTWPAFPDWQIAAKATFQQGSEFTPSSKVGEGLYDLDIALLDAKVNTPVAKTYEAGAIESDAVAFEDLVIDTARYQLASDVRAFGIRILNKHRSGVTPFEEGVLTLYTKEGANLRAMLRELVVCKYNAERFDDCESTHSETNRTVAIGKTQSHGFNDLVVTTVNTFNQGVLVKGKCKQERSTERTQETIHYDGHRYVVPDTLR
L8HXI5	0.3479	4.8	RGHRHRELDLRGHRHGGVALRGHRHQGVALRGHRHQGVALRGHRHRKLALRGPKHQGVALRDPRLQGVALRGPRHQGVALRGSRHQGLALSGHRYQGLALRGHRHRELDLRGHRHGGVALRGHRHQGVALRGHRHQGVALRGHRHQRVALRGHRHWELALRGPRHQGVALRG
F9EKX9	0.348	9.8	MEKIQSNEDMVINSKDIKNNKEFIAKNINIETGKLENTDKLIATNDMVVNSGILKNSSLVQALKMTLIGDTITNNGNVLGVNDISIKNKNLKNDGSLVNNGRIQAKNILELNIKDIENNNIIFSKDSNINSQSLKIK
A0A2A4RMP8	0.3484	27	MVGVPFDGSDHEKRSYINSFADEYGNRRSTDRPFLAYLLGVTLETPTDIDALDQQLWWMIQSGNFDTQEAASLIASTDALVPGSDSLAIEYRTMVELCALHALWIIAKRSKSQSLIERCLNAAAWHTRELQPDNAINRPWATQVFIALSQSADDEEVGHLAHLHAQTLIHNTSINMGVPDILSALVLQDVVADLGAM
A0A3D3MDT9	0.3491	27.6	MTLQEFKDKIKRKIFKSTVGGIDYEFIPENTLRIKNNIASSVHYEIKEENGNFVLYHNSLLGNEPINIEIIPSEHRLELTLTTLFSNEFEGTWIEHTDFD
A0A1Q6M2U9	0.3496	21.3	MYTYDDVKEHSNDREYVEKAIEEDGLLLDAASPELQDDKELVMKAVTKDGGALEFASKRLKADREILMQAVEKKGWVLCYASDELKADKELVLKAAKTDGQILYYVSKELRDDYDVVLETVKNKGLIVKYASKRLRSDKTIAIEAIKNDKRAYDFIVPELRQDEEIQAIINPPA
P72087	0.3499	27.4	MLIKICLPASIHLKSDNAAHITGTSKTLTASKDMGVEAGLLNVTNTNLRTNSGNLHIQAAKGNIQLRNTKLNAAKALETTALQGNIVSDGLHAVSADGHVSLLANGNADFTGHNTLTAKADVNAG
A0A7S1FDF7	0.3505	25.2	MSGEPSAKEPRLESWRDFANADPLYALMGEAGTMQVVKEDGTVNEGKLEDFCERLMLKRAAKKTKDWVEVWASMHIPVEHQDKALKVILRFSLNSGKDVKLGDILSDLLKGHRIKTNAIQEAVQAEYKAKPDSFQYLSQFLFTIFPKSPSSPWGWSRVGWNWQQWWALTEKCLGVLTHEGAFDALVDLLDRIQNESGSSLATHVIWNEERRKKVSDALCAFGQVDPAELALVMDAHLS
A0A6M3IFM6	0.3506	14.9	MAHYWLPDATSGTGTGNWSATGATGHWADDAIGTNLGKAAPGAGESTIFTNGFNGAGQVVTVDATAYCLDMDWTGATNTPTLAFGNKTLNTYGNITFIAAMAITSTTGNISTWTNACALTTNGLTVSVSVIVSSPVTLQDNYTGKDLQLYANTLGTNNVTVSLTGANGVYLATAGAKTLTMGASIINCASWTYSGSNLTVTANTATINVTGTGAVALGTANWAGADFNLNGTAHTVSGSPTGIAVFTRNGTATKTDTITLTSGATLTCTTFAMIGNSRTNQLNVITTTLGSPATITATNWTGTNNADLMDITATNAVDFSAGGLNILTIGDGGGNTGITFPAAANQASTKNGSASDSTMWTSRIPLVGIDDVTVSHDLTYDMPRIGKSITFTGTPTVTL…
A0A081C1A7	0.3509	25.7	MAAYSDIINQLKQKTVYQYHAIQRQAILNLVRTTEGCVPWRLVGEAYDEEQMLPRHRRTNDRGALGLLYFHKFSLRYLFQAYSQAAENAAVMEEYLNTLPGSIAGYYNFYGALLHLAIMIPI
K4I9G4	0.3514	13.7	MEKYINIIDLSHSLGYTVSGLIIFIIGKIAYKLIHPKINIQQELVDKDNFAFILSYVGYFAALIILIGGTIVGESYDFATDILLIFVYGIIGIALLLIAAWISNKLILTKFDLKKEIIADKNEGSGIIEAAIYIANGLILYGALIGESETLLSGIITFLIYWIIGNFVLIIASKTFTSWMSYDIHTEIENDNVAAGISFAGAILAIGIITMNAILDPFVNWTTTLVDISLQTVLGCILLPVIRLFADKILLPGRKLTDEIVNQEKPNIGAGLIEAFAYVAAAILITWSI
A0A2V9ZNX0	0.3516	20.9	MHLSNSELTRAFPAALRKDAVVALSAFAESSYPLRTFSLRIADGVVALPFRIYHNPALIQTASLTSLQRELVDCLLTRHNDGFIRQQYLTRIICSNHVWIPPFVVQLAGEYVIEILQVIQHHLSTLDNSIYEQFFKMNPQFLTLTEQRVISYWNCYYRDCRRDEYVGFQLVDFFKSLVAKTR
A0A1V1P5E9	0.3517	13	MQEARSSKSTIESDDDIILIVEQGDLVVDSIISGGNIELTALTGSIINSADNSEVDIQAGLESHIILTAFDNILNIDLGENSFVKSATATSGNIQLKGAGALTIQDISTDDGAIIITAQKDLNITSIIAGDTDNNNEHDIILESIAGSIETGTLTSDHNLSFVSAGSISASGMISADDATLTAVNGIGTETNALSMNVNTLDLTNTTDGDIFINNAKALTLIDLNKDTYAIDNAGGGKIETLGALIINNNVRVGNDLSLIAGDTESSSDNLTITADIVNTNDSAIHLQAGDHIQIDSVNINGGRVSLIADHEGESIEDTDRGSIINNGVVTGNNLDINSYDSVTFTGNVDVLSANIVKGDFTYVGTDTVAIDKVYAGGAVDITSQSGSITDHANDSEID…
Q4C1I4	0.352	23.7	MGGTTNLNGEVNIGGILRTNGGTLNINNNITVEQLVSAGGTVNVNYDQDFANLTISGGTFEAIEPLAVTDLVWQGGTLRDTDITASESLILNGTTKDINNSIIDNQGLATWTSGTIRTFTNGSWFNRQNAELDIAGDLFLDYRSCTVMVMENAGLLRKSAGIGTSTLEITLSNQGEISIESGTLYFTAGFAQSQGVTELDGGNLRVAGNFEPRFRTSKSSIKYYKPGVNN
A4BYE1	0.3525	19.3	MRIWIDFQYSDRNYTRFVTYESATYKTEKLNISSFFFNENDAKNQPLQQAVTTQQIAVLANAGNNTDLMFAENTFEASSDENKILYKKTTNGAAENFEYSINPTDTLFAVTFANVGAKTGDYTLDVNNSSAIGNVYRYIGINQGSYAPITRLILPTKSQAFVIKSEYETNKKTKLSSEIAIGNTDANLFSSLDNRLNTGLATKVG
A0A0F9A032	0.3528	16.5	TYNSLGGISNLSATGTIATLNADGGLATTSGSMAVTNMIADGGDINSNSSGTVANLTITGGTVDFTGSTAARTVTTPKLDAPGTMKYDPAVLTLTNKIDSDDAVTLKAS
A0A198A8R8	0.3532	29.8	MGNISLPRPEEGMSNEDIMDLFAKMSKTVEWLANGRIDSVNVREIGGFNVSKDTLKHSSGIVGMSSDGTDDLSIRFWAGSADPTTAPFRVQQDGSMYSTKGNIGGFVIGQKSLTDVAGTFGLSSVVTSGNDLRYWAGSATAGSAPFRVYEDGTVHASNLNITGGSINAGFDVTIGNKLHMNQYSFGNGIDWGSIQIYIDPAAASLRFVAPSGIYANGKRIDV
A0A3E0P0U3	0.3532	27	MIAIPALADEPIEFTDTVVFEDLEPCSGELQTITINFFVSIHEHDEELIVRVRATGHTSAGYIMEYGRETFLETGTTAEGEFLHPWINPATGDKFVAQGRFLEVDGEVLIDDFRLVCRS
A0A0F8XD31	0.3535	19.4	MASRYWLGTTSTDHAVAANWAASSGGAPGASVPGTGDDATLDGNGNNACTLTANLALANLITLAGYTAKLDLATFNLTMDDGGNITLDQGGEFDCGAGTLSMTNGTFDFEHVGTLTRGSAAWVFNQVCSIVSTASQNCPHTTVAAGGTLTLLASGGIFSARGMTINGTLNIEAGRFVYAWGSSAVILNTGGQITGTGTFILYIPLAGNGLT
A0A5C1WI32	0.3536	19	MEVLQRSWPWFVILGVVAVIGGILALIHPGFASLVVVVWAAWAFIVLGVGQLVHATVIRAWSGFLMTALMGILALLLGASLLLNPLAGVVSLTALLGAMFLVYGLAKVIIAFNIRASANWTWLLLSGLISILLAVLIFSDFQQSASSLLGILLGVELLFYGFASLMTGMALRSRVDGSR
A0A7M7SU03	0.3536	5.8	MPIDNTSIRHRWAYSSYDHETETRPIKHRWAYSSYAHETETRPIRHRRAYSSYAHETETRPIRHRWAYTSYAHETKTRPIRHRWAYSSYAHETETRPIRHRWAYTSYAHETKTRPIRHRWAYSSYAHETETRPIRHRWAYTSYAHETKTRPNTTL
X1J9H6	0.3538	23.2	LNDGYYYLFTASLFESKYVGGDNIERNSRFNTNYVFNLLLGKEWVLGSSKNKILGINGRLNVIGGQRITPVNKESSYQYGEIRYDYSRQFEDQKPMVYHFNTSISYRTNKKKHSSIWSLQVLNLLGSEEFYGYDYNYRTETIDKAEVVVVVPSLSYKIEF
A0A6C0FAH2	0.3539	20.3	MSFPPLYKLLDWIPVEKLDRNGLSYQSKAVEFLRENPKYINWKIIASNSAALSIIEENISKINFSWLSSEEHGIHILKKYKKRIYWQDFSCNEAGISMIEENLHKVSWTHLSGNEKAIHILENNIDKVDWEVLSANKAAISLLEKHIDKIDWRRLSVNKNALHLLKSHPDNINFCALPYNINPEVVPMLLDNMFEVDMNGFCSRNEPEVLEYIDKNFIDIVDDDWNNVDEVCKNKDAFYILEKNMDYLIKNYEWLFWTSLSGNENERAIEMLRSNQDQIDWKRFSENPGIFELDTQKMKSRCAPFARELTAYVYSPSRLMRLCEKYDLEMCSLLEILE
A0A2E6M541	0.3541	20.5	MIDILKKEIENQYGRKILDRGDCEFIANYILEKFDINISYNTLRRFFGLVEKTKPNTRTLNALSKYAGFKSYSHFIDSYHFKEKRNFHQIVYHTIYRGKQSEIIRLVYSAYESKEDFPQTLILIVRELYYSGNNDLIDIIFNLKELHYSNYSYTELLYIGNSIGLIFRKKGNVPEIISNNPNFINIVFLTFVDYSSLNYYYSEWAKHIQNKSLSEEISIFISAILEFRKFLNKKQFKNLPYETMFSKKLNPILCSRLLSLYLLKNNKIDLEYILNQYYRISSKRINTIDYSYELFVNSIIVKNKDLMFYLINKLKLEKLSHYQRIQKNTYNLMCLFYYKLIGNSEKEEYFFNNFSINLCQFSYQEFVALIFCIYKFHTTNNEDEKLEIIVEYNYLKNKF…
A0A819IUD6	0.3544	16	MFQSSKFQEVSIVAMNSYSYGSSTGINITNVIFQNGSLILPISNVAIMYSIIVLQAPPLVLGDNSIISCSSIKRASSVLQMNTIGIQATTTRITQSSISSFEVGLQVTASTIPTSSISNSNFIANSLFNIKNVGVYDVQATGNWWESSNDSVIHNKIYDYWDDINYGQVLYSNYSSVKLPAENDCSPYNPI
A0A5N9G363	0.3546	29.7	MADAFVDVLEQIPRGLVYVGMGIVLLVFARLVQDFLTPYKIQEQLRTHDNVALALSITGYYLGIVIVFLGAMYQPFRLILDSGLGFTSDYWEDVLRVLIYTGIGIVILNVARMVVDKLVLHQFSTEKEIIDDHNVGTGAVEAAVYVAVGLIIAGSISGEGGGPETSLAFLGLGLAALILYTLFYEMTTSYDLHDEIEHGNAAVGVALAGNLVAIGLVVFKAVFGEFTTWEDALAGFLVYAVVGFVLLFVVRRITDLVLFPKVSVAHELAVDRNLGVAFIVSAMVISVSLILFFAL
A0A6P0XLV9	0.3548	13.5	GVRIPISGETDSLTGEAVHRFWDEQTQSHFFTASQTEFSDRENNPTRYRYEGIEFNTPSADITGALPVYRFENQQTGTFFYTLQSPDDITSQFPVLETDGIAFYAFSETTAPADAVPVYRFFNENASASTGTPVHFFTGTEENKDNVIANVPGFTFEGPGWYAFES
A0A4U1JKN5	0.355	6.1	MQVGLFGAEAEHFTGLAQIGLLHTNVERVFRGGVELTLGRNLVKEVYGGAQIALYRNVVTDLFVGLAQYALVRNDTHRFLGLAQIGTRNGTDAFIGALQLGAYNVIGAGLDWDGGGPRGGGFVGALQLGAYNKIDHGHFSGIAQLAAVNSVEDGDFRGVAQLGLLNLADERFYGALQVGLLNGVDEDFHGIGQLGVVNIAGDEFYGVFQAGVANVLTDEGFHGFGQFGLGAYVDQEFQGVFQASGLFNYVDDAFSGVLQLGGLFNFVDDDFRGVFQIGAFNGVRQEFYGVSQIGVVNMTGDDQFGAQLGFVNLVKDHMHGLQAGFFANAEEVTGMQLGVINFSERLTGATMGLLNRSKHVRGVQIGLVNQTERLRGVQIGLVNLSKHGGLPFFPVMNIGL
J8V295	0.355	22.9	MGAQATVATDYRLAGQWQGALRVKGAGRQCRASEGRMTVTNLALSEPWSLGLGQGWLEMDCRSGWHLRGQLAQQGQHQLAVDADLPARRAQVVVELQPEAALTPLLRGVQWLGPQALAGQRDLRW
A0A1I4D4V6	0.3552	20	MTALSTTGLLAILIGLMSIATGIGGLLRPNDWRRMFDEFEASPGLSLAIALIAILFGSLVISIHPRWDTPLQIVISVIGWASFIEGLALLSIPRSYIGMAKPLLAYTRAWTIFSLLLGAVLLIVGFGERTETLPLP
A0A7V8WRG2	0.3553	18.9	MIAAIPRGSPFGGGTSVLVLGGLRIGTDRADTNVFLKARIGGLRSEAALRAIPEPGSAHYAPAYASAYDIGLVVERRITKRLALRVDAGDLIVSQRAATITIQGVRIKVPAPGIEHRIQLMAGLGWRAKPR
A0A2A8RYI2	0.3554	26.3	MKKMWIIGLLCLSIVTLIYVLVQKSKHSLQNSKEEKMVRIAMEEPLLAFDGERETKAIYVKQAKSFYFLTLFSYKNPDRVDVRKKVLLHVRSLISGGKEPNANGGLEGRTHNIVAQTLVLVKHNKEIWKELRADERDRVDLIMRSLAIAAHWSYDDDNNFYTGLDQKGNFKKSYNPNYTNGYGNVILAVTMYFGVKETRAIFQEFSYDQYLDEFWKYGYRNIQGSWSRTGKDLMERGGKDQKGGYGEGVKNNFTYKGLKLNDIMGIFREITVNTYSKFVKNVGADGKAYILKGDSPVVGQLGMLKEFASYDAKGKRSDAFYSYESWMNTIPTMMNLKLLHYWEDQSGEVKERIDVGTTDLLYKLENGYKGFANGEQYIITELEVNKEGFLYDNFIWSYW…
A0A7S3EXT6	0.3555	22.8	DQRFFSDFYEGYGFFGGLSALTTDSMYAVKVSTGATLAVSGTPVALPKTVTLSSGWNFIGCPYQTPGALKVATPSFPYGSGDQFKSQLQFAEFYEGYGFFGTLATLDPGVGYKCKVGTGGLATFEPL
A0A838HR75	0.3555	26	SGHDEDWLLAQMPTVCAQAATDPYSFGHYNCVHGLGHGVMLRLDGDLFAAIPFCERFSDQWERSSCLGGLFMQNVVSAQHGLTATVREGDLRYPCNAVDADYVDECYLLQTSYVLWQLDYDYAAAFAVCDEIEDAMRSVCYQSMGRDISGASQRDVSDVVARCALGRGDLRDECYVGAARDAVYTAGDGDAATPLCEALPAASRGRCLEVRDEAAARL
C5LHJ4	0.3557	0.5	AVTTVAATTQAATTTVPTTQAATTVVLTTQAATTVVSTSQGATTLSPTTQAVTTVAATTQAATTVAPTTQAATTVVPTTQGATTVVPTTQGATTVSPTTQAVTTVAATTQAATTTVPTTQAATTVGPTTQGAATVSPTTQAVTTVVQTTQAATTVVPTTQAATTVVPTTQGATTISPTTQAVTTVVQTTQAATTVVPTTQAATTVVPTTQGATTVVPTTQGATTVSPTTQAVTTVATTTQAATTTVPTTQAATTVVPTTQGATTVSPTTQAVTTVAATTQAATTVVPTTQGATTVVPTTQGATTVVSTTQGATTVFPTTQAVTTVAATTQAATTVAQTTQAATTTVLTTQAATTAVLTTQAATSVVPTTRAATTVAVATQAVTTVPPTTQVPTTTQAPP
A0A847BW68	0.3558	20.5	FKKEVPYEVFGSVDEALFESKGVIAPNPFFINATFEANHPKIEHYNPYFAPLFLGFLQQGSLNTKGTIKGSSAQDIELKSNLKLEKIIVNSEKNEPILKLGSLDISSINFDSKSLKLDGILINEPYANIHIYKSMETNIGSLFPKNEKDSKKISSKEPPFNFVLEKMELQRGLMDFKDDSLPLPFMISTKELNGNFSSLDTKRNKPSNLRIEGNVGEFGYTRIQGQVLPLNPTHDLKLNLLFKNIDLASLTPYSGKFVGYAIKNGHLDLDLSYTIKEKTLLGANSIILHDLTLGERIESEDAVNLPLNLAIAILKDSQGNIDIDLPVKGDLNDPKFSYGAIIWRAVTNLITGIVTSPFRFLGNLLGVDGEALSSIVFEPGFALLLPPEQAKIPQYMKII…
A0A4R8EMI0	0.3567	30	MNKNDIKLLEKLFNETNYKSIDSIKSRYLEVHNKFKDALKDKTPEHLKGMDNNEILLKVLSPSDIYSVLNVGIYNSIKNNDFSLLNNALFSYNCLTYKRDSLLESGTDHSILFKNVIECFAGNDLNLIYKMFPKENGLTKNGHKFNIICSNLIISLLHQNSDWLEKSILNAERYITQKISDFDLSVVNYLLCVALRKNDEASQYLLNVCQLYKRAKWIHDFNNPFLKVFGLFIHGLYNFAYHVLPQTSFEKIEIQHDLFWSSFSDFTKENNFSKGSTYIIFENELISLNEIFK
A0A433U3D8	0.357	0.8	SECLSLCLSVSVYLCASSPRSVCLYVSVSECLSLCLSVSVYLCASSPRSVCLYVSVSECLSLCLSVSVYLCASSPRSVCLYVSVSECLSLCLSVSVYLCASSPRSVCLYVSVSECLSLCLSVSVYLCASSPRSVCLYVSVSECLSLCLSVSVYLCASSPRSVCLYVSVSECLSLCLSVSVYLCASSPRSVCLYVSVSECLSLCLSVSVYLCASSPRSVCLYVSVSECLSLCLSVSVYLCASSPRSVCLYVSVSECLSLCLSVSVYLCASSPRSVCLYVSVSECLS
A0A7X2P4R0	0.3571	19.5	MDVEKWGKLIQRIQWYEMSIQNEVLEKLILSCRGMADKEKLKIKNQLRFEIYRHRYFSDADWSLPEEVLGKYESTMNEIVFSDKIYEYMYLFSPEFEFPLLYPVSYSREKHNESADQNQRLREEEIRVGFKEFKENKYSLDKLIELAVQEDNILGEVLAQFYSDGMFDEEVFHLLMRKDKEGKHVFDYVRYLHRYGSVDLKDVIEMVKRISDNKNLLVNLISLEFIEDDVNALIAKEDEEIKTMYWSRNTRARISDHAGHQVFLWALNECENMEHAITILNYCMM
A0A1M6IJZ1	0.3576	22.3	MSEFKSKYGVIKGITRASYYPDGQLRECRLVEENRISTEAGILIPKYDFYETRTKSRNAMEFYASGELKSAYLEKRQQIETPFGKIMAEMVTFYEGGSIRRVFPTYGQISGYWSEKEEGDLLEGIGIQTDRLQINAKLSCISQYPSGKLKSLTLWPGETVTVDTSYGPVTARIGISLYENGVIKSLEPSRGTPISTLAGEFITFDLNAMGIHGDRNSLCFYENAAIKSLTTMHSGIRIAGDGKMETITPVLVPSMADIEIMVISPIKINFGEKGLAVTDSLGGKHLFSEKEYEFTSFPVSFGQSSPPVFAD
A3XGT3	0.358	21.2	MFLFLNLLALGVNDTLYAQCDGYDEVSVTSGNYTFQSGERYAFKSATPTTIILGDVNFQNGTAVCVGPNVTLIIQNNINASGAVTFNVEGTLQFNQAVNFNANLDMTIAEGGVFQTGSSGTVDFNIAGSGVNRILNSGEVKVGVLTFSSGSSTNTIDNSGTFTISRNINISGDTEFRNQKDIYVGASFNCNATSVYVNCGVIETATGFNLGGGRVVNTGSFISNNGSIDFGSSTARFENYGIV
A0A7L8UC91	0.3583	29.1	MLEKIGKIDDERVIPYLENYYKKESTKTDVQISILKSISYQKSKAAYKKINELLEYDLPISDLQYEIGSLFYAFEKDPENSKELFPEIFQYYSIKEYNRPIINFCNSLLEQKLISVKKLKEFKKIILTNTKLEYKRVASWNEKKQGRARSYNSRR
A0A5D4SF52	0.3588	20.3	MTIMQSLPIIVVFIITLALIKILYLEFGKQDVEKNLRNFSLNTPLYSERFPLILRSFLSGSNETLNIVLNMDRLRNFLEMNFSSYYKGFAYEGVGMGFGIRADFSFNKAKTFEKYIKKLSPNHIYQFYVGLGWWLLIRHGYQEDKYEKWFKKLSKKYFLITLDGVGFKTGLYSDGWSKFNHFKNDYQRVCFQGFGRSIWFQSEFQIKESMKKLRLVPEEYRKDAASGLGLAVAYSLFDQLSQAFIIYDSIPSPLKSAFAQGMSFGLEARRLQDPNYWTTTLESQPEVNKLFINTWIQIVHKVEAELSDQDTIFYLNWMDMVRDQIREKGEKHEIY
A0A351QZ32	0.3591	19.3	MIVNEALINKANIQDLEAVSIRTQTIEAKTAAIEVAIINVAHVSDLTAINANIEKLIAADAIMGQAIIGKANITDLTASVGRIEILESSVGDIETLVNGNLTSNNIQSLILSSDKVTVVNGFIKNAMIENLDVSKINAGDISVNKFRIKSDSGNLLIFDNTIQIKDSTRVRVQIGKDANSDYNMYVWDSSGKLMFDATGLKADGIKNKIIRDDMVSDNANISGNKLNISSVVTSINNGATTLNSSKVLLMVLHKL
A0A1V5TJK2	0.36	25.5	MSKISKELAKEAKKKGICESWYKELQTIEDKREMIAMYLKGIDFCLMNDYPSNDYIRLNFKDIINEFGIYLDDNFNVCNIRKCILLGSTKGYIEINNFNVSEIFVKNESILNITAKNNSFVMIDAFDNSKTTVKAQDNAKVCINKYGNATIDSIKNDLAIVKIIEKNKKIY
A0A7S2VNB8	0.3604	26.5	TVGAGLQGAGAAALPLAARLLTCYGRAALFSTELFDFSVVHLGSMAATELATFAYEAGRHGLRTRHFSDEAVAPAAALVAEMALDDLMRAWQGFIRFSRERHAFYTAARARARQSLTDMT
A0A812IUB3	0.3606	19.6	MRYDREITLEAVRQKGGLLQYTSPVLQADREVVGAAVQQSGAALRFAAPARRNELGLVRRAVTRTPEIFPFLPAEQKARRELASVAVARDGMLLSAVPTLQDDKDIVLAAVRQNPAALQFASSSLRYDKDILKLCLDTTDG
A0A4P5Y3S6	0.3611	21.3	MAQTPAISDLLVHGHGGGPPLLSADVAGWLAEVLNAPTFTSIAFAIGEAARHCGRAVVAAGPTPAPWTVDQLVRVRLVQALPAESPTIWLKNLDRLFAAASVEEAVALYQGIALLPHPELLRPRCAAGVRSNQGEVFRATAVANPYPAQWLDAGAFNQLVLKAIFIGQPLAPIIGLDRRANPELTRMLIDYARERRAAQRPIPDDLWPAARLAADDTQRRTIDVLQRK
V4AJT8	0.3612	1.9	MINLTIKSPEIIFVTIKSPEIINVTIKSPEIINVTIKSPEMINVTIKSHEIINLTIKSHEMTNLTIKSPEIIIVTIKSPEMINLTIKSPEIIFVTIKSPEIINVTIKSPEIINVTIKSPEMINVTIKSHEIINLTIKSHEMTNLTIKSPEIIIVTIKSPEMINLTIKSHEIINVTIKSPEMTNLTIKSPEIIIVTIKSPEMTNLTIKSPEIIIVTIKSPEMINLTIKSPEIIIVTIK
A0A1J5VYN5	0.3613	21.6	MTTWWWRGAALEGCDATVATVEGATITADVHRITMVSTSPASLRGVDERGQRYLLRKASLTVARYAAECGSRPYTVRRTRGRRRDIIDARGITVATTNGHLNGELEVTVLGDCASEALVGDLLFMTWALTYVDTPTRRLRY
A7SN71	0.3615	19.7	LLQAGHINGSVFSLCLLQAGNINGSVFSLGLLQAGNINGSVFSLCLLQAGHINGSVFSMCLLQAGNINGSVFSLGLLQAGHINGSVFSLCLLQAGNINGSVFSLGLLQAGNINGSVFSLCLLQAGHINGSVFSMCLLQAGNINGSVFSLGLLQAGHINGSVFSLCLLQAGH
A0A2G9EHE9	0.3616	26.3	MKLIFKEYLDIFEKYPKDKYLTREERKERYKLLQEYEKRNYQDEISTDEFKDFINSYIDKIDISSQFIGKFLKVLKKDIDDGGTFALKFLIGDKDENDYYLKFFSLLYDEFGDKINLINKLLEKEPDYLPAIKQKYTILSNYIDFSIHEMPWEILLDKPSSEKEVKAEALADLDDFLELSKKLGKDNEEYIEECRIYYNAWFDFLDNKDKYKSYEEYLEKNNIEY
A0A7L4X3F1	0.3617	15	MWKHRNVETSKCGNVEMWKHRNVETLKCGNIEMWKHRNVETSKCGNVEMWKRRNVETSKCGSIEMWKHRNVETSKCGNVEMWKRRNVETSKCGSVEMWKRRNVEASKCGNIEMWKHRNVEKTII
A0A4W5RSE9	0.3618	1.5	MTTCLSPSIFMTTCLSPSIFMTTCLSPCIFMTTCLSPCILMTTCLSPCILMTTCLSPCILMTTCLSPCIFMTTCLSPCILMATCLSPSIFMTTCLSPSIFMTTCLSPSIFMTTCLSPCILMTTCLSPCFLMTTCLSPSFLMTTCLSPSIFMTTCLSLSLSSQAVHIL
A0A1F0FIY4	0.362	27.5	MDSKQNRSIIEKMVTYENRLISEEHDFNEDSLSEWVLEACEFAFDHFKEKDNSEMLNYAFEYRINTVALRLMMGLKKVYPQLKSSKKVSDTILSLIENEKYADGRRSFILTLWENKLDTQFIEIIQKHISFWENPLFSSVIVLGLTKRRIAGFAPQVRAALEQFTDKRGLHLTIRKSCQKYLTDEPKYKHFSVFLEKDGSRRKKP
A0A1X7CIF2	0.3637	22.9	MDLCKTRLGDVPVAGPIEMYANGSVHICSPSGACVLETPVGKLVPQYSTDDLRRKTVQALSFYESGLPKSVPLEEKTLVKTPIGDIVVELVTFHPGGGISRVFPLNGKLSGYWSQEDEAGLADPIELMTPIGLIRTKIIGMSFYENEALRSVTLWPGEIVEVPTPVGIVKSRVGFSFSPEGRLESVEPGVPSSIKTFAGEILAYDSDAVGIHADHNSLVFGEDGSVTHIATTLTSIIATDKDGKKSVFTPLHRESICGEGETEVVPMHIDFTDEYVKITQNPDLPGVSVPVAGHSFMSRPCLPGLASPLGIIPCSV
A0A7S2IIX6	0.3637	17.2	AVRQNGLAFRHASADLRRDREVTLEAVRQNHQVLGAVSDEFRRDRELVLAAVRQNGLALRFASSDLRRDRAVALEAVRRHGHALKFVSRGLQGDREVVSEAVCQSGAALGFAPEFQSDREVVLEAVRTHGV
A0A4Q6BG67	0.3638	20.1	MNSRIYGSAVHGYNAATEREATKFINCHFEDKPYKGQEPFGKFLVESNNARRMLFEKCTFVANKKKMIWLGGKADYTMDEKYRLLNSEFTYLGGVPPVDNWIGMFGGVAIKNTTFDIKHTNASKFYISGLDNKTNNSLGGNKYIANSAVRKF
R6QR85	0.3638	17.8	MSDNIQELQLDIIYDNGERSRLIFPTFEDDYVENTPARIFQAVSYGTGGAYRQCMQVGTLDYRDFDKLFERSVREDRFEAALYNSIGRLMYPYRLYASAKERYKDFLWDNAKSAARILIDDDNADALKYMCDNALFDEASAGAASEYAAECSNPRAAGIITAYINTHFTRMRKHFEL
A0A7S1C3Z9	0.3641	28.7	GAGGGDGGSGAGADADPLVKFEKGIGVLLKNAWMHVEALQTTDLPLLIAHIGGVLGDAAAAAAADGSGSGSALEGLQPAVCLHYLLAFGRHLEAVDESRVMPFMLEQHVLKNAIVHLHRNHGRLPAADVAAGAEGLALLMDSEEYKTHPDAFTEDDETRGALAALRDDFLDKATEDSAVRRKLRPLLDQVDRTKRRMGK
A0A7G3C0P1	0.3644	29.9	MRSLEIIQDLYDTYRSYRVSEIDNSISLSKQMIKSKLQGPGLLYSSIIRIAGSSYGQKALCLIENNHVHQEAIISVNLSLMYAEVAIDLELKEFGEDPFDEYASHSFKKNFSSASALLYWAILMDNHNLAKKLARQVIYCLEQKTILKGFPLSYDYFALWAYFKWAKIEPSLPLLLETAFKELTDNWSESSPKLYKQVKRICDIHCKELVDNDGKKFPAKLLLPPLTLLPLEVHVINKLRLLEGLDAIHVDHPLMHTNSAKIKDFKIVEDDFLEEIQLSL
Q4UM90	0.3645	12.5	MKISNAAANVTAAGQISGVVSYTADGKLTANNGISGSVTTATNDTGTLTIGAGNVTGTIGTNGKSLKLVNIGANPITFSSNVFAPVALTDQNSQLTLADGIVVTGSVTTKNNTRGVLSLGVGSSITNGIGANNFSLERVELRAGASSLGGNIYAGAVKLMADTSVVTLEDNAKVYGSVTTKTDTKGVLVLGRNSSVAGIGANGFALERVEIGAGASSLRGNIFTGTVKLMADDSALTLEDNATIHGSVTTKTNEKGILIFSRNGSVTDNIGENGAALEKVIFKGVDTIEGAAYAQTFTIANANANVTVKGLMTGDVNYEADGTLASESIIGDIDFKGTNGIFSINDGRAIDGAVLSTGGVGGILNFKGNANVTQNVGADEENSSATINIQGDDTTNVSL…
A0A6I1E8C8	0.3646	18	MRTIISVLFLAALGWFGYWFIGSTAHEKAATLWLEERRSKGWVADYTALTVEGFPNRFDTTISDMELVNPRSGWAWKAPFFQVLSLSYKPNHFIAVWPNEQTVSTPHQKFTITSSDMRGSLVFEANSSLELDRSTITLKDIMVSTSDKQSSSIESAVLASRQSETKDFAHDIAFDANNFVPSAAIKKWLDPKSILPSAFETLVIKTTAGFDAPWDRIAVEGSAPNLTYLGVDTFDAKWGEMQIQAKGTLDVDGLGYPTGKLSLRAKNWKDMIQLAVSSGTLDANTGKSLETGLGLVAMLSGNKDTLDVPLSFANRVMSIGPIPIGKAPRLKRN
A0A3D2W1Q4	0.3647	27.1	MKLDTTLVAARILGPLFVMAGIVMITRPSRVITSIGGFLLNDSLMTMAGFVTLLLGLAVITFHNRWDTVAAAFIGIIGWLLTARGAVMLVAPDLIQISAEFVARQPTMIPIAGCVIALMGLWFTYTGFVAGMLRFDPPSRR
A0A316LEF7	0.3648	23.9	MLLIDGREFKVTEETAFLGNISYNKVSGYNIRFELRFIDGEKKGYINLDTGFEKEKDINLFLNKEYSGLNFDGYPFMYFEVFDTMKFLDSEIECEIRIKINDIKDGKINVNFEVDDDLIKIKYDGNLMVVNNI
A0A0A0JTU6	0.365	29.9	MFRASLANLERYRAARGGDLDEHLGGLLEKAGRVYVDEDGDSTDADGSELDRQDAAVAVLNASTLATQVRVDLATSLEPATPLVVDDIGCEASDLFALLLAADLVADDEVTFACVRLGGWAALGPAIKVSGRIESFLSPELLDGMVADALSDAGTAAKVAGEVLRNVNSYVSEDDWAALKAVAKYADKHAVALDPAVVVRIARVGDGHNDQDVARMLRLLDAASPAAVADHVIETFKHLGGPYNRITNPGDSFEFNFDDIHDRLLRILYSENRISRGYPRIPKRRYSVTVN
A0A4W3GZM3	0.3651	4.3	SLVTGQHAASLVTGLHAESLVTGIHAGSLVTGLHTGSLITGLHAASLVTGLNAGSLVTGLHAGLLDTELHAASMHTGLHAGSLVTGLHAASLVTGQHAASLVTGQHAASLVTGLHAESLVTGLHAGSLVTGLHTGSLITGLHAASLVTGLHAGSLVTGLHAASLVTGLHAASLVTELHTDSWSWEL
A0A1S8CSQ7	0.3653	18.5	MNFLGNVTTRQQALELVQRYPSSLLSLPDHLIDDQIRFAALYGDENLFKDIQVELLSEQVIQKLLAKRPEYVKYFVRDKLPRHIVIQLVSEDGNWIRYLPENRIDEELAIMAIEQNIDANQYIPTRKRSQNYLNRLITIDPKFIEQIPLAERDLTTMAKLVAMNGELIKWVPMADRSFEMCQLAMASDINNIQLFPEHIYDNPLMLDAIMAHPFFRLFSDAEVLAKQRENPAFSYNAVEIYPLELIRESLASRLVTTDVRYFPKIPHAMLTNELCQIAVGKNPALIIHVPKQLRIANPQLWEGVLQQQPALINFVENDELTNPIRIYKHQQALGKTIKL
A0A6S6QXI6	0.3653	28	MIVQRFLEWAATAPAAQRAEGAGALARAFLYSGLDTANRQAAEAALTLMLDDNCVDVRRSIAEALAPSLLAPHHIILALAHDSPEIAVPVLILSPALTDSELIDILPVRGEEEQSAIAARESLSPAVAAAIAEIGTPLACAVLARNPQAAITPRTSARLVERHGGEAIVRDALLDRSDLPIGERQKLLLKLAERLGHTAVMSFSLDEERVRRMTQDACERATLALIDEEPSAVRPLVMHLRRTGQLTTALVLRALLNGDLDFVEAAFSELTQVPLERVRRMLEDPRQAGFRALYNGAGFPQTAFAPFREALDAWADLRDCGVTGAAARRHVAERALSMADIEELGGAAELMKRMAADAARELAMDTLRAETQRRLVAA
A0A2D4SL30	0.3656	26.4	AIRLTSSVQGSSIYDDTHRVYIRMDGTVSSEHVNIYNYEQNVRIQGNNDDGTFMLYHYGEGHNIEMTMNVADFSGYDYGEGNRFTGTVSGNSARIYDFATGSYHNYSL
A0A2M6R9W9	0.3663	23.3	MLTGITVIQGGMGAGVSLWWLARAVSWYKGCMGTISGIALCRILAWNLQHGDPGGHYRRALRAFPIPEIAQRVYRDWFREPGSDRPCKPFPKPSLNPSQDWIDLALVGNFVQVYLAKEGRGENHPININYLEKIQFILPTSIVGAMLAGVDCVSIGAGIPKQIPGMLD
A0A1D2K6B7	0.3666	11.8	MSTATKGFDWKDLLIGILYIVAAIALFNRPGAALGVLVIWLGILAIIKGVNNFIRYTKVKKVTGFNATILIIAGVLDILIGFVLLFNLNSGIVVIGVVFAFWVIVDSIAHILNAGFFKARNKGMYWLSLIFNVLCLVIGISLLFNPIVSALTVPLIIAFYFLLHGIEEVFSAFVK
A0A1V0PVH8	0.3675	18	MMTNWFLWLIIGLLILAGGVAAFFNPFAASLTVEQLIAWVFILGGTLQLFGSTREKSMAAYVWELLLSVAFVLLGIALLLNPLEGIVSLTLVLAVLLLASGAAKMWLGLSAWGKRVFWPIVMSGGVSVVLAGMILFAFPNSIEVVLGVLLSIELVVTGLVLILASMFVRYVSDEDYFD
A0A7J3M2H9	0.3675	18.9	MKVDRKKSILLIESFSKNKDLVFDGSIVAGIGCRFRKLVAKEIIAGKGCLVMHARAEKIVLGASSVFGVLECDEAILMNNCVGKLLVAKYARIAENCKIEEIRAQFLEISGNSKVEKLFVEKLRVQKF
M9LM20	0.3675	6.8	MLGPDAPRCDMLSGYLAFADMTTCNFACSDMMTGYFSFADMTTCNFACSEMMAGYFSFADMTTCNFACSEMMTGYFSFADMTACNFACSEMMTGYFSFADMTTCNFSCSEMMAGYFSFADMTTCNFSCSEMMAGYFSFAYMTTCNFSCSEMMAGYFSFAYMEARYFACSEMMTGYFSFAYMTTCNFSCSEMVAGYFSFAYMEARYFACSDMMTGYFSFAYMTTCNFSCSEMVAGYFSFAYMEARYFACSDMMAGDLAFAYMTTCNFSCSEMVAGDLAFAYMTTCNSSCSEMVAGDLAFPNMAARYFARSNMMAGYFSFAYMTTCNFSCSEMVAGDLAFAYMTTCNSSCSEMVAGDLAFAYMTTCNFSCSEMMAGYFSFADMTTCNFSCSEMVAGYFSFA…
A0A420VKF9	0.3678	12.3	NYGGTIDSITNSGLIAGKIAIRVEGSNATINTINNSGTIMTTEGTNGYGTIFIQNATIENINNSGLIYNQSIASDSGAIHFAEGKFGTIENSGTILDDTGTAGIYITVGFTPNKGSTGESIVNSGTILSKKGSGIDISKASHLDYLQSTGGLIAGGTAGIMIDATSTIGSNDKSPNAIDLNNGAVIASATMTKNGDLTLNPNGTALQNDGTIKGNIN
A0A6A5K7D6	0.368	12	KIDQLALTRGWFRPKDDSEYYPLIQSFLADTLATNEISTQISTSIDTNITSGKLDEVDFLDLWYSLIHSAKRLDFRNNTDKHQKLVELALAFKQHTVPQDKKYSYLYNAMPDFSLACREAYNDMPIVNSAFVFESEIDAWTNTNFFYARCTAQKVHDLSLYAIFALRTALETHYASDSSALDIHVPAASAWILGNGHALFRTETADGNAARGGELWAGESGFSKARWRFWKERFVAIGAMEGLREGTRIVARDAVEGMERSETYEQIR
A0A382EQE1	0.3686	19.9	ATTGNITQIGALTIGGTTTLLTSGEGGIIDLGTTSNKFTGALLITTNDNTDGSDGLYEADVTIDGGEIAALVIGTSTIDGDLTLKNGNVSGITDAVGATVTVKGDLKATTDNNSGVINLGDDNRLAVSGKFQLITDGTGDATVVNSTGLNFITAKVGGDFSATATNGAITQDAAFDIDGTTNVYSATEDNIILSKAGNDFSGAVWFRGGGVFIKDKNNIDFGTSNSTATKIYDGYTLKVIAKNNITDSGNLKVTGGGNAYFGTNNEETDNVIVLNSSGNVFEGTLTLEGGIGHLVNSSAAVILEAMILAGDLDVTTTGGTVTDIGVLNVSGLTTITATGFDVTLDGDGVNYNNFGDDVEIAADDVVLKATGDINFGVSTVTGDFEITAGGDVTQSPLPS…
A0A823R758	0.3687	14.5	MKKLLIIPIIIFLCFIAQIFYMGHINESFFYNLTQTQNPYYEIKNINFHKGFLNSKADFTIEDKYNLRLISKLDFKFNNNYFSKFIAQGKLSNPFKLLDDKLQNKELAWFKIQSIQNDLNVSIQFQ
A0A521Z954	0.3688	20.7	MALFGQVAAPGATYSLQDALQMNNLVTVGSGLVFETNSYNVTIGNYQINNGATVNMGTGTWTLTGTLVSPSAVWNVTSTGAVVNSSSATIVITTTTSSSRTFNGADKTYGTLTYTLAGSTGNLIITGSNTFGTINFSDSSNARTLQFTSGTTTTITGAFNVNGTSGKLMTINSSTGGSAATLSKSSGTVSCDYLSIQDSTATGGAAWYAGANSTNVSGNTGWIFTAPANGAWFDIL
A0A2V8J351	0.3689	17.3	MNNGTLFNELGGQLNNSGTLDNFGTLSNRISGFVMNTGNFNNQSGGLLINDLSSTIQNDHSIGNEAGATLSNSAYDNGSGFLVNFGTVDNFGQLKNAVFNSIDGIRPE
A0A2U1JAF9	0.369	12.2	MNNVVSPVTLIVEHDVVIIGDFDVVGDTDVGNTLNVELVGSDEVGDADVGSTLNVELVGSDVVGDTDVGNTLNIELVGSDVVGDTDVGSTLNVELVGSDEVGDADVGNTLNVELVGSDVVGDTDVGSTLNVELVGSGEVGDADVGNTLNAELVGSGEVGDADVGNTLNVELVGSDVVGDTDV
A0A1T5FUX6	0.3694	29.3	MTPIIIEKRSPSQLPGVIALLFGVIILLFPTLTIVTFAMIFGIAVLLGGATTIASALKVRDTGYSYKRKLTEGIIAALLGILILVQPETAAALFVTIIGIWAILLGAIFIWSFYRISKAGFSGKLSLLFGILSFIMGLILIFNPFESSRMIVVFIGIYSLVYGISMLLINRNS
A0A0D6PBJ6	0.3695	18.5	MSNGTLSVDIAVRVNVLFGPIAISHYRLDGIEKWRDGQVFHVATTTNNDGEADDMRADRHPQGLIVQGSKVQTYVAPANALPATHWNQVELNGPWINLQNGRLLHPSVKRLGADKVRVANGDILLARHYRVSGDFALQLWYGYHRQWLSLAFTGKDGSNITYLRRDG
A0A1D8P3R2	0.3698	19.9	MKLITLYLFLIISSSSVLDEVRNEFPKIESNVEADEFLSKLENEESVTLKAYSAIMLFMKSRYVKFPTAKMKYFNKGKKRLEKLINENPDNIEIRYLRFFMQKQIPKFLGYNKNIEEDFLYIMNNIYSSNLETKIKTQILNKMLLVDDLESVKSEQIKSKISEL
A0A526PDN3	0.37	22.1	MPKKRLSAAVAACLLGETRSAHPVIDRIVLTEPGLAEAAIEIRLLTTATKAGKGWLQKHLEQPALRGAATGAVGLFGDRAVMPWLIEKMREPELVVAAGAALRDLFEIDFGDTDLFVTDPAVLGKDFAHLDDSSTPVAERVEAWWNEGRGGRDHRPFRSMRQLRLGALRTALATPDMPLADWRGTRRFPAWM
A0A4Z0QFE7	0.3701	13.5	MAKPAEYPPHIYQALYTDEAGEVIGLDEVQLLDPVPTARIPELTSLLASDDVYLAYQCGLVLAAWGVEAGVEYLGQLVDTRIDKLVELEPHRLSGEDNVYDVIAEALGIAVLSEYDQHQILLILGRILALYGECYFESRLKATLLRLDASALLPAIKQAVQLALEHKRYYQASQLLPVLAKYDTAYALAQVTQFEQLLGQDERIRYNLAEMREHL
A0A832HA65	0.3715	29.5	MSQTIMQRNYLTRLAHLAASAMPQLTSPRVNPDLTPQLPTLLADARAALPASIAPQTLLCLEAGLHILADDLDRAHTLCQDVPGPLGSAWHAIVHRREPDFWNANYWWRRASALSWSLPDGPLTTALHTLCTNAPDPRARAWAAKFSTPTYDPTQLVALVEHHHRDPQLTLTIAELQRTEWLSLMHLTLTT
A0A7Y9MDQ4	0.3718	22.6	MTAEDWMATARDAVREKPTAALRWLAQAGLGVGRDLVDEASDPNGQVLGTTADAARAELITVLAEAQSPQDFATSVTTLYDQGDNEVKRGILRGLNLLTERGALPEEAVAAGVALVHDAFRANDPRLVASGMGAFAGAHLDQDTWRQGVIKLVFMDVPFTAVAQLDERRDAELERMARDLVRERSSAGRVITTDLSTLAEPIAKG
A0A2P7SPH9	0.372	19.3	MATGEQVQRLKSSWIWLAILGVISLIGGVLALANPFAATFAAVLLAGWTFLLFGILQIIQAFSVKDWPGFLWSLLLGVLTAAVGVSLLANPLAGAVSLTMLVAVLFVVLGVVKVMYAFSLRPVSGWVFALISGLLSILLGIVIFADYPWAATTVLGILLAVELLSNGVFLLMVAFGLRSA
C9RID5	0.372	24.7	MVEIGKYISDAYHYAISDIKKGLVGALLSSIAGAFGAIFGTLLSLYIISYLNPEASPMSLISIVLIACVGFLIALIIGFILDGYYVRVMKTSVENSNTLPDWNNVKDLLVKGFLYWVGGLIVGIIFLIIPFLLIVSGMFLMFIPPLGLLVAGIGFICLIISMIAYIFYSGLAEVNYSVIGFSGFFEFKKIFKMMNIDYILLVIVVIILTILVILIVNVPFMIFKLIFVASSMSKLTILLDIISTVVSSFVGFFTAVFCKRAIALFYRDRVRMD
A0A359DVV1	0.3728	21	LYANIYRSLVPPDDTKRKTMFSQKLREMKFDLGVKQLQLVNSKLEYEEETEKSIGTGKLTFSSINATVKNVNSGYRKKSLPDVNVDWRSEFMNGDLRANWTFNPMNRSEKFNINGSISKLPAKNLDPFVKPYLKVSVDGFFNQIKFNFDGNDKVAGGNFGIDYQNLKVNVLRDDGSKRKLLSAVGNAAVKNDSRGKMKEEKVENIERKQDKSFFNFFLACILDGLKKALLII
A0A3B9EJZ4	0.3728	28.1	LDVGGRWAPLADKVRERTEEHILTFVDMHYLLALAAVGDGKAHEMREFLAAYEGDEADSNLPIMKALGVPMADAIIAYREGRYDDATAAMMPVRYEVWQVGGSHAQRDLFELILIDAAMKGCNAALARGLLAERRAAKPGDHWTEKTYAGLLAA
A0A536SC33	0.3728	14.7	MKLQPQGGKAAIEISSDKFPLAIGADLALGEFTAKGAVTRSELVLNEAEARAFGGRLSGSARLRWSDGWSLEGQIAARQMDASKIVPSIASGTLEGRGVYSMRARLPERLLMNA
F7PTP5	0.3729	18.1	MEFIHNRLDTLYQFTKEKNYDIYDTETKYKGLPSSFKNRRVIKQKLYKDGNFRFPLIYDLYGLSVMIETEDHKTKQKIECIIDYILDPEYERLDNGYGILVNGDRHYYAMGWDAKLPNCEQMSAEVLQRLELMSHFKHATVHPWFKKAYSKVQEYITDIGAYSLPKEALQERAGCYVLGRHMSLGENRRKKRAYEIESTFRVLKIKKILESHL
A0A0L6JT47	0.373	23.5	MVKGKKSYLEIFPEIYQEMIERVEKRIKKFKANGFPANVSFYLSGMVGDFRDLGIGEIILKEDFKKAKVYFYYAAKAQEAIYTMYDSKQNNISADFVSTVFYPKLFLALLSDQDKIIQSLAQLFGGREKEEIDDDSIDKCIGYSIKYILLNQDITEKAYIKELKELSNAKELSWDKSYALTLLGIVNKDSSLVNEGLNFVVECHKKLKSDIKETPEELLCIPALGLAKMALKKGIDVSLNDSAIPMGVLEYYDIKCPEVDFV
A0A352YXQ5	0.3731	27.5	MIKEKIRYDYIKADKITAVILPAFLFAVSFIYLYFLRNSLFFYQEGTSLFICSDEYLQKFINKPGGLLEYTGNFLMQGYFSPLYGASVLTLINVIFYFLIVRTGKILTGKISIVRLFALLPAFTLLLLQTGYEHFMHYNLGFILISCYFLLCISSKNRHLQLILISILPAFYYVTGSFAIIFACLYICWSVLYEKGVYRSLMPALILLICTITWFLFKEVLFYQPVEKLTGYPLPFNDLKRFNGLLLFLSLYIILYPLLIKIIDKLKVREKISRVLVPSLQTTVVIMIIISLIKLYNPDLVRIMQLEKMVALQDWDGIIRQQERFPVANIFAQYYYNLALTEKGILCERMFHAPQDFGPNSLCLPRLNEYYNRSVHFYYTIGLINAARHIAYESMIAYG…
A0A349Z6C2	0.3733	21.5	GQGVFQARVDVADAGFTFAPDWPALADLNMRLMFENESLTMTSPASQLMDIELSDLYARIPRLSGSSVLTIDAKGQGSGEQVAALMRNSGLKDSLGKILTQDVVVNGPIASEVKLEIPLNGKDVKATGIARLDGNQVKVSSLDLMFDQASGAVGFSNANISIDGLTASLFGQPVAVELAGNQLSDEYLLDIELSGNWAAQPLIEKVNPAFADYLSGDAQWRTDVSVSLGKDGFQYNASMTSELAGIESRLPAPFYKDAMTV
A0A3C2C8D8	0.3737	29.3	MQKNIMLSVFLCIATQAQITYQSTDFAAIGTSVSLGNSQNLVAFNFAQAGANVIWDFSSIQSTGNSISEFVNPTSQGNYRTIWCLYHSYFLNCASQFNNAFNLAAPLPADYSLGGYSISDAYVFYQKSTSRLLAKMYAGQVDLNGTNTPLIIEYTQPDVLYQFPIKFGDSYTNPNSISMDFTNLGYNMQVASIGTRQNTVEGWGKLLIPNKTFDSTLKLKSVSDRNITVTYQGNPTTLNVREVSY
A0A2I0I628	0.3739	19.9	NFTAFRGLRPSNFTAFHGLRPSNSAVFHGLRPSNSAVFHGLRPSNSAVFHGLRPSNSAVFHGLRPSNSAVFHGLRPSNSAVFHGLRPSNSAVFHGLRPSNSAVFHGLRPSNSAVFHGLRPSNSAVFHGLRPSNSAVFHGLRPSNSAVFHGLRPSNSAVFHGLRPSNSAVFHGLRPSNSAVFHGLRPSNSAVFHGLRPSNSAVFHGLRPSNSAVFHGLRPSNSAVFHGLRPSNSAVFHGLRPSNSAVFHGLRPSNSAVFHGLRPSNSAVFHGLRPSNSAVFHGLRPSNSAVFHGLRPSNSAVFHGLRPSNSAVFHGLRPSNSAVFHGLRPSNSAVFHGLRPSNSAVFHGLRPSNSAVFHGLRPSNSAVFHGLRPSNFTAFHGLRPSIFTAFHGLRPSNFI…
A0A5D3WL36	0.3741	27.4	MFNQLLDLDPAFITEYIAWKYENAERGWLSSHDDHRNYCFIWARPDHQAIMDRVIERIYGYEQDSFVSINPYLKTFFQARGDNEAEGEVREKQDTYLLRLIDERSEEVDLMVLLFGVIAQFQPARRRQFVERFVQRNRSFDAFKRLSLESSSWSWSGSQVPVLQGHVSYWESLLPLMNTVDLLPHKQYVERYIQGLRVQIEQEKKNDFIGD
A0A533YHW3	0.3743	26	MNFDGSPTDTLLTAGTIYVGGTFRIGKNFTATGTHQVVFNGSSVQSINENYDYPHSHFRDLRVSNVAGVAINVNVLASGNLRIDSSASLSGSGSLVVNGAFTTLAGSGVTVANFELDSTMSVAGTFSPATTTFGGLGQLIQGGLGYKNVTVNGRASFAGTTTVSGNLTAGGSTRGVIDLNGQSVTVTGDYSSGYYNYYEGGTLIMRSPTGVLR
A0A2T5IY69	0.3744	25.2	MLRVIASALKLENNRYLYQETLFNGIAFYMVGDVVDRVCQFVDGVNKGDYVFECLAQKQSLIAIDADALESEYEIEPFLFREKLFSGIAYDFDRDRCVEIALYQEGFKYYSESWYYSGELGVLTVDDSSLYQDFLWYLNGNYQQIHLQEKKLLLL
A0A401SQW7	0.3744	12.1	MLLTVTTNKVHTLTMDKDRTVTMNKVRTVTMDKFHKVRTDMFCTVTTDKVHTMTMDKVHTVTMNKDCTTTTDKVRTMTMYTAHNVTMDKACTGKMDKIHTVTVDKVHKVTTEKACIVTKDEVRTVTADKARTLTMDKVRTVTMEKDCRVTMRNLRTVKMNKGHTMKMEKPYAVTMD
B7KK75	0.3745	26.3	MLKTIPKSLLTWNCDLKDNYYTVGNLEFSLFKKTGKIITPNFEYRIRYKGLLAPKFFLYNSDFRLGYAQQLNSLVRVFNLNYGQNKYQLKPASPLSKKFILQQKKRTIGEIYPKNLLARQAIIDLPTNLPLEFQGFVTWMVLWFWRQGERNLT
B7G8H1	0.3747	23.9	IEAIYERSSSLSAPAVKDFVSQLCHVSNLEISFHHTQPNIYNLQKLVEVTHYNMDKRPRLIFAELWVTVADHLTATALHSNPALAMYAVDSFRQLSIQYLKRDELEVFEFQKRFLKPLETVM
A0A7Y2BMI4	0.3749	21.7	MTTTQILAGLIGVYFMSAGAGLLIDRHGMKAMFDELKGQPMLGYLAGVVAFAIGGSIVAIHNDWSNLLAGFVSFIGWISLAEGVLMLALRERFLAFFDGWWLSPRFMTAMGIVTSIGGIVLTAAAFSG
A0A327K6N0	0.3752	24.5	MTGLGLPVSLIWFALTAVVFVLQLIPIPGIFLMMLMAPFWSVVTINIGFLSLAAEAYGGRISRWWLIAPAVWFGGCAALATFSHVDLHRLDADIRQQNEGKSIAFDPGAQALVFDETSKAFNGAAGAFIKTYDIPAVYAIAAGEIGATHRVHMIGGRTVCNRLRGDPRLRESRVFLSGVLEGRRLVDGVCEISAPRDPSLPTVTAFARTETHGGILLPYKLFHITVVDRRGQKIELAAGEASPFFWLPIPIIGCGLNSARAKWECSALLMRDKPRGLGGDRVDGGAAFDVVARALGLTASPVATRGTAIDATPGPDIEQILDPRLRLSLETLDRVIADPTRHITVHDVAGLSVRPALFVDRVDSIVPAIEKALASERSFETARVLEGLLAALPAERFSS…
A0A4Y7QF03	0.3752	26.8	MIYTFTEWKSDSTLVMPPRTALDLRPIYHISVGLNLAPFTQISYATTIRRGGTAQGTFVGSFSLSVTDPLFGLINFENTSLRIDDVLFKGREESRRWRWHFGNVRLLWDCRTTLDDGSPHCVCYEMESVAQVATLVPPPLDAVPPLPTPTLTIFPDGHALFDHILLSALIIERKRSNQ
A0A1G7ALD1	0.3753	25.7	MTTTLLEERLKNWWLLLVSGILFVLLALYIFGQPLASYVALSVLFASTFLVAGIFEIAYAISSRRHDQGWGWSLLGGIVDLLFGIFLLSSPMLTMAALPMYIGIVILFRALLGVFYAFNLKKAGVTGWGGVLFMAIIGTLFALLMIGNPVFGSLTIVVYTAVSFLMLGIVQIALSLLLRKLKKRLES
A0A7X7MKP2	0.3759	24.4	TGLAVSAHRDCLPLIRMQADVHNQGYAAGLAAALAVQEKCTVRNIPVRKLQSQLIKAGILPDSVLCENDCIPGADPDDPHARLANIFLDPASAVPALRAEFAAAESSQLAQILAFLGDSTGRESMARSVSNSHWDEGWNYRGMGQFGYSVSPLDCQLTALASLGNAETIFLEKLQELRPDSAFSHFRIMALIFMKYPSRSAIEPLENLLAAPGMAHHAVKNYRDAIASNRPEVNDNSVRNAQLKELYLARALNACQPGNILAMRSLNEYANGMQGHYAQFARAGLKN
A0A4V1SMA3	0.3761	23	MRYSAPELLEGRIAPAALVNSTTVTYFDIDGDLVTVKTSAGTFTEAMFQFDTAEFDEAGPQQLRLLDISAATGIDLATLSITAKKVSGGSGDGLVNVGAIIADVDLTSVTVGGDLGRIVAGGVADGSAYGLGILKVESLGAKAPASQGATIDLHSVITGNLDLLTTKTDVRGYLDVTGELVLATIGRDISGLDSETASGVIEAGSIGYIRVAGSITDLFSGSADSSGIKSDTTIGNIYVSGELRGGGEIGGAFISAKGAVGKVTIAGGIHGGATDTATISIDGAVDSITIGKEISGGSNGSASITTGPLRSLLVKGSIQGGGDETAQIIVNGDLGAARVTGALSGGGLESAVIESTGSIGKISLGAIDGGSDRSAQISAEGAIGSISVIGDISGGGDES…
A0A1G2K825	0.3762	24.6	MHEILVNALSQGGLLFGLTIFLLMTARSSFGVGARFRGYSFKEQAVVKDNPAASIRLAGMLGGSLIAFFGVLHPSGIGWMEDLNLIAEYSMLVVLLLWVSRVVNDKLILPEFDNNNEVVGKKNVAVAVVEFATYLATGLVMWGALEGQNGGFVVSLGWFVVGQVLLIGLSWFYRMFMPKIASELGLQNAACGVALAGYLIAGGIALKTAVSGSFTTWSAELASVGIYMAVWFVTLFFVHLVANFITFWGHPLKREIMSDKNWGSAVLHAGISVAFTIVFTHWIG
A0A1F3VU79	0.3763	23.8	MTKSFSLILFLIALSVAPFIDRLGFYRAFESSSASQMDSELKNLKSAKANTTRDAYIGALIMKKSQFMATPKEKVEKFKEGAALLEAAIRSEPSNSEFRFLRFAIQENVPKIVKYSSNIEEDKAVIVKSYKHMDPTLKKVVRSYANASKNLSPGELN
A0A1I4IRI1	0.3768	18.5	MGKIASKYGILQECNVTEYYSNGKIKNCKLKVANQIKINNLKVTPYFGADQARRKDKSALSFYQNGNLKAISLAKQTLLKIKDNIYPAERILFYQSGEIKCIFPLDSKINGYWTEEDEYKLATKLKLKLSFVDLNNKIINLRFYKNGKIKSITLWPQERIDLTTPVGPLTGRIGFELFENGKLKSCEPAQPTVITTPLGKITVFDSQAAGINGDSNSLKFNSAGKLAGLKTEHNQFKIISKETLKSELIKPTQQPHIFNLDIKLTFPIEIQFENNQIIFNQKQNKIFSFANYLFKIKDYQPTVSLNCSSCQVS
A0A2I4D3V9	0.3772	2.6	MTFDLRSLDMTFDLESLDMTFDLESLDMTFYLRSLDMTFDLESLDMTFYLRSLDMTFDLESLDMTFDLRSLDMTFDLESSDMTFDLESLDMTFDLESSDMTFDLESLHLTFDLKSLDMTFDLESSHLIFDLESSHLTFDLESLDMTFDLESSHLIFELESSHLTFELESLDMTFDLESSHLTIDLESSHLTFDLRSLDMTFDLESSHLTFDLESLDMTFDLESSHLTFDLRSLDMTFDLES
A0A352WPQ1	0.378	27.7	QFEAPIDPSAVAIPIPEQPVDVDGDLLACGMMFSRRAPFTLYPSFLDPLADESEQPVLIPEGALRFKDGDYIISSAAAFEDDSRPGNRIVLDAALCQLSGSGSMNLPLDFGLVDDKMVGGFDIDPRGNYHFKGTVLLSYYFHPDLFERMALQIPSWQSSEPLDIASTNYEQALRTWIGDEDSQKLINDLAMTGKLKNVPKLLQRGVVLTDVDLVWDDPEEAWISTSEFGLVSLGKEALFMHIPGKLELKRSRSGDAFTLYFHGDEENWYYHDFKLDGKKGRMNITTSDMTFYEELADLKASKKEETTKDGQSFFFQYMASRRRRDNLVDSYRDFD
A0A7M1Q0L8	0.3782	27.5	MHLSQNSIDYLMNNAGCIIKYRVEKEILKKDNYEQYRKLILNDPRVLELISWQQEDGYFGNAFHGGWLPVNVKIQSSKAMEVALRFLAETGLKISEPFIFKALASLNREDYNRSYSSWDIFCPNKGLYGSDYERDGLLALFNRANDNIQNSSIAIALERMKYLAVVKDIKEFSDLKKGQYFVQESKALPDLYQLRLLAYTNSWRSSENINIVTKAIKNLILLSPLPTIYIKHKSQRIAPATMSKLDFSKDLTAYTDFEWYQFISIMILFSKLGVVSKINRLNVLFNQLTNKVLNNNGILDLPVKHKVFKVWGAYSGLMLEENWKGKRRKCDLTFRYLLIAHEVNN
A0A355B3X2	0.3784	18.8	MNLGGDLVQGLVFLLLSVVLFTIATYVKDFLTPYKIQEQLGKNNLAVSVSMTGYLLAVVIVILGAFLGPAKNFIDDIGKFIGYAVLGILLLNISRFINDKFLLRKFCNVKELIDDQNVGAGAVEFGAYIASGLVVAGSIHGEGGGVHTALAFFVLSQVALIVFTFLYDLITPFDVHDEIEKGNVAAGVAFGGTLAALGVILLKGTVGDFIGWRYNLINFALSAGSSLIFLPLVRMLLDKILLPNLDLNHAISRDRNVAVGCLEMTVAVSFAVILYFSIDFDLGF
A0A661PIW6	0.3786	15.6	MSFTPPTAGALGQAFNELAYDFEVHPITVVLRATDPQQATIAASSTMYDPNTYMDSFVAGLDPTFTDAGLAQGAFWTGTPQATGYLRLRHDQGVLDLELTNLTVHATTDSDCNQAFVTLDAIIPVTEKSKQLVYSGGTTTVGDLGGGDPNNPLPLRALFLTEAISLDWASLDP
A0A1R3L373	0.3787	16.8	MNTSVGYAVMTLARSKKWLRLYGAAVGACFEPREAVHQQLIIDTELTHLDGIKAALRRSTSKELVTLALESDEPRILCLAAEEVAHYPKLLKDTDFSSVSAQELWARALAINIDAWRGPADPKHSLLVILQALLDGHQINSQLLGALSTTPIANLCGYERCIEVWARLGEPARTHFLKATASGWLEQAVLGSVVVPDSQLEITFLLAKLWIRSFKL
A0A3A9HEV2	0.3788	10.8	AKWTIQDAEAVPGSKQIDAATPLVVEGDAYVKTKVDNSGLHLSMDENKLNSQITNQITNNTTVNQHGTDITALKAGFTVSNEAGTKQDITLGGAAKQDIQFVGEANKIDVAVDNAADGAKVTITANPNLGTNIDISNNSTITNLDNRVTTNAGNITNNTSNITKLQAGFDLKAGSTTSNVALGGVKPTVEFATADDTMTVGLTGTKVTYGIDKTKLVQNITGDVINQINTTTSNPVTNI
A0A382FKX4	0.3793	18.5	MSDGFADILWARVDGPARSWLERAWPAVDEGLTSVRFRAAFAGIGRRLREYQLGDEDIQNLADAGVVGARGWGIDAIARTALLLRALEILSSDRHRGFVRQVYLRGDYREQAAVLRSLPFLPEPERFLDLAVEACRTNVLDVFEGIACENTYPAAYFPEANFNQLVLKAIFMEVAVSRVAGLDGRVTVELQRMATDFADERRAASRAVPGDVDLIENLAAS
A0A497V036	0.3797	16.8	MKKKLLPLAVLLSIAIEGQVGINTLTPQATLDVVGTPGVTTTLDGIIAPRLTGDELRAKTYTGTQTGALVYVTDVDSAPQGQTKNVTSTGYFYFDGTQWVASNGTSGKTASWSLYGNSNTTAGINFLGTTDNTDLLFKRNNTQAGLLSIANTALGVNSFNSTATGGSNTSIGSFSLFSNTSGSSNTSIGESSLRTNTQGINNTASGVQALQSNTIGSNNTANGLQTLQSNTIGMSNTANGYQTMQSNVSGNFNNASGYQALQGNNSGNNNTASGYQALQSNNTGSNNSGIGSQALFSNTTGSRNTAIGNLAGGNLTTGNNNIAIGNATDFVSANASNQMNIGNMIFGTGLSGSITTPEGYIGIGNSSPASTLQVSGSFGASITTKSSGILDATNNTVIV…
A0A0F9PRR2	0.3804	25.5	MFWLAKFNGSTLYQHDSQGREVQFRKVIDRSKDLKSLSIVVTKDRVYTVSLEDSHFSLFIHGTIVNFFAHDINPKNLKNIRVIYFKREQVDFNVGSLKQTGPSKTLFTALGFQCNIDGKNFKRILHIYANGEFTMADK
A0A401Q6Z7	0.3804	1.7	IVDSDWVEIVDSDWVEIVDSDWVEIVDSDWVEIVDSDWVGVIDSDWVEIVDSDWIEIFDSDWVEIVDSDWVEIVDSEWIEIVDSDWVEIVDSDWVEIVDSDWVEIVDSDWVEIVDSDWIEIVDSDWIEIVDSDWVEIVDSDWIEIVDSDWVEIVDSDWVESVDSDWVEIVDSDWVEIVDSDWVEIVDSDWVEIVDSDWVEIVDSDRIEIVDSDWVEIVDSHWVGVVDSDWVEIVDSDWVEIVDSDWAKDVTSDILSL
A0A519KE81	0.3804	19.4	MRKLYPQASANASAAATFTEKVSAFDTAGNHVVAAYKAASLTLKSKFSKKLQEKISFFKDGANMLDDAISHDPNNVEMRMIRLSIQENVPAIVNYKKNKEEDTHFIYSHFQELSGGLREYIRNFILRSKSFSKQQKLAAKQ
A0A088F2Y4	0.3805	22.6	MRADYAVAAKDKKLCAANLKILEAGAHTATERGYLAAYEILWAKHKNNPFTKINQFKKGKNLLESVITKNQNNIDLRFIRWSVQTHAPSFLQYNEDRLIDKEFLVHNLQKLRSQEGKNIIYKYLSEANSYLKGVHAFTHAELVELSK
A0A2S8KYQ4	0.3807	25.3	MEFTHFASPTGNIECVITSSDGTDAVARSVRCDIDERDWSPPPEPADCELDYGHAVVLGPGAPAEFLCAGDTTIGSGGEPLPYGGTITIGLIRCESAPSGVSCRDIASGNGFSMSRQEYRFF
K1XU89	0.3808	18.9	MRGALEIGLAGQFDAGKNRLAFTKLDLANPGLLTLSASGYYDLEASRLAADLQADIADLSIFRAISGLDLSGAGRVAVKNVVWGAENKKSGRADIEITAGQLGLGQADLNRLVGPQPVIAAEVELSPQMNLGVRLNRLETAMASGAGSVDIVNEFKDIRVGCEITVQPGAIPPAIGVTMVQAAHLTAALEGPLNAPAGDIRLSLPKLAAGGERFDNLVLATSLTWSEDGVLSLSNRVDFALRKQPYRLRAEVVLPPDRM
A0A433SLK2	0.3817	20.8	DLDNLSSIDSDLDVLFRSIVDLDNLSSIDSDLDVLFRSIVDLDNLSSIDSDLDVLFRSIVDLDNLSSIDSDLDVLFRSIVDLDTLSSIDSDLDVLFRSIVDLDTLSSMDLDLGVLFRSIVDLDTLSSMDLDLGVLFRSIVDLDTLSSIDSDLGVLFRSIVDLDTLSSMDSDLGVLFRPIVDLDTLSSMDSDLGVLFRSIVDLDTLSSMDSDLGVLFRPIVDLDTLSSMDLDLGVLFRSIVDLDTLSSIDSDLG
A0A261GEJ2	0.3818	21.4	MQGVTIDLTMPEAGGAAELRIAVDRNGQQGEVNARLASVEQLLAGEVVAVNASITTAGATGSLEGRAGLEPVAAEGRRNIQIDRLAQALQLAGAEGGELLPDAARPLSLGGQLTLAPSGSLHLREGAVGIGSNRLTLALD
A0A401QP61	0.3831	8	MGDGGIGNVGVMLGGRIGNVGVVGDGGVGNVGVMRGGGVGNVGVMGDGGIGNVGVMGDGWIGNVGVMGGGGVGNVVVMGCGGIGNVVVMGGGGVGNVGVMGGGGVGNVGVVGGGGGRNVGVMGCRGVGNVGVMGGGRVGNDGVMGDEGIGNVGVMGDEVIGNVGVMGDGGIGNVGVM
A0A4Q0J417	0.3832	15.1	GGNNNLNTIIQGVYNARLNQTFHPNLLFENTVQYKLGLNSAPDDSLRNYSISEDNFQINSKFGVKAAKRWYDSATMQFKTQLLNNYRKNTNDLTAAFLSPGELNVGFGMTYEYSTPSGNFKANASIAPLSYNLKICTNDKIDERQFGIKEGHTSVSQ
A0A2C9LWN4	0.3834	0.3	VNQVNQVNEVNQVNEVNQVNEVNQVYQVNEVNQVNQVNEANQVNQVNDVNQVNQVNQVNQVNQVNQVNDVNQVNQVNEVNQVNEVNQVNEVNEVNQVNQVNEVNQVNEVNQVNQVNEVNEVNEVNQVNEVNEVNQVNEVNQVNQVNQVNEVNQVNEVNQVNQVNQVNEVNQVNEVNQVNQVNQVNQVNEVNQVNKVNQVNQVNQVNEVNDVNQVNEVNEVNQVNQVNEVNQVNQVNQVNEVYQVNEVNQVNQVNEVYQVNEVKQVNQVNEVYQVNEVKQVNQVKDVNQVNEVNQVNRQSS
A0A1F9WN38	0.3844	14.4	MSEFVYSIFKFTAYLIIGIGLCYAGKRIRARFPQWKTADAGILSGGNLALALSSGGYYLAILLSLGGPISWASDSLWLGLLEAVVFGALAVLLLNASHLIAEKTYMSSWNLARGLKNGSVECGLVEAAHYVALGLMILGASWGDAGGPGIMLYFWLLGQVFLALALAGYLRIFRLDIQGELGRGNFPAALSIAGGIIAFGNLVRTAISGPFLGFARSTLESTGYFGFGFAALLGARWLADAWLFPKATFNDEIYKHAPPNKAAGIIDALVFIGVSILLGWVIG
A0A7X7VLW8	0.3848	15.2	VTNEWTAYQAIFQPASTIMGEVAGQNVTNLPGRIELTADKYLVLTNAHISSVNYLLLKATNHFGGSAGAEISAPFADLYLRSTNGFLNITNVLAPYLPRPIGICELFSARWTNIIDNITNRYHVLFVDTQLEPSSPLLVQTLSLSATNAATRDDHIVISDVFNVTSNLWLNTRRLTLATNAPGGPTPAGILNYLNPAVLWPSATPRLQYLTNHGGIRAQNLIVFGGSQNSPYTGPDSSTNPYAVFVNTGGITNFGSFIFATNFLNSGTFLATGGTLQLRQARTAVLTNGAFLATGAAGTIRIDADSLLVSNHVLQAGNTLTLSITNSLDDGSLTDGADFVTHPNIWNVGYGINLLTRPARGGLLATTVTNTGLPGAKVPNSWAGLDRGPVAAGFSNNGA…
A0A2N5ZZ08	0.3859	27.7	MIINGLGGRKYSQQHALKSAEIINKVNPKFLSTLTLSMPFGLEHFQERFEGDYQQQTVVELFQELRLFIANLEVENVIYRSNHVSNNLPLQGTISKEKDKLIEQLELAIKDTPEEKYPTSPEFL
A2HGC0	0.3859	7.2	MIISDEWILDMIISDDEILDMIISDDEILDMIILVEWILDMIISDDEILDMMISDDEILDMMISDDEILDMMISDEWILDMMISDEWILDMIISDDEILDMMISDEWILDMIISDDEILDMIILVEWILDMIISDDEILDMIILVEWILDMIISDDEILDMMISDEWIFDMMISDEWILDMMISNDGFPDMIIFDDEILDMIISDDEILDMIISDDEILDMMISDEWILDMMISDEWILDMIISDDEILDMIILVEWILDMIISDDEILDMIISDEWILDMMISDEWILDMIISDDEILDMIILVEWILDMIISDDEILDMIILVEWILDMIISDDEILDMMISDEWIFDMMISDEWILDMMISNDGFPDMIIFDDEILDMIISDD
A0A2E2EVJ1	0.3861	13.1	MGNWGSWIVIGLLLIAGGGLALANPFAASLAVELLVGWIFLIAGVVQLYAAFRSEGDFGLRLGLGLWALLVLVIGVSLVADPLAGLVTLTFLLGIVFTVSGLLRLALAWGARNSRIYWVLLLSGALSVLIGIAVLANFQQAATALLGIVLAVELISNGIGAVAYGLALRDRS
A0A6I7GPV1	0.3864	18.6	MRQHDKLINAAAKKVLSPHGLFRKGTSRTWVDDNGYFVVFVSFGSSNWSQSARLGVGIDFLWKYDSGGPSTSFSYSYGNSSIEDFFEYDGNDAVFQTEMERYSEIGLQKVIEYRNFRDMSYAKRCLTQQVFNTPENRRFWENYHLAMLCFLKGDYEDGKTSFGSFLTALKNSFYIDGCYIDWHEKLYQYCLGSMVPNITSRENAQQMVLDRVKQQRDFLNSRSSFRKFGKEDFMLHKYEI
A0A258GCC7	0.3871	20.2	MRIVLWFVAAVAAIYGGYWVVGSRALMSGAEAALAEMRTAGLADYGTISLAGFPSRFDVTVSEPQLTSADGTVAWSAPEVRVHALSYKPHHIIAALPGRQTVRLGRETIDVTSDELTGSAVFGLDPALPLDHAQAVGRQVDLVSDSGWGFATEEARAAIREGADPLTHEIGVELTGLTLSGLPAEMITAGGALPDRGERFYLDARLGLDAPLDRFAPTARVRIRAADIRALALDWGPVKLAGKGALTIGADGTPEGRLDLSVENWRAALKLVTALGLVRTETAPTVERALESLALLGGNAERLSMPLVFRAGRMSLGPVPLGPAPRF
A0A210QT20	0.3872	5.1	MFVGRLQVEELVSAERILMFVGRIQAEELVSAERILMFIGRIHVEDLVSAERILMFVGRIQVEELVSAESILMFVGRIQVEKFVSVERILMFVGRIQVEEFVSVERILMFVGRIQVEELVSAERILTFVGRIQVEDLVSAERILMFVERIQVGEFVSEERILMFVGRIQVEEFVSAERILMFVDRIQVEEFVSVERILMFVGRIQVEEFVSVERILMFVGRIQVEEFVSAEGILMFVGRIQGEELVSAERILMFVGRIQVEELVSAESILMFRGRIQVEELVSAERILTFIGMIQVEELMSTERILMFLGRIQVEQLVST
A0A510UVU4	0.3873	19.1	MRRGREAIVSDTLEKQVGRELRAVWWLPVLRGLVFLGLGLLMLLHPLETLTAITWVIGIFALVDGALIVLQALIEHRKGAMWWQLLGGLVVIGLGVVVVTWPKPTVLVLFYAVTAWVLAVAVVGIVAAVLLHKRGDYSWYGALAIGLVNLVIGLLLAFNPQTSLSVVMVLFGVFALVGGVLLLISGFAARSLGRELSA
A0A813GUH1	0.3873	17.7	MADREAVLAAVSEDGQALFVAPEELQADEEVVLAAIAADGSAFEHAADSLRCSKEFVLKALAVSGEALEFASAKLQADKEVVLAAVAQYGGALQHASEAFCDDKEVVLAALAQGDGNPMRYMAESLQADREVVLAGVAMDGAGLRYASADLKADKELVLVAVGQDGCALEYAAEALQADEEVVRAAKENDEEALKFASAELQGVLGP
A0A832AP10	0.3875	29.9	MNPTLTRLLAHATKDELDRVTPEELLAPDAVVSRDDARLVQAALYLKHGYLDACHKIAQQIATPTGSYWHGMLHRREGDISNSHYWYDRVGHHPVLEAIGGYPQDAATEEREFELLLAHTISRATSPSRGTA
A0A257JEM4	0.3876	21.8	MHEGVLELPGVFEDASVPLNHLATQLQWRVDAAPAGSDALPRIELKVVNARFDNAAARGVLNATWHTGPGTGFGKGTRLPGVLALDGSLSEGRAVQVARYLPLGIGSSTRRWVQRAVQAGEVRQVQYRVKGDLWDFPYVNKRDGEFRIAGQVKDVTLAPVPSVPAGGGEPAWDSPWPAFTALNGELVFERNSMSFQQTKGRLWGQELSEVQGRIRELSARAVLEVDGRARGPAGALLRLLRTPP
A0A7W4FBF0	0.3879	25.8	MWHALLAGDEAALPQHLDEWMPHPGYAPQAHPAFQLLADEAGRHTFALLNEGIQIALLANFLVDACYRLTECSALYQYACTFSDAGSTTPPALREPLALQVLWRGDHNRLDQIRGEGELPPTVTGWIALSRGQKDAALDAYRLLVSQYRKATRKRKLHLPPLPSMMAALTLLANHEPAYTATLRELAHHAIEEG
A0A2N5CBD0	0.3883	17.6	MLFNPEQLRTNGFSAGMIAFYREGMWEGPPLGNTGADGLHWVISAWLLGLQSEFSETLSRAVQWITDAITSGEKSGADQNTYLSLLHGARAIGRWMLDGSESQGDWESARHFETLRWTNEYRPWPRSEIISFGLDEYMAQACQFLQSPGSLERAIDLYEDWTGKRQPLSLSKLLLPRDFGYAICMHYTGGYVQAESDLFDAGRRLLRRYLADRWLGGGQTIRAVMWLKIVYSLQDTKLTPMEIILKAYDDMPKVHRPDFV
A0A1Q6ZUB2	0.3884	22.3	MNATAPHHAAHALHSHAAAHDRGAAAPFKALDPTDLQYPCSIMAERFLAACYNLQTSVMLFFTHGDMAATARSCLGAPQPVRPVCFQGMGREVSAYSRHDHQEAIRLCGFARAEYQPWCHFGVVKDFIFLAARVDDGIAYCRSVPGSANRLKCYEAVGEQIATLRNNPTEREAACGPVTAPYRDACRYGARLTSVLPR
A0A257TBX2	0.3884	29.5	KPPRRAGVHWTFRDVSVQTFLERLKRFGVEVPVKLSGQVTVRLSAGAPWRSLWRPSAYEVEGDLTSPSLTVAGFELKSLSLHLVYTDGALQLTDMKFIVPDKDGRDGTVSGTARMQARPPGDLTAELSLVQLPLATLFDRVHQLAGHASGTASGRFSGRAPIDGLRNPARWQAGGRLTLADVRAVGLPPGQLTLDLRLARGRAAITNLSATLAQARLSGSADLTLAAPYDFTARLRAAVPDLAWLKNLDAEFAPPVAVDGSFSLSADATGALEPRRVRVRGALTGQQLKVQDIHIDRLRVPFEGTLGRVRLTAIRVDLYGGQVLANLSLPTELAGNVGAGLRVRNVDVGRLAADVLGQRQPWRGLASATAQWQTPAQRLLDPEAWNGQGDFAVGRGNLL…
A0A1H9F3Z9	0.3891	19.3	MSFSKYHHQLLVKNLIEVSGIEETYLILAEANHQNKHEWLFDFYEHLPKSKISPERLDQLYYLYNSAESRELPNNWDYLLNYQAIESEVISKITEIIVIKSKVNINYATSLFNLFNHFSEVNKEIAIHFAGKTGLLKQVYLLWLNTYQNGDHDGSNFDYFLDQDSNFIVEYIDWMYKKKKWVSRHDDHRNYSFIWKRDDYHEIMIKAAERIFQHEKGDYPYSFFHVFFGVKEENHELQKITSRKKEFLMQLIEDRYSNVKFMRFVFGLISILSEDDRPSLISRYTCLNNNFEDFEQLSLEPSSRSWSGSAVPMHQRRVDFLQTLIPLFNTVSLLEHKHYIEQKIKNIRDEIEREKKRDFMDG
A0A2V7Q2F4	0.3893	21.2	RLLATLNSAAGAIPGDEWIAGQRVRYLLQSGRSAEALAAARTCGAAPWWCEALAGLALHVAGDYGAADSAYRAALDAMPPDERCRWTDISALLDGTLAQRYRRLPCDERGPFERRLWWLAQPLYSLPGNDRRTEHLARATMTRIERDARSTYGVLWGDDLREVTVRFGWPTYWTRSEPATLSSFADVPITGHEPVPAFHFLPDGSAWDDPGSASPQVWEPRAPRAREHYAPRYATAFGPLEHQVALFRRRDSCLVVGAYDVRSDTLFARDSLQAALV
A0A382W078	0.3893	28.3	VSLNTPGSSGRARIKGGAGGTTLDVAASSVGGHLQLHSLNGITDSGTITVGAYLIVTTHDNNGSINLDQLAVDGPFHLNTHGTGNVTVVNDAHIVFASDRTIGGNLAVTARTGNISDHP
A0A1K1PF14	0.3894	29.8	MKKLKPIAMWITALFAVAFVLLYYEADLLWKVQQHNVFFSTSLFFKQQMVVPGGLLSYLGAFLTQHFYYPWVGVILLCGCWLLLMWLTEKAFNIPEKWNVLTVIPVAILLVTNMQLGYWIYAIKLNGFFYVATLGLIAATALLWTFRKLPNKLWLKAVFIALTALAGYPLMGCYALATVILMGILVWRQNFKEKTSNLILSTVALLSAISIPLFYYRFVYYETNFDDIYRVALPVFTIIETYSEYYKPYYVLAAYFLLLTILYRNEWKAPKHPAIQWMMQGVLLIAAAGGVYHFWYKDTNFHHELRMQRCVEDADWEGVINEGAKQNEQPTRSIVMMYNLALSRLGRQCDEMYRFEKGSSKPNTPLPLYMYHIAGRMMLYQYGMMNECHRICMEDGVEY…
A0A2D8BVA5	0.3895	29.7	MFADASTTAVFAFFFGLYMVSGGVGLLLDPKLYENIPEELRASSIIGYLTAVVVFAIGAMTVALHNDWTNWLAILVSLVGWAALIEGVLMLAVRRSFVAMVAKFPMTPVLLRSFGVFTIGFGILFLAGAWKFPEI
A0A517W2K3	0.3896	24.4	MNEMTSFIAKMMALYLLVTGIGFFVSREFYLRMINDAQSEHPISINLSGMVHFFIGMAILLNHFYWSTHLEVAVSLIGMAFLLKGGLLIMVPGTILKSNQFSMKILPLSGIGFIAAGLYLIWALYV
A0A3M5A7Z1	0.3904	23.6	MIDELKKKLLMELGKLDAPWIKKIEYNSEGANLSWLPVAKLCGGRFLLGLTSKGLWARSTESVVQTVSDETAYVFFLPVLEDLPEVVRCKMIDGLKGYGLSERFIDLFPFEQIVLAGLRSQSEYWSGLALKWALFVPRSNSLEAELEVLSKAGETQKIRHSARKIAKQLKVL
R7UCN4	0.3904	1.8	FAEVVSGSVVCISFAEFVSGSVVCISFAEVVSGSVACVSFAEVVSGFVVCISFAEAVSGSVVCISFAEVISGSVVCISFAEVVSGSVVCISFAEVVSGSVVCMSFAEVVSGSVACVSFAEFVSGSVVCISFAEVVSGSVVCISFAEVVSGSVVCISFAEVVSGSVVCISFAEFVSGSVVCISFAEAVSGSVACVSFAEAVSGSVACVSFAEVVSGSVV
A0A1V1PMC6	0.3913	25.1	MTHAESTQRTQTLARIVGPFLLVAAATVATRAGSIDLLFPAFFQDAPLVLITGVFTLMAGLTMFAAHHHWDTPPAIAISVLGVLTTFRGIVLMLAPAMAASLASGVAASPVVPLALAVLVALLGAWLTFLGWFAKPAQPKAPT
A0A2V9ZL02	0.3913	18	GDYGRGDRFITDTALNTFSHPVFWTGVGGYVKYAFTSHSAFATRYEYYDDHNGFTTGTLLPTHFNEFTTTFERLMAHHIISRFEYRRDMSNQPVFLKGSSPVLAQNTMTAGLVFTFDSREGK
A0A7R7EM14	0.3922	25.7	MRDISIEGVGSVSGGEYNKISIEGVGSISDDIKAVEIYIEGVFNCNGRIESDFISCEGVATMNEAIRANRIDISGVMTLKEANLEAKTINCEGVIKSNAEISADKTVVDGCIKAAEIVGDEVIISHTPGRASRGIRKLFGISSENLSSIGLIEATTIRINDAKVKIVNGENITIGEYCEVDDIDCTGKLLIHPRAKVGRITGVTAEYSEEI
B8CP30	0.3924	28.7	MFTSLLGITAFFGLFGCEPTSNTQKICNKNPELCSDLHKDSWCRFEKGDLIRNRYQLKMTEAPKGEQIFDQLLYLEDYNKCIELAAGVQHILHPERTNDRARAFGLSSQTLAQLQETTKNSQDPHLAYYHWSRFNDIEAGKVLFDAEKNGLIKDIRLKAQLAAHYLKIDPNKSKQLYAATLSGADKDSFDPDWLLALATIYRNENRPEMHYLLSRTNIIMTDANFVEEQMLAMLQGNKILQEKLDKEAENLANVLESGMYAQSKLKIVLEQDLDQAVN
A0A2T0X109	0.3932	25.6	MRRLTVIVVVLAALWGAWWWVGATATERGLRAFLGRMEAEGWTVRYDGLDTRGFPSRFDTTADGLLLAAPNGPEVSLPFFQTLMLAYAPNRAIAVWPPEWRVGDVVVISDTMRASLALGASADLPLRRLTANAAPVAAEGAGWRASAAEMRAASEASPLARNGQHVGLLLSDLLLPAFAREVVDPSGRFPERVERLHLDAVVGFDRPWDRHTLLSPRLPQPTRLSLDSLSFEWGRLELNAEGALDMDAAGVPTGRVVLRLAGWEDLLALGEELGLVPPDYAPLVRQAMTVLDAMDGGADGIETALVFEGGRATLGPIPLGPAPRLRY
A0A7X8NVT7	0.3933	5.7	ADGGITLAGGTITGGTLDAGASIAVTATGALTLASATAGTTMTLGADSLQAGALDVGGDLALSVTNGAVLSDAVTSGGNVSAGFGTLDFTTLDAGGLVSLEGGDLAGSSIVAGTSLTALLGGTYAVATASAGTDLALQAASASGTSLAALGNLDATVIGLAGVTGYSAGGDLTLTAGTLDAATLSADGLIAGNVSGTATLGSAIAGTTLDFTAASLTATSLQSAGDVTLTVADTAALGTVTSTGGSVFIDPALLTFDAIAAEGGITLAGGTITGGTLDAGTSIAVTATGALTLTSAQAVEGMALSGATIDVGLLVAGTTIDLTGTSSVNITTSASTGGVGAITIAAPTITFASLESSAVTLAGGTITGGDVSSDALTGTASGTLTLRDVLTGRLDLTAQ…
A0A7W1RIQ5	0.3972	14.6	MRRISSVVAVLAAGVAGCRGGSLTELEGVYSISTWTESSTSCDAEGPSVAAQRSPSFYLKAESFFGEDFVNVKSCDSDAECRMLATEEDTIHIGEFTFDDGSDADGWSSGTATGFELDGSCMGLVSESKLTATGEQIRIEVRRIDVPPFAPDAQNECPDEAVAAAAAGQPCTDLEVVTGARTGGF
A0A7X9HMP7	0.4022	20.6	CGALHDCTHDVQNASGVSCASGACNYGSCNSGFGDCDSTRPNGCETNLWQTEACGTTCGNRVDCLQTVHHVLGTYCNQGSCDFTSCVPVNAYANCDGVHSNGCETPLKEVTSCGTNCLVRRDCTQTVRHATGISCATTGNCAFSACDAGYASCDNNTNNGCEALLWDDTNCRTQCGTGMNCTTLSHVQTAHCVTGTCEIQACANLYKNCNGTVSDGCETNLLNINNCGDCGVHCINNFGTTSCSLSGNTAVCNPQCAGNSANCDNNLVNGCESLETTTNCGSCGRTCSLYHANASCAGGTCYIQTCETLWGNCDNNDSNGCEHNLSNDRFNCGSCGHRCPDASPCVGGQCQY
A0A7X4KUW1	0.4304	12.7	MSVEQILPGFVHLAVVLVLLLVGKWTYDGLHRGFALRTELIEKRNLAAAVAVAGYYLGLAIVLGGVVSGPASFSLLDDVIGLAIFGLLGIVLLNLSALINDKAVFSRFAIEREIVEDRNVGVGILEGASYVAVGLITAGAMSGEGGLASGLAFWIAGLVALIVAGRLYDRITPYDLHDEIEKGNTAVAAAFAGVLAGFGNVIRLAGEGDFVSWNQSLTEFGYYTVAGLLLLPLVRLFADKVLLPGARLGDELVREEPHLGAGVIAGATYLGASMLIGLTL
A0A812DVK0	0.4311	10.3	MWGSLMIDQIRGSLKLEQIRGSLKFDRIQASLRLEQIRGSLKLEQIRGSLKLEQIRASLRLEQIRGSLKLEQIRGSLKLDQIRASLMLEQIRGSLKLEQIRGSLKLEQIRASLRLEQIRVSLKLAQIRAPLRLEQIRGSLKLEQIWGHLRNQEQFPTVKM
A0A7W1V8P0	0.4333	24.8	MSSETLQSICLWFGLFTGLIALLCGAGYNYFGQQVQKEKEAITEAKEKEKVAREASTGVLKPEQNIIFPPQLNSSSESLLEFGSSGTILAFAQAGEVIKFANDNALKLSTDTKGIKVSIAIKNKSGKLVAELIENEWKIKHNDLWDRNYSQNALEVKDNAGDIIFQVRLIENRVQLQAKIYDSNGRGIGIHGDKEGGYLELTGTNRPTLDFKIEPIFKYPSDLHLGEFVSKQSQP
A0A7X1IFY0	0.4386	20.2	MTHSDRALRILHERPDLAALAAWPFSFDIGAAEHVEEVRLASGGPLRPIAGEDSGGTYFLCAGGAVLHADSEGWAGLLAESLDDALEILIGLPGEACCLSSEDDEATLTAGVAEAEEETRENYGPGFDADRETLLSGLGLRLRPPRELLARMERAERRTEPDFVLLNAEEGCAYQLDENLRAPVRETVLAAARADLALLRAGAPGHEAVAADPGRRAGALTAVRHDHRPEDAPPLRTLLRHGLRAGDPADRLRGAAVLLGRYGDATDHALLLPLRDALPGFPGGEGELAAWARATPHTDTTTPEDEPPLTWALLARLQGHTELARVALIRLLDDAGPRDNALVEELTGEFEALGDAWQAERARRLLPGGVVGAGG
A0A7X7KN09	0.4441	12.3	MWRLSILVFATACAARSAESLPLQVSLWPPVQVVCADTSVAGLRLNLLYGDNVVMQGLDLGVVSGSDCCDGIQINAVNWVRDLAMGVQVGLANTMGAAEGLTIGGMNTARTTLTGVQIGILNYAEEAAGLQIGLLNSADTMVGLQIGLVNIIHDARVPALPILNWQF
A0A7X5AM89	0.4461	21.2	MKMTAGQSVTVQYGSQATAKGGLTANAKAGDLKVDSGSGLTATEGNMNLDAGNDVVVISGSTATANGDMKMTAGQSVTVQYGSQATAKGDLTANAKTGDLKVDSGSELTATEGNMNLDAGNGVEVADSRLTAGDGMTVDAVEAGITLTRATATAGTHLAMKAGTDIKADSSEVTAESDTLDLEAGSNIALTNSKVDAQTGLTATADQGSITLDDSSAEAATGNLAMTAGGVLTMDATSTMSAGDGLSLQAKRDMAVSTLRAGGDVTLTSKEGGIQANQAIEEHIHGDNLFLSAVKSIGSKLKTRVVNLFATITGTGDLHLQDVDALTVKDSSLADGDVHLGAGGDLTIDALAVNGDAVLDSDGRLTTGADGHLRAHDLQGIADGGIHLNGELDSANLAV…
A0A7X4II56	0.4558	26	MDFRGWNLGAAGEFGVVNPASTGGLIQEITPLATSTFAVHASRALSRAGSFSFSLSQPLRVENGWAALTAPSARTKQGEVLYRSFRADLAPGERQLDLAAQWNRVLPLGELRLGAVWSHWPGHRAVLGTQAAALAGWRWVF
A0A7W1NB89	0.4624	17.6	MTQAPAAAFLAAIGPGTPMPLGPTVRAQALDIPAVEARVAEFVAATPGAVRATDHLRAAALLWHDRLDASHAVSQDLDDADAAWLHGIMHRREPDYGNAKYWFARVGRHPAYAQLAAAAGLATWDADAFIDRVARAEAGAEPIAPLVDLQAREFSILIAHLMR
A0A803XPI0	0.4677	9	MGSESFGVTALWGHSTMGSQCFGVRELWGHSTMGSQHYGVTALWGQRALGSQCFGVTALWGHSAMGSESFGVRELWGHSAMGSQRYGVRELWGHSTMGSQGYGVRALWGHSAMGSQRYGVAVLWGQRALGSQRYGVTALWGQ
A0A7Z8S062	0.4691	27.7	MRLRFSDWLDNQEMEDEAKDLFAESIKCYKASAYRAALLFSYLGFQTVIKHRMLVSKTPENYKDSEWSNIQKQLQNDETWEKHVIEAIKAKKKPVFKVSEDLYEQYFYWKNRRNDCAHAKGNAIDYPHVESFWLFIESNLSKFVVNGGKAHIIEQITNYLNPSITPVGTDIEPITKQIPFAIELIDYKEFLGELLTITNTKRGPFLFMPLDKNLTLIWSELFTLQADRTKILIEFLKENRDFTMMLLRSDSTVIKYFDGESEFLRVIWKEEFSTSTDYQIFIDMIRNNLIPKAQLEELFVHMFENISTEIFSQNPFEEKIEYIDKIVLENTGFFNTFYRRAFECKNIVYDFNNGNRNKELVLYYIIHFGLDDIVVSALNSAVTATYPPRYLRDSLKAFY…
A0A7Z1N7X0	0.4774	12.8	IGDVKLGSGDDVMTVSAGRIVGDVSLGAGNNSLSLSGSSTLTGDLSYAGTGATLTLADTASVTSALDFGGASGTMTLNGTSSYTGASSNSGNMALVLNGGTLAASNTGSIALASLSASSGSALGVTINGADGTNTVYDVAGAASFASGSKVKVALTQVGG
A0A7Z0PWH9	0.4784	20	MEIAHVLDGLDDRPWSAASHAYGAADGLPDLLRALAGPDDAAADEALSELYGCVLHQGTVCAATVETVPFLARIAAAGHRTADVLALLGGMAESEDEHAVA
A0A7X7Q986	0.4942	17.2	MSRTVVSVLAGIALIVFGVVFLLDSVGVLQVSGAVWPALFFGLGGLAFVGVFLSKRDNWWAVIPGLVLLGIAGVIAWGELAPAGMEEWGGGIFLGCISLAFWIVYLTNREFWWALIPAGVLLTLAVVAGLGSVDNGSLVGGIFFLGLALTFGLLSFVKTPEGRLKWALIPAAVLLVMGVVITASAAQLFGYIWPAALIMAGIYLLVRFAIARPQD
A0A7Y2A6T7	0.5128	18.8	LTNVYIEHGVSHDKGIEADGFNTDIGNNSSPLFFSKPTVSNMTIVGRGSATENEAVRLRAGTQGIFNNVLIQGFTEAFDLDGNMGDSPTGQGVIDGDLSASDVTLVDVLINVKNDTEYTFDESDFLSGIGNGTGADYANWSAGWTRN
A0A7X6ZHG8	0.5176	20.1	SLYGSGPIEANAANNVTPLLGGGVRISLCVTNEIETRSDYVGAITAFGGRRTPLPQVSGGAGTVYLRDADQGPNEGTLIIDNDQLLSLETEINSYVIDTDVGSVVITNNAHLLIDEEQVLTFERSWYNNADFTGLQDSAISVQGEPGSIAYIGGSTTFRAFVCTNAGKSIVFERGSLNSIENQGLLLLKGAQGNEIKLTSSQTGWQWYLDISPLAEQSVENGDGRDSNALYGAEVTAVNSIDQGDNLHWRFISIIPGDTNMWTGTDSSFWSVRENWSQDRTPVESDCVVIPSACPNYPFLDANRTLNILRIENGASLELAGRNLTITNDLVVSGHLIASGTEKVAIINNADFTGGKFTPKHSTVLFTGKADQIFNPADLKFYNVEILNDEATLTFSAGM…
A0A7Y2KXR5	0.5236	27.1	SLDIPAMQSLLQIYQTKFEPQADGTMPMAQLTPAEQVQMQAEVEKLLAAKPQLALEKLTLKTTNGESQFNLAVSLAQPTSFEQPPIEVTKQTLTSLDAKLQLSKPMIADLSAVQAQLAGQTDPQTIAKMASANSEMAGVMAVQTGLAKVDGNNILASLNYAAGEVDFNGQKMSLEDFINVMMTRFGSGPDHL
A0A812V1W9	0.5237	17.1	MGDLDASTVARLGTVAAALKAPALMQAAAEEASRRPSDFGNQEAAMIARALALSQHSSAVAALVEGAVPRATALGARALVRLAWAGAAVRLPGSELEPILNEASTRAERLQPK
A0A7W1B1Y0	0.526	22.9	SELTRLAAGLTDVLVRDWALGWVDGALQHAAESLWVELTRHATGKLVAAPATLLAVHAYLRGDGAYARTALDRAQDADPEYPFACLLAQGLDQGVPPTALRAAIEASRTPR
A0A812EU01	0.5268	3.2	MLIVRSVTVAYNSSLLIVSSVTIAYNSSLLIVRSVTIAYNSSFLIVRSVTIAYNSSLLIVRSVTIAYNSSLLIVRSVTIAYNSSLIIVRSVTIAYNSSLLIVRSVTIAYNSSLLIVRSITIAYNSSLLIVRSVTIAYNSSLLIVCSVTIAYNSS
A0A800E7N9	0.5425	14.4	MDGIEHSTLELDIGPTAVALPGTADEGIVTPFSLSLQVDNVVDVFRLEAGRLELSGARFSVAARLVAEKITCGRIRPLLAAAGLSLPDCGINVRGSLDAEFGEAMSIDLARITIGSADGGAQVALDRLIVRDLRTVDDTLAIGSVEIVGPDLPVRREADSSWLIAGLHLATAAATNSTAPPPASGRQSAPAAITLPKIRLGSLNWSGAQLTYTDATIEPAADLVIQDLSVTADAITIGEAAPPGRMTVSFGLPDVAKRCTAQLTLHSRASGCKADLQWTTDGMTLRRLRPWLQPLGIEPELRNATLALALAVDAEFTDEGIRANAQLVNVKLLDGDTKWLSLRSARSEGIHIADGKVHAGTWTVQDPFVKAHRDANQILHALGLQFGAPVAANAPTQPSS
A0A7W4WFH4	0.5457	26.7	MDKLAEIANYLHAMLGRQSKADSIAWLEQQQSGISSDSPSGFYLAFSTASRFFDKAPLNVNRQDAARACELHPGFSPGHWNHLQAARTYLLLLYPHDNPDKWLATLDKLFETADLHEQEALYAALPLLPNPDLLKLRAAEGLRTNMTTVFDAVALHNSYPAEHLDEPAWNQLLLKAIFLQRPLYQIQGADHRANPTLAQALVEYTHERWAAGRTITPELWRFVGPFLQEKHSGDIQRVLIEGTPLEREAILLACNMSSLSTARQLLQDYPEIQAKIESGELNWEKVGKQSHSTAF
A0A7X2S4B8	0.5671	18.4	MRSYERNLELAGAFIQLGGTAIAAAGETITAAGESEGTAGQGLIGAGNGTEAAGNALQAIALSENGTRVFSALGSWLQAAGNSTNAFASFVLLKGSREAGLRLDILGDSIQAVGAAIEAAAVDPSLFYADEIITGEYLVSFGAGVEAIGSWYLLQGKEQAGNSINAFGSYLQFTGVALISGALTKDYIREDVP
A0A6N4SND0	0.5682	14.8	MNVEQRYKEELDNLRKNPESLNLYSIDAAKDNNRNQINRNRILIALYNDCQENDYKIADYLFYEEKKLRQSARDVDDYEVDVLYLAAFILTKFDHVEDIWKFIDSKMTDYDSSIGFDTEYLLAFGLKNVFDYLNHTDHPNKRNVIKLIGESVEQCKYTQNEINDWKKNKHDYFCVFKFPINDYVDFLFQAKEYTYLKEILPEWMITKDNWTEKEHLTTIAIGSTLNLDNIRLQALESYNEKLKKSVRVRMNKQEIATIESPIRQIDFWMKFKRLFIKK
T2JMA8	0.5682	26.6	MVEDLLGDLVTEDLGRMLASVYDGRLELIQELIENHSLYEYVRTAAIKCLTILVAHKLLPREVVINYFRLLFNSKLKKDGSYVWTSLVCESTNLCPKELEIEIRKTFEADLIEPFFINLKDVEKSLKTNINQSLSSLRKNHHYSLINNTIAEIEGWACF
A0A350CIQ1	0.5687	13.7	HYLSSHNHFGFLLTGTIIVDGASEELQLTSTDDVILLGNVTMTGAGADLTVQSDSFVYIAGRLTVADTLTVLGGISLTGQDLGGSDSRGSSIQLSATGALNTTQAGAEIKLRGSADVDIFLPLVAGGTIGSTGVTWAGDGSEVTVQAGQQIYLDAPIQAAAAIHLLPGTPGPDDAGRNFIMTTASGLNAAGRGANNTGSVIRLESPGDLDLPANILSGGTIVQTFGAAGQLLAESYTWSGRDSRIEIVAGGKVLVGTDTVDIHGNPVKKGTFLRASSSVSITAGAHTGGVGIELYPNGGISTNDTDGSIVLETPDSIDLQGQVVSGGLISLVQNPAGETTGYTVTGYDGPASLEITAGKQVRLGQEVYAGKHLSITAGTATATPNDPFSGIG
A0A537QUG0	0.5695	3.3	MTSGLLGVTSFGISTSNGQVALRTASSGNIAINQPIDAGTAVVGLQPAGNLTEVTGPAGKITASGLELAVFAGSATLPGDNAVDNLAVTVQGPLTFNNTSHNLTVDTVASTLLGVTGFGAFTTNSDIALSTTISGNITLNQTVNAGTANVTLSSAGTISQTGGAITATRLSGSSVGGANLTQANLVNTFGGVSNTGSGLLSFTDAQALTTTGTVSSAGDLTLQTVSGFFFGLNGLTLGGDLSGNTVTLTSAGGITQLSGIVTAGTLTGSSFGATRLTGANRVSNLGNFTTTGFIPVNDFTLFNTVPLTQLAGTTVNAGLSTILIDNGGAPFTQSGTLTTIGAGPAAITIGNTGALTVGTINAPIGTVVLGSAALPVGPVTETGSVTANALTGNTVGGAS…
A0A7C5EWX2	0.5697	17.6	MKKGQSTLIWGGALVVVGVLFLLQSLGVIAPVGEAIWAIATAVVGAVFTGLFISDRSQWWTIIPGLSLLGLAALIGLGLAAPALAEIVGAPLFLGAIGVSFWAVYLTQRKLWWAIIPGGVLLSVALLALLNALSLPFDVGWVILLGIAATFFGVSFVTTEEGKRLTWALVPAGVIGLVGLLIMASEIRALRYIWPIVMIALGLFFLYRYLKSTRTPK
A0A7S1AEB3	0.5698	27.7	MDEVPAPALLRLAVAATKSEAIAEKGLGHVAAAASVMLHVWALDDVTKLLLVVAKSKQCASAGAATLFARATEVIGAKLPEFSEQQLIKIVFAITGVEECRQLLEA
A0A2R7S9E5	0.5707	11	AWSRQLLQLAQSSGQPEVLGWAEGACATQPDPMACRRGLIRARLKLEPDNAAHWAALADADPSASDEAWRGLLQSRRWQERPQSLLLAAQAALPDSLPGYLRLALGAEMRLRAPALSGGGEGFMQERCQQHGRAEECGALARLLSERSDALRTLGNATALAQAAGWPADRQQRLRAEAERLARASPTWWRRQGQPMACDTVQTWQQHLTEVARVGEVAALRELSARQAAASAAH
A0A1Y5KHI2	0.5708	3.5	MSSRKAGGAGILVGETDLIARQAAGLPILVGETDLIARQAAGLPILVGETDLIVRQAAGLPILVGETDLIARQAAGLPILVGETDLIVRQAAGLPILVGETDLIARQAAGLPILVGETDLIVRQAAGLPILVGETDLIARQAAGLPILVGETDLIVRQAAGLPILVGETDLIARQAAGLPILVGETDLIVRQAAGLPILVGETDLIARQAAGLPILVGETDLIVRQAAGLPILVGETDLIARQAARN
A0A365YHW9	0.571	19.6	AGLDLSGSIAGNASNAGTLDVTGTVGGTVGNSGTMDVNGGTVGATTNSGTVTAENGTLASLDNTGSATLTGSTVTGALTGTGATATATGGTIGSVTNDGTL
A0A259QNB3	0.5711	5	LSTGALTVTSHGALNLGHGSVGGALVATSNNGAITEGSGGLRVSGTSNLQAGSGAITLTDGSNHFAGAVTAAGQGVSLVDAGNLTVASLSSGSNGTVNLTAGGTLTLPTSGIDTGTADLTLAANGGSLVMPGALSGANVTLSGRDGITLGSNLTSAGTVTLTSSGGAISQTGGVLTAGTLTGSSAGTTTLGGANLIGHLGSFIAGGFSLNNAQALTIDGPVNGGASTVIDSTGNLVLAGNVTGTTTTLGAGGTISQTSGIVTATTLNLGSVGGASLTGNNLVADLGTVTNTGSGGLAFTDATGLNLSGAVNIGSASGNDLVLTVTGNLSQSGGSVITADQLTGSSTGSTTLGGANHVDTLGSFSAANLSLTDAQALAVAGPLSVPGSLSLTTTAGALSL…
N8WSQ1	0.5712	25.3	MGGDVGFSKLVKLLEEDHISGFINNRLYGYDETLKHALDALISYWAVKSDQGEGDRDVARAKIFPYILKIIDASNDQSFQISSLFWIIIKYNYSEYIMPLKVHLEKIIDYPEIHGWKIHDVIELLLKIDPEFVNELLLKKRKTLQEFNF
A0A0M0C119	0.5725	13.8	MSTENTPEKAPGWFRALSVILGILILILAFAVIAFPELGLLTIVIWISLTLIVAGIELLVVGVGLPDLSSGGRALMVIGGIAMLALGFIAWFYPNLTIAVQLILFAVGLIVGGAATAAMAGMSPKMPKLSKGIVIVLGILAVVLAISVIVWPAFGETILVILLVIGLLLQGVHALIVGLIGE
Q7U953	0.5731	29.8	MATTIPSVVQDDVISNVIVVDEADAGKIEVIASEDGVSSEITISSPIEGLNLGLKGEEKTEITGSRLTNASFINEAPKGKTANITLSVTKAASLEITSTGKGAIEFTAKEGKLLKPSITTAKGKAEDSISFGADSTLKAAAISTGKGRDTITFSGTLKGKTTVISGKGKDVIEVTDKKGKGKLVLSDFNKKDTLVVGDDTFTTKNLEEAPKWVKFDA
A0A7W0P1U1	0.5732	16.4	MNASFAKSYITVIGVVLIVGGILGFTNNPLFGTDGLFATDALHNIVHAATGAVALAIGFGQRGDSLARGVIGFGWLYMVLFVVLLVFPTLFALLSVEVNVADHFLHAGLGVVTLVVGLGVRRAVGSPVVA
X8JQE9	0.5738	20.5	MPDHYYSLNSDTPTSYGNEGVACLVFARDQPEVYTVGVYRFLNSKTGNHYYTTDKGMEVHVKNLGYAIENNGEPVFYVFDRPLGNDTVPFYQWFLGTDHFYTTNSTGELAPWAGGQYQGILGHVFRANAPLVGSRKQLYRFYKG
A0A4Q5W9X5	0.5752	25.7	MHWTSRVLLAFGLLLVLAAAGIWWWAGQEGSFEWVLRRVGQGQPMQTEGVQGSLRSGWRVQRIVWEKDGLRIEVLDASLKWQPLALLNRTLRVDQVGVGTVRVTDTREKDDEPLKPPESLRLPWRVTVDEVAVGRIDYRGTTTVEAGQLAGSYAFDGLKHRVKIDTLKLAGGEYRGEGTVLALEPMTLDVKLAGRVQAPVPGVEAPVALVFEASADGKLTDLQLRARLQV
A0A258MUJ1	0.5759	29.4	RIYEANWTLLQMSGIGDTSGRPQRFALVVDQPDVKWVPTPGADALPVLSAKHLELHARRNPATTAVPDGVDYAATIEGGESAMLAAAGATGPLNLNLQGTVTAAEDFRPMAVTDRLRAWAAAGGILKLDTLAITTPKAAISASGALALDAAGRLNGAVNVGFAGIEEVARNLSRTGVIPPEMAPIVGALALAGKPGDVAGRRGATFSLLLKEGVLQLGKFPVGIIPPLY
A0A239ST21	0.5765	24.4	MKNILQEKLSQNQSTYNQAELAWCLENIGHWDPDIRDNLVYLSFCKMLDQESLSVEQFQLLGYWCREKHTLFAQLDKHGEATLKRSFTALLQVLLLWADAREGSIYKGQLDDQSRVYLLQSALDYLQVEKDDTAFHSEYGWVHAFAHGADLLAEAVVHPDFSMENFQQVLEILEYLFKNRSRRFLGDEELRLAAVVTRPILSGKVKIEPVLGWLEQLNLPLESDLDYDRRLSFRLFALTIYVDLDQAQKLDQSAKATLYKWIAL
A0A150FY69	0.5767	2.1	MAAVAEVTVMAAVAEVTVMAAVADETVMAAVAEVTVMVAVAEVTVMVAVAEVTVMAALAEMMVMAAMAEVTVMAAVAEMMLMAAMAVVTVMAAVAVVTVMAAVAEVTVMAALAEVTVMAAVADETVMAAVAEVTLKELQLVSALHSDAASETEEIMEMS
A0A850EP24	0.5775	28.9	MLLDYYKSLPDYISTIQLKELFEEFLFSISSRTIDVEIALESLFELSDRQWHTYELLDSDVKSEIETWIIGICNKESINEIELIALIIGRLGLVKVYKHLKNLLNNDNVKNEVRITIQETVAELDGHVEDPYFGMK
A0A7W7SHN4	0.5778	22.3	MNAPLPDEHARYAAYLAAFAAVRPEDEFALVATVLRDPDQSMAESAVIEHIGHRAAALHAGPAFGAWAEQMAAAVDRYPFAHRRIQEWSLWSAVALDTPWDAATLAEASNWLQLRVAETVASREALAVLAESGRTRRIRNIATSRSRARTLTAVDSHRGR
Q54J04	0.5778	22.2	MEVMEIDKKINKCEELFWKVIRNKYLFNYIFQVLETMPIEFDSVSKYYIGNRIKFKNIKNLDWMVKHGQWEILRDKLISSQYICINLEMISPFLMKCKDESILELMFEKKITELRQINIIDSCVSSANEISINFFLSKLENNPHLLKTSLPIYQSTIRNSITNSTPKVFENLIKTQPILDESLKENCIQYALLNKNHKVEMIKSVKKYLEII
A0A1M5EGJ2	0.5779	20.9	MLIPLSDPIWSRLYGPYGIDDVAGILGKLEWGWDKAIAKDLYWEKLHHQDDIYPVTFAALPWLWKISDAKSGADLDSLLFFSHVLYCATTSGGTGCDGQGPRGKYRGLPLNCNEHALGWLPKEKHLRPEDTVVLARLEDWFTANLNGISEICLDAITEDSDYSAAALTTGFSSLHGSENAVTLVTLWADEHDFDFIREVVSLSATDISLLRSLSTKLTTKNRKLANFIREYISLGQSDPN
A0A1W9QQL5	0.5789	20.4	MNDLTNSWRMLAMNGIIALLYGMLALFVPKSTVIAIVMYFGIVIILIGVVMLAGALNNKKNKLPWQSEMAAALVTLIVGIIITFYSAKTLKVFVIIIGIWAIFVGASQLYIALKAEMTKNRKNSMLFNGILMLLFGIILFFNPFETAAFLVVLSGIIAVVMGIILIVLAFSVRSVIKDIS
H2Z3L9	0.579	6.1	MFCFNLHTTMSCFNLHTTMSCFNLHTTMFCFNLHTTMFCFNLHTTMFCFNLHTTMFCFNLHTTMFCFNLHTTMFCFNLHTTMFCFNLHTTMFCFNLHTTMFCFNLHTTMFCFNLHTIMFCFNLHTTMVCFNLHTTIFCFNLHTTMVCFNLHTTSLNIK
A0A0P0NH19	0.5792	16.6	MVPFNQLTLAEQATYSTIVSWQVYIDAAITDFKRVHPTKDIASAEIKIEYKIFINGADIKGDIPFTIVFEHCYFNADLNFLELNCAGKISVMRCFCSGEIYTFESANFENEFNLIEVTARQVYMKGGKFDLCQWNINELGTIKIAGGDFKELNIGYWGGCNLKELTIDLNPKMSGLIRVTGEKSKIINFSIFKSTSDVSISIEDISVNHLSIYRYRNDKNFRITNLKSIDGEHDSEVSIVESYMGKAEFYNIDFRKFQLINIHNSHISDSSFVSVKWKAKITSFKGRGIGLTEEEKQLPEKIKQFESELDKDDYRQDHSIVEYLNVNREAYRQLKYVYSKQGDVINEQFFHSLEMRVFENTLGYEDDFWTKATLRFSHVFSNFGQSIGRPLRALFIGHF…
A0A3A0AEJ1	0.5796	15.3	MEQSHVGWGLWLKWVVASSIGWTASFILSISAIGAVVQALWGDPDTVLAEGTLAFHTALTLLFTLSGLGYGVAQWLVLRRIIAGSKWWPFATGVGFMLAAALFGVIALAGVKEVMVNEVIHNVAAGAGAGIAQSLILRRQVRVAGWWVLVNVIGFLLAGAVVNRLVVAAGGNEAIGGILGVTAMSMFTGAALVWLLQQPTRERT
B8KE32	0.5802	25.8	MQKDRGLATLLITSLLLVASLLVVLGSYKGLFYQVKRAQNEVQARKDHWAAEGGLECVYTKAKQLNAVPASVSDCKNLLNLDSLNIVGGTPNVIHSKSGYITLKKAFVSPIVSSTGAIRSKSDLVINGAYTSSPDPGKSLGSNLWECTSVRYFNYFHAKTGYNTFHPFETIKPYATFPDSINPNFQKCSPANHSWSVLDLADTAEDFKKDTDMDPFRDVFNVPRAEWFPLMSDKSLFGYVPYTLNGETLTKVEDLGSPTFNTQCAEEIKKNIEQGKDTIWVYGGCEINDADFDIISTAIDTHLSSGIILVIHNGILSVTGSQAFKGMLYHFVSDEFTDSSGQVLDFSDWPLTENDTSAGGGSSVLEGVISALGSTVIMPKEKIGYFQNGAFNPSGGYVM…
A0A2W5EH13	0.5807	27.8	MKDIFLIAILMISLSCKSQELPLNSNPFESPQNSYLKDINNELNPYVGTYKASFNGKQITLYITKETKKYFDRISYKIYKDVLSVKYTVQNSSGQILQSTQNQVF
X0W9K7	0.5807	20.5	GKVRLKDWTAHLDSLQLQGYSGSIESQGQIDLSRGSGEAQLLANGLDLNPLLKTWTDAVPQLATRAGANVDLYFDNWQLDQNKTKGELRLNTVQESGLSLSGKATLGLDKGKLSLRSDRLQILQGYCSLQGNLNTKGIDTDYELSLSATDLLKILNAFQLNLPPLNLEGPLSASGKLAGNYKDLAATASIRADDLQYYSEKMDLIADLEWGQNALRVQSASFNSGPGNLEIHGTIPLGKTTSEWDLSADMASFDLSGFL
A7S2T5	0.5813	9.2	MLFPPATPDAVFTSNSDAVFTSNSDAVFTSNTYAVFTSNSDAVFTSNTYAVFTSNSDAVFTSNTYAVSPSNSDAVFTSNTYAVFPSNSDAVFTSNTYAVFTSNTYAVFTSNTYAVFTSNSDAVFTSNTYAVSSSNSDAVFTSNTYAVFPSNSDAVFTSNTYAVFTSNIYAVFTSNSDAVFTSN
A0A1Y2KWD5	0.5817	8.8	SDSQACLQWNGGDLVVAIGGTLSGPDLSGGVTYGAAVTIIGGNAGTFTNNGSVASGVAGVENRRTISGIVNNGILSAQTAGINNYESLGFIENSGTIISTTQDAIFNQGPLGTISNSNIITAKRNAINNTGSIGAIFNSGTIKSSDYEAIYNAGTIGTISNSGLIQSENDFAIKNESTEALIITNSGTIAGTIGYDGSSIHGAMTISGGADDSKYGLLTGRGGTTDGMDVGKILHAFADLHFTSGYLLLNDHINAGSYSVI
A0A229SJ80	0.5833	15.3	GGQISLARATITNTAGPALVADGLRADSSLFMRDTTITGTADDGAIQLPGAHIGGEVSLARATITNTAGPALRVDRLRTDSDLVMSDTTITGTAKDGAIRLIEAHIGGT
A0A524PPU5	0.5833	8.6	MLKQNLAIKFLLFFLLSVPSLTVVIGADRYSVASGNWNATSTWSATSGGAPDASAPVAGDNVYIENGHTVTATANAACTSITFTGATGILIVNSSVTITVSGTVTKNKLTGSSSTANISGAGSLTCANIAVGSAANAPAGFIYTLYTHTLTTAISSIAISGNLSINSYTVAALFNWHYRDGVFNLESGTISVGGSVLTSNEGGTNISTLSMATGSQSGTLNLGGATPFILSGTGTNTITLNGTSALVNYNRAGIQTVYSSTYTNLTLSGSGAKTIGATQVDGILSMEGTATSSGSAPTYGANAALQYMGSASQTTGIEFPATFNGTGGVIINNANGLTLNSNRTITTLLTFVTGRISTGTNNLILSSAATVSGAGAGNYIYGNLQKGIATATASKTFEI…
A0A6I8SDT2	0.5834	18.2	MGWGTGYTMGCGTGYTMGCGTGYTMGCGTGYTMGCGTGYTMSCGTGYTMSCGTGYTMGCGTGYTMGCGTGYTMGYGTGYTMGCGTGYTMGWGTGYTMGCGTGYTMGCGTGYTMGCGTGYTMGCGTGYTMSCGTGYTMSCGTECNCLHNQ
E0PN88	0.5835	1.6	ALVDADSDALVLADSDALVDADSEADVLADSDALVLADSEALVLADSEADVLADSEALVDADSEADVLADSEADVDADSEADVLADSDALVDADSEADVLADSEADVLADSDADVDADSDADVLADSDALVLADSEALVDADSDADVLADSDALVDADSDADVLAEADALVDADSEALVLADSDALVDADSEALVLADSDALVDADSEADVLADSDALVDADSDALVDADSEADVLADSEALVDADSEADVDAD
A0A2V7XYY1	0.5845	19.9	MSVDLHYNGVSVEKLFSDWGIQDNGLRGGATGRLSYHWKKDKLLEGGGEGTATLSKSATAFSGAKYPIAVGGSTDFALDNGVVTFRRADLETDKSKVAIAGKFRISDAWTDLAMKIHSDDFSELDRIGYNFAHSAGKKTYTLLGLGGAGDINGTVNGKIKAPDVVAHIAGTATKYNNVLL
A0A3D0N4X6	0.5848	18.7	MASRIWWIALVRGLLGIVLGLMLIVWPQESAEALVMLIGAFVVAIGLAMILLPLMTRVVGWGVSLGSGMLTLAIGLAALLAPAFVATIMIWLIAAWVIVTGVTELLGAAAARSLGADVTALWIVGAVSVLFGLVLLAWPGAGIVAAAWAIGAYFLVTGALLLWHAISTRQTVSPTSPA
A0A3R7FJ40	0.5854	22.6	RTLRATATQSGTTTAFDGQAALATGTNVDIAGSLTPVEAGYRLALDRAELVQGQLSARLARPTVLQVAGSSVSLDAVRFDVGSASITATGSAGEALDIVLEISALPLSIANTVSPDLGLSGTLNGRA
A0A7S3F212	0.5855	22.6	THTLTISLNTGWTWMSTNVELESMHPTKFFLGVAVEGDYIKSQTQFSQHYGDFGFYGTLRKLSTAGMYKIKCQNANTFGITGTPVQLPMQVTLTTGWNYVGCPYLQPERLKTGLPDMTFNQDDMIKSQTIFSNYYTGFGWFGNLKF
A0A7X6VQS7	0.5856	21.2	GTFENVRLYNFTINPSVGKEYVGQTFYVGSIAAKLREGTIENVSLDINFNFENSRVLLGSYVIGGVAGEASGTIKKIYISNDSQIVINPLTYNSDNKISNSSYLGGVVGKTGNTKLTLYNIKNTGLIENLAANQLYLNNQISYHIGGIIGYANNTNLVKHDFGLLTNTSSITYHSLTANYGITTYLGGVIGLSSGMMYEFSQTYGKFTNTGTFIYENNQGNNLYLAGVLNSNHESAVEYVQISNDNDLTINQANINAAALINHLSNTKLTVSQANSYGDITYNTVNYQNIAGAINTSSNSELQLNFVNVESNLFVNYSDNANELSIAGVTLNQNANYLNVTYGGLIEVEITNNNASIIWVAGITKQLSAEKVMKNSMNEGEIHLYVKTTNTNNNVVKNV…
A0A0P7W229	0.586	20.5	MSYPPSPKSDLLRKWIAPLMACVLVWLAPLAVQAQSAGAARDAAIAAWLADDELAGLRGLAELAQAGDAPAQTLLGLIDRHAALQGPAVLALPRADRIALLRAPGGLSGRNWLAEAAAQGDELARAWHALGGVAADLDVAAQFAALNEPRALAQALLTVAKRQERGFGRDILAQDWYPETLAFLSRNRTLAPEQAEKLHPGDPQRRYMDGQVPPKPALQDWLSTAPAALHLRAACAAVCPSEAGQCVLALYHALGNYEALLAHGSPANSLVPDAVLADSPRGRAALGRRIMLMRSTRMREAERLKLSEISACAADWLAAQFVSHTPRRIPKAE
A0A6I7LWE7	0.586	9.5	MRISKLFFLTIMLLILAGGTVHAESLGLTYNNCGISFGNAPIVHGLRINLVDRNVEWVDGINVTLWMSMVKHSNPRFELNGLAVGLIAPSVHGLQGGGIGGFAVAADEITGVAVAGLGVGTDSMTGIGIGGLGVGGDHLTGLYAGGLGVGSDRLRGLSIGGLGVGGDDIKGVFIGGLGVGGDRQTGLSIGGLGVGGDHLKGIYIGGLGVGGNVITGTAIAGLHIRANELRGAYIAPWVHAQHESHGLSIAVFNFSKELHGCQLGVLNWAGNQTGILKLLPLMNYHR
A0A433SW87	0.5878	25.1	FVNCLWLQAVRKLRSRFVNCSWLQAVRKLRSRFVNCSWLQAVRKLRSRFVNCSWLQAVRKLRSRFVNCSWLQAVRKLRSRFVNCSWLQAVRKLRSRFVNCLWLQAVRKLRSRFVNCLWLQAVRKLRSRFVNCSWLQAVRKLRSRFVNYSWLQAVRK
A0A7I8MY27	0.5879	19.6	SLDLDGTDFNINQGFASAGIVDIGNSGVLTLAGAASTAGGAVSVSGDANLAVGITTTDDLIDLNGNVVLAEGATITLGTGAGEGNIEIAGTVNGTTGGAAEGLTLDAGTGNITLSGQVGNGAADELTTLTIADAEVV
A0A061AGN7	0.5884	28	MFFECQGSMMHLDREFPQYRGYKISPETEKIWKEEIISKILLEIKYQTGIERTNSLSKLSNIYESDAMIQFLYDHLEMSNLDGYSKIVCLEILKKMMQSLNIMNKYNKLNQPDAKTYVQAIKDKINLYKNNLSHQQITIDETYKDSYLLKYYDFSQENLKKRIEQI
A0A3G4ZCE4	0.5891	20.2	MTNEQNEKLLSLTLTNGTIDTIEKGYEKLKIRGSVKVLQDVQVKEISTHGHSLFQSQVISEILRNTGSCILNGDNKVEKITNSGILKINKGEIKELTSSGSLTIMDIIHVTHMNVIGIVQGKEIHSAIFNLKLAGTNKINLLIANDICVERAKMNLTLANKKLICQQIKGDTILLSHTIANSVEGNVVTIKKNCEIQKLYYKDHYTISPLATVHQIIRSEES
A0A6M5YVQ2	0.5896	23.4	MPTDGAALLRAICENPAEDTPRLVYADWLQENGRPERAEFIRLQCEAWGLCPAYPTIAAARTRASELLRVHRDRWFEELPTVPGVEWGDLFVRGFIDTARTFEMYSVRLTVAAAFAATPLRYLTVTTLRRGQLGELLECPQLAQLLTLNLPGIMGREEARLLISARERFPNTEIS
A0A150FZW8	0.5897	8	MSGNRATWGGAIRVAFDVGQLTFTGSSTITNNTATEDGGFINVGPVSALTIDGNSTISGNSAKGGGAINVLGYLQSLTTSGNSVMSGNRATWGGFINVGPVSALTIDGNSTISGNSAKGGGAINVWGNVQSLTTSGNSVMSGNRATWGGFINVATVSGLTVNGNSTISGNSAKGGGFINVATVSGLTVNGNSTISGNSAKGGGAINVWVYLQSLTTSGNSVISGNRATWGGFINVGPVSALTVDGNSTISGNSAKGGGAIHVWGNVESLTTNGNSIVSGNRATSAQPP
A0A7C3KXB9	0.5898	27.1	MGPTRSLRTLLTEIIDYAGLFPPAKLGMPAAVETYNRARMGDHEWMLARFICPVSRLDEFEKDASPLLPGTFARSGYREQGDAADPWSISALIDGTLASDLDRIDAFNARHADERHGLARIDMIELKVTDVHQIDRALDEIPEDLFPAFEF
A0A2N9K7L3	0.5903	24.3	MSEEFFTKVRRTIGFDGLISTIIGALIVFLPNRSARAAAGMIGAALIAVGLFKLIFVFRRDAENGMARLGNLIVSVIYLVAGIFIFVDMQSAAISLILVVGILTGITWLIEGFVQLAILNKLATNKTWSTISAIISILGGASILFSPMWGGLVVWTFFGITLLIIGIFKLIQYFTLKN
A0A7C4MV01	0.5907	19.6	MIGVPLANTARNGRRRGVAVILVFLILALTMGLSYAAIRSQSGAAVIARNAKRNLDARQAALAGVAMALRKMHTNAWDGVDSNIAGTLGGELSYQAAFTAGDPRLNSSHPEYNDLPFRVTITAVGRAVDPDNPQCVAEHRIQVIARLVPRALGAAPSQWSELTSATVYQNWPGLFNIYPGARIEGPVRTQATVKIRDGIAWAPVHYNGYFLGLNQRRQAGLGDQRPFTGPVRIINSWQDWDTLNLLNAQMGVSTSAASMQVIAYWISSATTLSYRIYPGGPSYSAVMVGDRLQATTLTANPATNPLGLFYRAGKIELRDDVTIRGTLMADRMSGANVEVRGRRIQLQAVDLPAIEGDGRPVQLPVVMAGDKLIVRDDAQAVLKGLVACFDTFDVNEDRQ…
A0A7W3YX89	0.5909	3.6	LSLTLNDVEVLSLALTEAEVLSLALTDADVLSLALTEADVLSLALTEAEVLSLALTEAEVLSLALTEAEVDSLALTEVEVLSLALTEAEVDSLALTEAEVLSLAL
A0A496NJ40	0.591	29.9	MISFNDVYLNNSIRKTAIRIIKKCPGIYGMIKVGIKANFEVGISNEPNLCYEVPNEFVFYIEHEKKHDKGDVHVSFELKNELDIEAILVEKDYIQFEKNGNQILFKFDISGFTGSTTTLSIHTRIEEPGLKIRLEHNHIGRKAGMYRNINYPGTQIIAAHHYIMGMREIIRMLNLPSYLANNNLGYMYILGFETNNEIHTDYPPHWHLIYRWETFVGSQAPHLYLGENGETLYNKCYIDGIEGVCRTFENGEWCKFVDYLGTDVCALCVKDDGVFVTKPYGDVYHMSNFEENKVVIKKNDVKIGEIEVADDVKKGIYEIKWTKLSGIETPGSYVQKIIYDPLTGVFFESHVHNFG
A0A1F6EMR0	0.5912	19.2	MEIGIINIFLFVISGFGCFLLWVSLDNAWSRYPTKRDLWALLVIAALVMPFNIGGNVWTIAGNARSENGVYSLFSVYQSAERDAFAMVNAGYQSAGTNAGQFLGIAVQNAGTRAVQFYGIAYQNSGEDAVHGFGIAFQNAEADVTQMGGIAVQNAGTEATQGFGIAYQNAGQKAINSVGLAFQKVPGKVFRPFAVFSTLEAE
A0A433YCC9	0.5918	25.4	MKDISWYVQEIHKIRQLNWLDFDENEQKSLNRNFDSLKRQLESCLSTVMKREPLDRIIRLEIEQFFMPIDTMFKIYQRLLKIEPKDFSVFVDFADYLLLYGPDWEEEANDTLMYVTSNDLQGMYRVALSVNYDKYNE
A0A1Q3SAL6	0.5925	29.2	MGATLKGKIIISFTNDFETMSHTITYTFENFYYNDIAITGNRTMTRTHANANGNPETSMSLDMTITYPNGDVYHRTGTRTKEWSEGHDTPGISDDVFLITGSWSTTFPNGNVNSTTITTPLKIKRDCAYIVAGVITITRNANTATIDYGDGTCDNQATMTINGETSIITLDGF
A0A255TAU5	0.5927	23.4	MNRIRNLLLSLVFPLMAYGQQIYDHSGTLIGKYEIGKIYNRSGSYEGKIESDKWYNHYDSYIGYMKDDKFNDRSGSYIGCCNNGRYYDRSGSYIGSISNGQVYDRSGSTIGRSKDVSNNIVALVFFYGVFNLR
A0A517P9F6	0.5929	17.5	MSDSTPPADQLFLALLETAPPTVAGFVRPILPPEGSGESLGDRVGETTPEGEAILPRLRETPGDRLLPERPGKPAELVKAGLLLLHGDLDASHRISQAYEGDRDADAWHALMHRLEGDYGNSGYWWRRVGAHPIFADLAQLVGEPAWDPQEFTDRLRRALRGGDEAERAAVRSVQAAEFALLLQHCER
A0A3P8L7R5	0.594	29.1	MSNINNQLKSELKKLGYKSSQFNRFQLLLINSGLVLNLDISTYANPEFSWQQMEQIIFGLLKNLDVSKYADPKFNAEQMEQIRYGLKGGVDINIYADPKFSADQMGNMRNQLMSAKLEEQGINLKDLDNAQQVVVYYGFIKGLDVSVYAKLEYSEKQMWEIEQGLEKGLDVSKYAKPEYDWKQMKNIRKKMLAEITKKPIKQV
A0A381WHZ0	0.5943	19.6	QNNHNQYNAFFLAHYKTKYKGMPMRWFIGEGLSWSERVPYVEGRETRRLSNERDSQLMNYLNIGFDFRVGDLIGNKSLNNLRLGLADSHRSGIYKKVKWFNHTQGGSNFITLFLEYDF
A0A7S0SWL8	0.5945	13.8	STGRLFTVAGGTGNTVVSGTLGATGATALSSTLGVTGATTLSSTLGAGDTTVTGTLDSTGNFEVGPSTGRLFTVAGGTGNTVVSGTLGATGATALSSTLGVTGATTLSSTLGAGDTTVTGTLDSTGNFEVG
A0A383D1Z3	0.5946	10.3	YQRSETKSDEISVIIDLSGDDQYNGPDISFGGVAVLADLAGNDRYFTPGAGLGATIGGLSWLQDETGNDHYFATTFGMGAAIAGFGILIDGKGDDDYHVKSNGQGFGGPAGYGKLQDFSGNDSYFAAEGLIDPFVRKSGTLSYAQGVGIGFRPGLPGGIGALRDGSGDDSYFAEMFAQGQGYFFGFGILEDSDGNDAYTSTRYSQGQGSFSGIGLLFDLAGEDDYQLEVGVGQGMGL
A0A1J5T2S0	0.5948	20.3	MSTAPLISSAANRALASIADALAEKDARRRNRLISVALEQWASEDVEAAGAWSLAPTGLPRNVALAAVIRGGVGAHPLATARYVGRLSVECPDEADELGHDLIFALGKNGLWSAAAAWATGGAQVNPEWISDAYARWSAARPEEAQASAAALASPPAREAALSAIVPANPRSS
A0A349NEE3	0.5951	16.4	MAGMNVNAQEKKAVQVAFIYPVGTAGTNSVDYTNNFSFNIIGGINGGVNGFEFGSVANVNKGDINGCQISGVCNITSGNNKGGIISGVCNTSSGNSKGLLLSGVTNFVKGQSTGIEISGVANVSGSHEGLQLST
A0A2E8PG55	0.5957	10.3	MIIPAALRTRFGNLLPAEARVLARMAEDEEVVIGGDLPTEGDATRKIRAEFVAVLAHGGCEGAAPPPSGLHIRGAWIAGELDLRGPQIDLDLGLYDCRFDAPPLLRSARLANLYLNRSRLPGIVADGLETRGDVFLRGAVVQGEARFPGARLGGNFDCDGARFEPEGGFALTADRLETQGGVVLDGAVVQGEARFLGARLGGDLSCDGARFKREGGEALTADRLETRGDVFLRGAVVQGEARFPGARLGGTLDCDGARFEREGGKALFLQGAEVAGAFFLREGASVRGELDLSGARIEHINDDRACWPGPGDLLLDRCRYGAFIGGPVDARSRLDWLALQDEAQFGQDFWPQPYEQLAKVFREMGHAADARAVLIRKEKLQRRARRARMTPPGRALYAL…
A0A4R2HKG9	0.5958	26.3	MTMRGGQDAAVDAALVRLADVLDGVTADLNDYCGYCYSEQDAAALAGPVAAIPSDLVPGVAAEVPDHFGDFANLYRKLTPRIMALMVHDDLHVDEELIAARLAEAGCWSTWAEDERTAMLAVGNVWWEATLASYPRKPEARVVLSFLATTPVPLVHWLEVWNAQPSGPADLHAADLCLWWAGELLGGELKVGWSETIDITTDIKHWILEDAQPRLARVPVEPRLAEYLEMLADQTQT
A0A383AJN0	0.596	29	DGGQWNFTDAGATHFLLDADNTLVTMYDDQDTGDLMTIQIAQHGATTLTTTDDDAAAADLTMDVDGELVLDAADAAGVIVKINGTSQLSVIDGVVKPTTNNDVDLGTSSVQYKDAFLDGTVTTDVLTVDETATVATSLTVGGGATILTDAQIADDGNFTVDINGDITLDANGGEITLSDNNSATGKVIVDMDNTNIKHQYDGSNYVTTTLASTGSVTKETVGAGTTDSDYTLDVDGELVLDAADAAGVIMK
R7KA93	0.5963	15.6	MGLDRDFKKIIKSHKENWDAISADPNLSEAFIEQFADKLNWRMVSNRATLSEAFIEKHIDRLDMSAILSRQKVSEAFLRKNMANFKWNDWKALSACQKLSEKFILEFADKINWTDITAGQDLSEEFMEKYADKIRWEYVARYQRISEEFYWKHKDKLEISFLLTNKKTDISTWSSEFQQEKKKAMANIATVY
A0A401TZ45	0.5965	13.2	MAPETLVVMTPETLVTMGPETLVIMAPETLDVMAPETLDVMAPETLDVMTPETLVVMGPETLVVMTPETLVVMGPETLVVMGPETLVVMGPETLVVMGPETLVVMGPETLDVMGPETLDVMGPETLDVMTPETLVVMTPETLVVMGPETLDVMTPETLDVMTPETLVVMGPETLVTMGPETLVVMNPETLVIMTPETLVV
A0A0T7BSB7	0.5966	18.4	MDKGANQEIIKQALIVLDYHIKWLEFSFIDETLLLAQYYHLLNSEDKCREHYRYASFQKILIDNQYLDDEAIDKYIQLAELDNDKVMASAALMNLFQWEKLKEEQYIKLVNHPVFSHHSFQKYHQKQMVLKATDESVFSDQDVEFYIHNYEPSIQKYLLTNKKLTVRQLEYISQNGGSKKVRNIANNLLRNQDFR
A0A512DRG2	0.5974	28.8	MMDSGRIIAEFKQATEVPVEAVREAEQQREVLAPLLIDVLAQAAKDPVEELVDQDGLIFLAFHLLGSWKETSAYSAVTDLLGSDVEKVEWLLGDAVTITAHRVVFNLFDGDLAPVKRLIENPDVDVYVRRRMFDLLGMLMLQGKLERVDLVDYLRELHGRLEGDPEGLVWAGWVELVAQTALRELSDLAEKSFQDRKIDLEFLDRSDFDRILKDA
W5NNL5	0.5974	2.5	NQTLYCSHLLSETLHCSHLLSETLHCSHLSSETLHCSHLTSETLHCSHLTSERLHCSHVSPETLHCSHLPNQTLYCSHLLSETLHCSHLTSETLHCSHLPNQTLYCSHLSHETLHCSHLSPETLHCSHLTSETLHCSHLPNQTLHCSHLSPETLHCSHL
A0A644VA28	0.5975	24.5	MKNRNNKNKVNKCDNLPFYLPNSWDCLEAKGPGPFVTKAILRNSDGEIIYWDSRHNRKHNIKLDIDIGSTWWAPKSIGWWIGVLFSIGAICFALGAVPGYLKLVGNTYDALTYFIGSIFFTSAAFLQYIEEINSSNTLSKKKLKFKIFVFMPRRLSWWSVFIQLLGTLFFNLTTFAAIFTNLSVNQLINLVWVPDMYGSICFLIASFLAWIEISNGIFSWNPNSFSWNVSGFNVLGSIFFAISAIGAIIIPSPGLYLSAFLVNIGTFLGALCFLFAAILLLPERIYEKINNN
A0A147GKZ6	0.5978	13.4	GGIALQVTAGNLAIDAITGGASAAAVGSASGTVSLVANGLLTLSGSVQSTGGSISLRSATASVTLAAGAAIATGGAGTLDVQAQTDVNLADGSVLRTDGGNVRVQAVAGTLTLGLVDARTSADRSGTTLTQQSATNGHWGDVSLLAGTSVLDNASEAIANAVDVYARNLRLVAGSGSLGVGSNALETEAALLSAAAATAASGGVFLTEATALTVGTVADLSVDRIGLGSTGTQTDAATSAFTSGGALVLTTLAGSLSVNSAASAGANLLLQAGGAASDL
C3Z085	0.5985	8.6	YSSGACIKDCYSSGACITDCYSSGTCIKARYSSGACIKDRYSSGACIKDRYSSGACIKARYGSGACIKDRYSSGACITDRYSSGACIKDCYSSGACITDCYSSGACIKARYSSGACIKDCYSSGACIKDCYSSGACIKARYSSGACIKDSYSSGACIKDCHSSGACIKDRYGSGACIIGSYSSGACIKDCYSS
R7LFB7	0.5985	25.1	MVSFRKHNPLLRSRLLTTINTNSPAELLATLSGLSVSELRTANYLLSEELLGQLSSEQYWNFFAVIVPSNSKGYLGTFLKAAVQLYKQGQLNFTSDILLNFETYATSIDRRKFLETLLPIVNNTDEVHLLIETLCKDQFHAAVSFLLNAATPFAYYELFCLLRVAELNEQVLLRYIIQLIKRGDTISFNMACVLTCYFDVKEVPGSFSLRLQNYELGRLEEGPAYFLKVLNR
A0A3B8U1F1	0.6005	23.8	MQKGLKRLAITLISALAIYSWLGFLLVPSIALKAINQQLGIYANSPAQLQRLEFNPFTLELSAWGFRIGTADDEQVSLQQLYGKLAYDSLWSKTLHLQDVQLIQPSSQVIFNQQGELNLLQLFTLPEATAETSDAETAPLAVLIDRLQLQQGRLRFNDQRQQDPIDVSFADLNITLNNFDTRPDRNSNLQLNAQANDGTQLQWQGDISINPLASQGHLQLQDAQLKSWWPYVQEHFTAQLKGGRISLDTRYELQLTPSLQFKAKQLSVQLAALALEQQKQPLLRLEKLSISDTQFDLAGQKLQIGKGSSAKLSAWTEIDKNGESNW
A0A210PF86	0.6009	12.8	MLYLTYPDLDILYLKSPDLDMVYLTSSDLHMLYLTSPDLDMLYLKSSDLDMLYLTSPDLDMLYLKSSDLDMLYLTSPDLDMLYLKSSDLDMLYLTSPDLDMLYLKSSDLDMLYLTSPDLDMLYLKSSDLDMLYLTSPDLDVLYLTSTDLDMLYLKSSGLDMLYLTSPDLDMLYLTSPDLDMLYLTSPDLDMLYLTYPDLDMLYLTSPDLDMMYLTSPYLDMLYLTSPYLDMLYLTSPDLVSYIS
A0A2V2GDB8	0.6012	28.1	MSRISVLPEKPTDRQLSEYLAEIEEASRGQRVFGSQDPQVDLLRRIGPGHLKLLIPYLDRKISSYLGWALPALVGEEEKELVISLLPEREEFLGIVVDRGWAEEARSEIVQLLKNGGANGAERVPEAVGQIGRTLEERAELTAVFLESPMTGKMFPAMEGFPEG
A0A1I4ZU55	0.6016	24.9	MTDLSAHLPQQRLQDALDTLDAVFAPLAKSSVPVGGCTHCFTEAELHVLAGPVREVPDELVYSVAHKVPDHWDDFPALYRRLTPRIVRLLVADRLDHGMVASRMLSARWRDWPMVERRALEEVWYPWWRSVLHAHPGVGHAADVLETLAATTGTLGPWLSIWARTRTEAADLHLGDALDRWLVEDGLADLRLGFYGETHATPELLPWLLSLEEDRVGAARLREIERIAYGG
A0A317J296	0.6018	17	MKKELLLQSLLLPCIVFSQQVYTWKNGAGSWTNPTSWIPNRITPAINDILEFNASATINDMPAIENVGRIRVFNNAIVNFSSTISSIVKIGDASVPAPNFLVESGSTLNISGTNDISISILSGYGGTVNGKIQVAGGAHHLLSADASSLIFQNGSTFSTGSGFTGNPFGTTALNSVVFQSGASYENKGGSNPFGATQPNTVVNFLWGSNYFQQTATSMSLVGRTYGNVEIDANNTFNIPFNTDCIIQNNLRLNGFNFSFTPSSGTGALRIGGDLICTGSANLILGGAGSSNSVILQGTNQFLGSGGGTGSITIQNLTTNNLQTTLQKSV
A0A7S6WUX6	0.6027	9.3	MIRINIDTFNNEQYIYASTNNGIWIAPNVNINHFNNQGLIFGQQRGLVINQANINTFNNKGIIGGENNSGINFRNKTNINTFTNEGLIFHNSQSSNLNENYGIYFQGEK
A0A417PFY4	0.6034	26.9	MADVETMIEKIIKNKEFDNNQMEQIRIGFQNNLSTEQIKLYADPKFTSEQMEQIRYGLQDNLPTEKIKLYADPKFSTVQMQFIREGFHRGDPIDVIRLYANPVYNELQMIQIQMGISNNLTADGIQIYADPKYNFRQMAQIRYGLRQGLSKEQVSLFADCDYDDSQMNQIKNGLLDGLPVEQIKIYMDKKFDGNQMIEIRMAFQDGLSIEQVKTFFNCDYDWMQMSEIRKGFECNLQNDQIRIFANPQYNNSRMKEIRLGLQNDLTIEQVNMYTAPEFDHCQMEQIRYGFQNNLSTEQIKLYADPKFTSEQMEQIRYGLQDNLPTEKIKLYADPKFNQSQMGEIRAGFNSGLSIDQVKVYADPNILAEQMKKYKQYIINKIPNPKEYIEVFEKYQDAGM…
A0A6M5XWQ1	0.6035	21.1	MSTSGAVHLTAGGAITATGAGSIDVAAASLAAHAGGSIGTGAVLLETDIGSISATSGTGGIFVQEKDAITVQGLAASGTGALVLRAGGSLTPAGAASGNGNLLLQAQSGTLSLQAGVAAGGNLSLLASGNITLGADAAVTAGGTADLSTGGGSIAMDQASSVTAQGDLRLYGDGSVSLSSLVAGGDVSVTAADGSIDNGGRLGDSIRAAGVRLVAGLGLGSAAAPCR
A0A1Q4G0Q6	0.6038	26.9	MTDFASLVRANSAEIDRLRRQIRETATLRRRSATDRQAWVDAWRQYQTQMDRLAFPGGAAQWSAFLAGKSRGIDAAIAFLDVDPWFLRSGYAKEIIWHRLKRFPLDASHAAALETIALAWLRRRVRREFWRMASYLRLRASAPFWEEVAALATREYGNTGLRAHWLLLTRTGAPVRHWVGTELLRSRDEPGYVADLWFRPSGAGDAWMSVARSARSGGNT
A0A1N6GWR1	0.6051	16.3	MSIYFEIGPEPVAEKLGKQTFWLGIALLIVGAIGIFLPEFLALTINYFLAWLLILAAVFMGYLTWITPYKDLSSWLKPILLLAVGILLFVFPTAGIATLTLLLALYFIMDAAINFALARQIYPMKGWGWMVFNGIVTFVLALLAAYGWPETSGVFLGVIVGISLFLDGAVFTRVGWELKKKHKVEIE
A0A1I2N3X2	0.6056	25.5	MRKLFDHIYNTIKDINFDENELCKQYWFRLERLKANFTDEGALYMLQENIEWLINTEVIDSDVLLSLGDENKMNEAGIYFTGTVVEKDIQLILFKNAKAVVSGHSRVRCFDDSICEAYDSSFITAFHNSQVTCKNSKVVVFNSASVQSKGLCLIEDYTEGKAVIKATKRDLVY
A0A831UAY1	0.6057	17.6	WKGDGAFDVVCDYTDRDGDNDVDEMAFYFPGSRGPAADGGIMVWWGDDIGDDNLLWFDIGYTYNQGACQYRCHFGGDEIFSAFSIGEHTERWEPAFENPFVFYDHDNDGVTEEVIRIEGRAEYVYNLRYSFDADNDATPDSPRDFDVSLNAHAPKDFTFDLALADYRELRGIPTGPFLAYENVPAFSLGAPWERLMLCWDENDLNIDARSYTGERFADPQERWEGVIAKGNDLFKQIGGPDCGDFNKRYEVALEPPESIRLYFTPTDQRLHLYGAEHMWLAVDIDYDRMPDMRYDYIDNDGDGYIDTWRFDADGDGEPDDEWNAAGVTPNDVAYVWADVNAVMAPVLAKAPRELFALDVRIEQALGTLGAPSADRVWQLLQSGFDINPLAEDVRVRLLS…
A7RWB3	0.6064	2.1	SIPVTDSETLTIPVTDSETLTIPVTDSETLTIPVTDSETLTIPVTDSETLTIPVTDSETLTIPVTDSETLTIPVTDSETLTIPVTDSETLTIPVTDSETLTTETQS
A0A139NKN4	0.6068	14.9	MKGLTLTLGGLTTLVGIIWLVNPLSTVSFLAWVLAFALFAAAVSQMSFYFSLEPQYRNIWSLLQSILSLIFALIIFGMSGAERANFLITLVGFWAIAIGITRILLGFSLRDTAFDRDRHILSSGVWTLVIGILLLVLPLLFSAFIGYLAAFFLIIAGVSLLITGLQLP
A0A2E0R6P5	0.6079	9.7	GDIDIDGTTNLDAVDIDGAVQIDNTVTVGVDDTGYDVKFFGDTASAYMLWDASADDLILGGAAGLDVDGTTNLDAVDIDGTVQIDGATTFGVDDTGVDVKFFGDTASAYLLWDTSADKLLTAGGAVIDIVKDKLLIGGVAVTTTAAELNYLDITTLGTTEASKAVTADANGVVKFDNGIQEESTAVTSSSNAATLNLRDGTVFTHTLSENVTYTFSNPAASGYASVFTLKVTQDSSARTITWPGSVDWPAATAPTISTGSGDVDVFVFLTVDGGTTYYGFTAGQDVS
A0A423UDT5	0.6079	25.3	MNVIERHVNTLIGALEGKRISPAFFERSLILKASVSSIFNRQDVFSLRSVGAPYYVTDLGVRFSEDPHRFYLLHCDIAGLRPIEESEIVHALSESDIASFGNKVDAFIVFFGDYRCVSKAIAERKSELIAQGSYSTLVYCGVVLAALGNGRSADFFESAVQKTDNPHLKYAAVHRMAAAEIKRFHRSNDAIKLLTQAKDSYIDKDDPLARCLD
A0A0D0B259	0.6081	25.3	CASPSDATPLLRAYSGSASDHFYTTNSTEMNNALTGSYAFEGDAAFVWTSQEGSTVPLYRLFSQSLSDHFYTVDPTEANNSQSLGYTYDTPTGIAGYVYPYSVCGASPIYRMWNNAVKDHFYTMSITESENATGWVIEGIAGYAL
A0A401RTE0	0.6085	6.1	MVCGAGVDLLAMVSGPSVDLMVMVSGASVYLLVMVCGAGVDLLAMVSGPSVDLVVMVSGPSVDLVVTVSGLSADLVVTVSEPGAGLMVMVSGTSMDLLVTVSGPSVDVVVMVSGPSMDPVVIVNGPTTDLVVTVSGPNVELMVMVSATIADLIVMVSGTSVDLVVTVSGPSVYHMVTVSGPNVELVVMVSGTSADHVVMARGPNVELMVMVSVPIADLMETVSGPNVELVVMVSGTSADHVVTARGPNVEHVVMVSGTSADHVVTVSGPNVELVVMVSVPIADLMETVSGHVVRLMVMVSGTSVDLVVTTSADPVVTVSEPSVEPVVTVSEPSVDPVVTVSEPNVDPVVTVSEPSVEPMVMVSEPSVDPW
A0A210QJY2	0.6104	11.1	MVFVHCDSTTVFARCYSTTAPVHCNSTTAFAHCYSTPVFAHCYSTTAPVNCYSTMVVVHCYSTTAFVNCYSYAVFFHCYSTTAFVHCFSTTASVHCNSTTGFVNCSSTTVFAYCYSTTCN
A0A7S2QQ47	0.6107	21.3	GVVIAAVRQNGCALQFAAAELQQDRDVALVAVRQSGWAFRYVAESLTRDREVALEAVRQDGRALQFASADLRQDREVACAAVSQNGYALLHVAGDIAEDREVTLVAVQQHGAALAYAPEHLQQDREVVLA
J7TK53	0.6111	12.8	GAVFGGSGASASKNKVYLNGAQVTGDVYGGNAASADENEVHLNGATVTSAVFGGAAAGTGNLLSVKGVNRAGWIAGFQKVTFDATDVAAGATMLDVNGGVGTTFERDAIDATGSTVNGGITLLHNANGITVNGLAATDNILKSETDATTEKNISVHKTGSNITDIRYEGYRFAGVTTPVIDGGEAFGGISKAGNATHDNVITVNGDYTNVYGGHTSGTGTTAVEKKNSHDNTVTITGGTLGTVYGGYTAAADGTTNHNTVTLAGGTVTGTVSGGNRTADGNTLNVVGMNNRAGSVENFQNMNFDATGAVKNSTLLTVTGNAATKVDWTKLTAKGTAVKPLTLLKNESGIDLTSYTGAAKSETTDTAETNIDVRKNSLGRITAITYEGYQFAGAETASVI…
A0A537MW64	0.6117	25.1	MLAKTIGGLVGPTLVAIAIAMLLNVGSMPLIAAQVARDPALILLSGILLLVAGIAIVRAHNVWSGGWPVLVTIVGWLALLGGLARMFFPIRLAAIAAQAGTSRALLIGSAVILLLLGGFLSYKAYSRE
A0A6C0KJM0	0.6127	27.8	MSLAKWIQPYQDYLEFDWLATNPNPKAIGYVDEHLGLIEWSNLWSNANAMELLKKNMVHIDWKQICLNPHPDALGLIRAHHEYYIEKWNKKHRRIPYDMMLSWDNLSQNPGAVEFLKDYPVNILWRIQQPPYDPREDDYDYPGNPYFERLVPDYEINWSYLSQNPSDSAIDMLLQHPKMIDWSYLSSNTNMRAIELLSENVDKIDWYWASANPSAMDLIEANLDRVDWRQLCKNKNAVELLAEHTIEIDWPYLCANPNAIGLLEQYMSKIDWRWLCKNPNGGPLLEKNIEKEFEKMDWRWLSANPCIWE
A0A7Y5D996	0.6128	25.6	MSNLKQKKFRITRWTMATFWGWLLGVIFILLLSSFLDSIGIKHMQFYLGVGMGAGVGFTQWLLLKKNTAVKNKNWIWFSILGMGIPFIILDLLLTTNYNYKPVLGISFGALALGLLQYSVLKKYSAKAGVWIFGCFAGWSLAVLTTFSINYTMRLSGILSTLALAFINLFLILAGGIVLGIVTGIVMNKILKNPIQ
A0A2H2XW33	0.6136	11	MLLDGASINADTTGGGGNIFLNSPLLLLRRGSNITTNATGNNITGGNINIDAKNGFIVAVPSENSNIRADSALARGGNVLIKNIAGIFGIKQRNNPSDNVSEITAKGATP
A0A1W9R2Y5	0.6141	15.5	ERDAKFNKGYVINVLGGKEWQVGKGHKNIINLNGRVIYQGGDRISPIDYDASYLAKDVVFDETRAFIDREPFAVHFHLGVFYRKNKAKHASVWTVQLVNIVGTKEFYGYKYNLKTDEIIDDEEMLIFPQISYKIEF
A0A101VZ92	0.6166	23.1	MLHTGHPLTLSLATAFGAYMLAAGIGGLTNTDRWTGILDELRKSPALTFIAGLMAFVLGVAFILAHNLWGDPLAAFISLIGWISALKGLLFVINPEPGFAMADQMLKPQVLRIYLAVIIGLGALLVVIGLTGSAP
T1FX85	0.6169	1.6	FYLAGTIFYLAGTTFYLAGTAFYLAGTAFYLAGTAFYLAGTAFYLAGTVFYLAGTAFFLAGTAFYLAGTAFYLADTAFYLAGTAFYLAGTAFYLVGTAFYLSGTSFYLASTVFYLVGTTAFYLAGTAFYLAGTAFYLPGTAFCLAGTAFYLAGTAFYLAGTAFYLAGTAFCLAGTAFYLAGTAFYLAGTAFYLAGTAFYLAGTAFYLSGTAFYLSGTAFYLAGTAFYLAGTVFYLAGTVFYLVGTAFYLASMLSI
A0A1V1NQV8	0.6173	18	ASVGSASFLGIPGLSVLTDSLRDFSVAINTGLGDDNLTVMHLADAPLEVPTGGTPIILDFDGADHELLKISGHIGFNVLDFFYIEGDIAFEKSSELLSLSDGTQVETNLLTVGASHLDAFVGVGGPGDQPGAIGLNLVDVNFALALLKPSDGQDTRSWMSMVVDVESAGFVGVEGLTLNVNDLKVQINTGNETDTVADFSEAPLEVMTGEDTSVNLTFDGNDGQQIKA
A0A523R2H9	0.6173	18.2	MESKANKQNMGWGVVLITFGLVAMMDVFTGVSEWVKVGILAAGGLALLVLFLADRSDWGLLIPTYVLLSVALIASVALLDLLKGDIMGAVVLILVGVPFLAVFLRDRAQWWAIIPAYVLLAIALMLLLTEWYIMGDELVAPFVLTSIAIPFLVIYFRDREQWWPLIPAYVMMVIALMVGLIEGGVL
A0A536AP39	0.6201	20.6	MPTSSQELPAEPDLWAPVGFEHLPHDLVSAFRGGDWPQVRVRLQTVMDAMITDGPYGRELFQLVLQLPIGFDPVFERYRASAMVDHGEWDALRNSLAAQPLEPTEVLGVRDIITAPVDRSRLPAVTEPHQRMLFEPYEFQARRSMGPYRHWAQRVANYYPALLWKRDDIPIGRHLRLRRLHDALCLAIGEAHAGRLEVAHALARESQRLGDEGEPMRVLARDLAELVRLGMGEKHDFDLALPAQVCLPTGPSPQGVWEFLLFLMPFLALRDDESLGWAARLAERIAVRLAAPRAELQ
A0A424YY79	0.6204	19.2	MIENKNNNGSNSASITGSITNSGLGTLDLMNNASITGNISNTGDGNLMLNNTATISGGITNSGSGTLMLNNSGSIGTNDSGYNISNEGDGSVNITSWTIRTDDTTKSLQTLTVGGRSANSVMVENLIVDQSNLNMDELNDINNLVSGVSLNNIKKINTNGSGEMILSYDALSGKISTL
A0A221T2R4	0.6207	23.8	MTTWGDEVDFKHFLPRLLELIAHDQLSEIEILLGKLTYSQWWSWPDQEYAAVDAFLHTWWEDVLAREDVEDPWGPCVVATVLEGIAQAAHDLTSYLTHWAKIDTPFAVQHLAAFVLSEAESLVQGQLRGAYWTSRTAQAQQVVQWLLDRQQPAWLESAAHTETDASRRERLEMAAYTLSVARS
A0A3D8IT86	0.621	14.2	ITLGDSATNNKLILSTGSTSVTEGVNVGANQALTFDLKDGVNLTLMGNLANAGESEINFNGSGGILTGAVNTSTGTTTIKIAESKSGTITGAVTTDSGAITTIDFSNGSNVKSL
A0A7V9MGT4	0.6213	29.7	MTSTKTPAQLYSLVFGATLLVAGIAGFLVDSSFGPLGSDVEGSNLILFEVNGIHNIVHLASGALGLALWRNPASARLFALGFGAVYLLVTVLGFAMGTNVLGIIPINAADNVLHLTIAAVGLVAGLASRTVAEPTMSARA
A0A7S2KQG3	0.6224	29.7	DASVVYVSETIWGNTFVQDFSVGLASYHFIEENGEGLEGAYISYESPQCSVWPNLDDGSPVPYRVPFTNVHWDAATRTFEGTIEWRRLYGCGWQGDDMWTYKMVFDRNYLCIVSGGVVSSTNGVDSGRNHRYDDGLMYKNWKASERL
A0A382SI41	0.6241	14.4	GTAATAAGTSADAATAAANAIDLTGLAASLATLEAEVDAVQASLVGVSTATAVAALQAEIDAIEADVDELLETSNIYSTAISVTSASTLEAALALGNKLNILNAAATFTISAAMDQTDVQTLVNRIHTMTGNLIFNSSSTTETTFNNLTSAEDITINQKGGYQFQTLTSAAAITLNDQYEANITNVDFRALSTVTSFTTSGESDAGIQFDQATEVHLDALARYPGSQLTIITKKDAALTMGILDDKNTLDVYEATNVTLTGPEDFTSTLLEDSTMTFTNVENVTVSDNRGAITINAGVEVLSLTDVVEVTV
A0A6C1RYR9	0.6244	23.4	IFQYIGKYIADYSAIDRPPLPDMQDPADLLRWASESVIYESELYNRRIFLQQEEFNHAMFLSLSRSFFYEELRVEFSSYYNFTSEEYLIRPELKWSARDGMLISAGAQIMRGPDESIYNMAGKVLGGFFAGIRMSF
B0S482	0.6246	24.6	MKQIDMSQFDNIQQEQVKQGLEEGLDVSWYAKPEFEWRQMKEIRLGLEEGLDISVYAKPEFDDDQMCQIRLGLEQGLDVGVYAKPEFDSNKMFALRNGISKGLDVSICANSRFNAWQASTIIFKGLEKGIDIGEYADPKFDEFQLKQIILGFRKRARVDVSVYAKPEFNAGQMEQIRLGLRKKIDITPYYSTKYDGFQMKQLRKGIEQGLDISKYANPKFDSWQMTQIKLGLEQGLDVGVYAKPEFNDGEMEQIRIGLEKGVDVSSYANKDFNQRQLYEIKEGLVSNVDVNVYANTKYDNNQMFWIRSGLEDGLDVSVYADTKFSSGQMCQIKKGLEKGVDVSVYAKPEFDFEQMDAIRLGLEEGLDVSVYAKPELTFSQMYYKKRELTKDLYKERG
A0A2A3HCP7	0.6255	29	DRFSRAVEQLGSEKLDVRIGGIYALWRIADHSVRDYEAVVSIMAAYLRTHLPWPPHEPGAPAADASINSVRPLETRAADAQVALTCLGVLGQERPAGWLNVSYTDLRRATATDCG
A0A4Q5U866	0.626	27.9	GWQGPADAPTRYHAKGRVAGLAVAGDAVLAPAAGRSRPPVGTPGARGLTADFDLTQAGGQAQVRIDQGALEFPGVFAEPLIPIDSATARLQWKLKGEDIELTVPELRFANADAEGSARATWRTADAARSGSRSRYPGVLDLQGTLTRANGTRVWRYLPLDIPQHTRDYVRDAVRQGTATATDFRVRGDLWDMPFNDPKQGDFRIAAQVRDVQFAYVPPLSAAAAARAPAGDIATLPWPALAGVSGELVFERSGMQVRNARGHLAGAPQMEVFKGEARIADMAHHDARLEVDAQMRGPLPELTRLGAPLLQGLPEAHAFASGVQAGGTADYRLQLQIPLAHAERVKVQAQIALAGNELRVVPGT
A0A497CR24	0.6263	18.7	LYWDELPYSIVHLSSENKTYDEDGYVKYKPLLSGIEATKDYIQTLESKYRFEGEYNFQASSIKVGTEYLYGIYLPYITYTKFFNDNTNMNFNYETRFGSFASEINYKNYTLGIRSDDLLKPSTLALTLGFLF
A0A6B3RII7	0.6263	27.3	MTNIVSLRRQGAASCDPAIPGLIDLFATRRRGQHDAFWLKENAELLQILAALGLEADLEPLRHRAKGLMQEVRFFPQYYRMYLSLALDLRDLGLTEAPVAELADFVVTQDLPSIELSDTHRGEAELLLRRAGLDRHDAGLEARLARFGANAAAFCLPNRRAAYDLTHIVFHAADYGRRTIARDPARRLSLMHVGLVAWLEGNLDLLAEVALALHLSGEEVPALWSQAVVRAADQVDFVAGARGISLDDDYHQYLVLNWARGVLGQSAFPHSVPAQARVIRQPRAAVSALHELSLVLLDMGEARHPDWSRMRWRIWAKLSEPARQCLEQVEGMAEFEGFFAGFSRAGRIGGALK
A0A1Q6SPZ2	0.6266	24.6	MEDWLNAYYMEMDPLKRQQLLLENTKETKDGQDGLLRQLWEARYGKGKPRKDDFVGYLMNLRYIAESGKMDPGGRKKKLAVNAILGLGLYEFTQKTENEQTVILSELENTCRKYIDISSQGRGFTSVIFGMGQLSDESIAGKIADEISRFAFDAPYILRMTREFEPLQRAAAEVFREVYPNREHYLRKR
C5F2P9	0.6278	13.1	NQGNITGNITNEGIITDFNNSGNINGTLTNASNANIGDFTNSGSIKEFNNEGLIAFFANNGTITTFSGNGTIYGVLNEKVINGNFENVANALKNTGTISGNVELVGQRGTCNNSTICQLSGLWNEGTITGTFTNAADKTIDSVINGSNSQTNISAVLNNGIANSGTINQILNYSNGTINNGITNNANANIESITNQGTINGGITNSSQIGMIDNTGLITGDLTNKTDSIITTINTGSITGSITNSGEITTLNVTGNVT
A7SGT4	0.628	1.6	MCVARGHMCVARGHMCVARGHMCVARGHMCEARGRMCVARGHMCVARGHMCVARGHMCEARGHMCEARGRMCEARGHMCVARGRMCVASGHMCVARGHMCVARGHMCVARGHMCVARGHMCVARGHMCVASGHMCVARGHMCVARGHMC
A0A451C0C0	0.6286	28.7	MGSVRNEGTITVSEGSEGISFFSNNESAGNTTVNVTGDITNTGAISSTGDGIRFRTSASGTGSAGITVGGGLINTGTIQSTSDGRGIYVGAGTTITNGITNSGTIQGAGTNPYAIYVDDGASVPRIDISGDSARLAGDVQAANSALTVSGQSDGNWFASEGSFAVDSFTIGSGGAFRISNSGHTILATNGFSNQGKLKVSAGVTARITGNYTQTGAGVYVTEVDVEDGAITYGTLAVSGDVDLNALAVDVSGDAGQFLAASGENTVIGTVLTYSGTSLGASGITVEDNSEYLDFTAVDSQGNIGLTATPNQTYVEESAEKALGALTGAASESIMAETVSFGGGLERAETGVVKTAFLAT
R7P9H8	0.6289	15.3	MNLENDLYSICYDILTIMVENLEVKHESDLSQVGREILDLLTNNQSSLNQDLKKLFGDYKITNIQDMKRIMLLMIPSKSYMNLYYDKLKGIDNPDNEELLMFLDTLDYSDILNLFYSDDVELVYQLIDCFIDYTKRPYIFENLSKEEIINHKLTKKILELNPFEVLNLGDYLPKKMLINSEVCIQSFLDIYDKSLSISINDDEFSYNFMDNVKDYFLNDSEKINTFIQYAIANIYETLITYKNSKDPLLKDYYDLINVCENFDLKTIIFQFLNNNEFRNRVVECFVLCNDSLVNGDLICKRNTYKDVGNIKTLKRLNPFYIEEEIVFNKIKETSC
A0A0F9CAQ1	0.6299	20.2	PERVHYRLAKRDHQKLLGDWGVTKKVLLAEAASKDREAVLAAVNAFVLLRRPDGLDGLAELTRTRGSVALAEACIATRLAPLRKAAEVWAGRNNYQVKSDGRLVPKKP
A0A7C4TZ71	0.6319	23.3	MRDSAFIARLMGPLLLVNALAILVNRKGFQEMISGATRNPAVIYFAGLLTLLAGLLIVEFHNVWTLGWPLIITLIGWLAIIGGIARTMFPARMAVIGESIVSRERLMVGGAVVSALVGGFLTIRGYNLTP
A0A811U063	0.6323	3.6	MNVININVADMNANNINVANMNVHNINVANMNVNNIDIANMNVNNINIANMNVNNINIANINVADMNVDNIYVVDMNVNNIKVANMNVNNINVANMNVNNINVADMNANNINVANMNVHNINVANMNVNNIDIAT
A0A1M3EX68	0.6326	16.2	MESPHGIGDALRGAIGLGGVLAFTVGLLVLLWPGRSAMVVTAIVAVYLVVAGLGYVVAALGSRARSGWGRVGHLLLGVLYVLAGGFALSDLSAATASLATLLGLVVGVVWVVEGVVALTTLPMMTGSKAWTAVFAVLSIVAGVLALLSPVWAVATLWWLVGVVLVVLGVVQIGRALAWRVEPRPVRTTFGPPAPFPRR
A0A2E0UYT2	0.6335	23.6	MQFEPSKKSLADLVEHLNELEWRGELLLTHQRRQVVNVLKQFHTGNSDYLGFCLSAADFTNGARLFTGERLHTQLGLNYVLGLEICRQLQRMDGFLVETREIIKDVNQRLLNLCFVKDDCLIGECAYSLVAFWRYLISANWLDGKERINHYVRLLKSQRDGNGRWNRFPFYYTLMVLFESDTPQADAELAYALPACQRSRNFITLPEPYAQRRKELVDQVDRIFSVKQVQFSTLGV
A0A661QGG7	0.6358	9.6	PRADMKNNIVGSDSLILEASDGAIGSSGFPIRVTLQGNTPYVTARASGDIYLTETTGDFYIDLVNTDGDVELISQQGGIYDWLEDLNTDIYADNINIRALMDIGRGSDNNKALDIEIPDANGQLILDTTSGGANIFSIRDVNLGSSNIYGTFRLESMGAIEVQGDVSVGGDVSFVSGGDITFGAALIAPNSTVDLNPSGNNILDNNDNSYLWAESLVINDATNIGCLRDNQELDIDVNTLNITNTSGSGYIRELTDIALNLLELGEDFILTAGGNVGIDTVTAGGGISLTSTGAVIDINGSANNITANNLIIVSSSGVGSNGVLETTVNNLDAVNTNNAIRIVNSGKLNLIDLNGDGYSVNNLNSKIEILASSPLNVNSAVSSGTDITLQATEDGEDDD…
A0A210QXL6	0.6362	8.1	MAVSRCDDMVVSRCDNMAVSPCDDMEVSRCDGMAVSRCDDMALSWCDDMTVSRCDDIAVSRCEDMALSRCEDMALSRCEDIAVSRCEDMALSRCEDMALSRCEDMALSRCEDMALSRCEDMALSRCEDIAVSRWEDMAGSRCDAMAVSRCDDMAVSRCDDMVVPRCDDMAVS
A0A5S4U2X6	0.6365	9.4	DNTHLQGSRIVADRVSLSAGGDIDNRGSTVTAVEALNIAGGGNLSNGEGGLLSAGGALNLVALGNLTNRSATIQGNTVTLASVNGDIVNSTTTSQWQTAARDGRGSG
A0A497CW87	0.6369	11.8	MENQVSSNWYMVLIKGIIMILLAILILSSPGGALIALGLWIGIGLFITGGVEIYRGFALRAVNPNWGWTVFGGVLDLFLGYILMANPLVTAEVLPFVFGFWAAFYGIYLIIDAFSADGNKGMKIISGILILLFANIIMFNPLFAGMTLALWVGIMILVAGIYNVIFSFSLK
X0XCB6	0.6372	12.7	YNYEGWGERNNVTINGNCDLSGGNCTGTGNGGVAGYYDVDIYYYDGNVTVTGNVVARGGDAANGNGGNGNYYYAYVEERGDVSITGDVDLRGGNGTNGIGGAGGGYYYAYVGDKGNVSVTGDVDLSGGTGTGGIGGTAGYYYAYAGDVGNVTIDGNVLAKGGNGTTAGGAGNYAYTYVDKRGDVSITGNVDLSGGTATAGTGGAASFYEVYLTNDGNIDIKGNFLAKGGNGTTAGGAGSYFNPYISGSGNITVTGNSDT
A0A1F9G1U9	0.6377	28.3	GFLHGQDAPEIAHFRGRWRVTSVATDLGYLEPALSAGFAELQVGPDAPGFYFFDTGPAGVEAAGPELGASLGWALPLGLGLEAVAELSLSVAHFAQAPRLVEPLDPFQPSVGLTAGIGW
A0A6L3AQY4	0.6379	7.2	KSTTQFTGTVGGTTALASLTTDATGTSSLRSVTTTGAQTYNDAVTLDGTYTGGTVTANAATTLAGATTVNAGTATFNGAVNGAQALTIAGTGTTQFNAAVGGTTALASLTTNAGATASFLNVSTTGAQTHGAATTLNGTYTTTNGAFTASGAATLAGDTTVNGGSSVLFSGTVDGAYALAVNNKSTTQFTGTVGGTTALASLTTDATGTSSLRSVTTTGAQTYNDAVTLNGTYTTTSGAFTANGATTLGGDTTVNGGSSVLFAGTVDGAQALVINSKGATQFTGTVGGTTALMSLTTDATGTSSLRNVTTTGAQTYNDAVTLNGTYATTSGAFTANGAATLAGDTTVNGGSSVLFAGTVDGAQALVINSKGATQFTGTVGGTTALASLTTDAGGTSSLR…
A0A1K1S125	0.6387	29.7	MNASIVIDDEIAHLSGLMFTAPDQFFEQTKKFAAQLTSNDLPLLRSRFHAGLPIPENVDKASLGLSGWLSACQYTIFELIYHIGIAAVPMLKEVAYGEYDWTQASALEILTRFYMDGKLPVEIIDEIDSNLAKMRYESHLYYAQALIALRRKDRRYETQVIQRIKNEDLHEAIKEIMDVK
A0A7X6S1H9	0.639	21	MLERLRNKLQDNETYYSREEVDWLLAHIGDPDPAIRDDLVYQTWCQAIGQGFLRQEDYHYLVRWCLEENSLFDTIEKSGLPTLRRSFTALLQVILLWADDEKESRYHHLMTDDERQTFFTMAIDYLTLEKDDRAYVENVGWVHAIAHGADLLVQASSHSDFPSSAYGKLLPLIENIFLERERRFRGDEELRLAPLVFANVLTEKLRLREVTHWLDHLNWPRETEVDWDRYFSFRYFLLNVYLELDRAGVLTDQTKVSFYRLMD
A0A0E3WF26	0.6392	19.1	MKNLINYLKKLSNKQFFWLMIFEMYFAVILTSIVGILAISFDYKPILGNMLYVLMVLIAFVSIFLLKATDFAIISLLNDDLNIEKFIAFVNTGYRVVKSNPFLKNAKSNYLFLLVKSLAFQGQFEASLKKLDEIHLEHVFKKFRPNMIVDILCLKLLCKVHLNTDVDLDSFRSRITEFAEWGEKDNLIQTNLAIYDLIYLKKPNPYFKTVKNGNSKLENLVRHYYSGINSLLTNDFESLEYHFTVISKYDERLFMVREARRWLVEMQ
A0A7I8FQZ6	0.6393	21.5	MNNIESLYGLGGLHVGGPRELSNITLVDENLERLLIGPGRPPASTVLLKDSAFTRCAIRGELRIAPGVALENVLFDDVRGPDMMTVSTQAALDRVIVKGGHASVGLWVKPSDFATPSDRQECEAWAASRQSAASWMLDFSELESKEVEVVGLPLDKLRWNTERHVPLKLDRFQGSAWKALNLPSTNFWRARLRRLELFGVTEGVYSLPLEGDKRYAQTKEEMLYLVREGILDQEP
A0A2D5ZFD3	0.6398	18	MAWPLLSLVKRTPSATRRASAARRRACRRLVDAPHRFERLEPRLLLSDVQWTGNGDGTSWDDANNWEVDGAGTGVPQAGDDVTIDVVAPTTVVLDSGATSVAINSLTTNAAFTISSRTLTINGPATFDAGLTMSGGTINGTGNIAISNASFDWTFGTIGGTGTITVSGGMNLSGNSNKIVDGKEMILDSNTTWSAGVWQVRNGAVITNQATHTVDIQANLNLDDATTGGTETFNNFGTVQKSALTGDARLEPSFDNKSTGVVHAMVGTIEFDGNVVNAGGLTADLDAIVEFSVSGGVYDLDAGTTVTGAGEIRLVQGALNINTPLTFATGYAQSGGTLGGTENLEIAGPLTWTAGTIAGTRTITISGGLAASGSGTKIQSFATLSLDSNTTWSNGVWRL…
G2EEP9	0.6399	22.7	MKSYTYFDGEKTFEVKDTFQGSLSGEYDVFNKSFVQVGLDKIELIKNSRTLSDFKNLYFNEEELKNLSIVFEMNMVQENSKYYLKVKGHYHGFKIVENETLIVIYSLEGTKAPEYMFIYGVWKKTN
A0A7Y7NYU1	0.6409	9.5	MTPKSFITILLVFILKISVAVNYTWTGTTNTTWNLATNWSPAGIPGAADNATIVSTANQPVLSANTSIKNFTLTSGTLNLNGFALNISGISVFNGGQIDNGNLNITGSSSTFAGTIFNSTITAVCANIYFNGATFNQNGMIEKTGAGDDASIGGNFFASSSWLQIKNSGTGNLIFGTVNPDVFSGSTEIYNNSPAAEIRIADGSFGNIISGNVTFDNGTSAAPSSRSIHICNTGSLSVSGAIRLNNFGSAGIFFGENGGNTTFTNSSNIGSFGFVDGTLQWSNVTSDQVNNIWYMAGTASLKLGPGTVFNQSFSATSP
A0A6G5R6E3	0.641	24.7	MSKKMQRALVKYLEICKRILSVASRHTNKEDFIAEIINQISFRHTKELYEIWFKECLEKRDWQGVNSLIFQQNRLELIPGSASGYDHCIRFSKLLNSVACGDFEAVNKIIPPDIVASKNGYTLLVVGINLFFAMWYKDEVKLEVALKVARKFISSKKPANERAQIASIVGICDKDAESISENLQAFCAGYNKTDVLPYKKLLCMPAHGIYCLAKILLDEEIFSQIKMPKHQNFSREFAAWRNENQKPELNLYFTYPKELEIFNQIFMHPPVKSMLHQPYKDHERVPYWYIDEKAMVRAFAKQIADKLRSEIK
A0A1Y6FI20	0.6411	29.4	MSETVIDSSGETQFGEMLRRELVQGDRALAGVPPVLGHMLASTAPSLVSDDILAHIRGMLGDISRQLIRAETAALHSDRNPEEIQDRVDRLSNHLAASSALLSFSFALAVEGQLAEELQERTGIDQVLTPMMQELIASDDESVAELAMATLAAQARFIQAHRRMSLPLGELPAELFHEILRSWSHFAKDVSPASKTQVEGLLRAAYDESGSRTGMLGRLVSTMNSGARAGLVIGHSGLALFATALARLSYQPREMAVLSCHTSQLARLALGLLASGFEPDEIAHTFMQLHPDYSPPRGIKSLNQEQAAELLASTMPGSGS
A0A2R4KJL8	0.6434	17.6	MQRAKPGEFWYSHAVQGVKPGEFRYSHAVQRAKPGEFWYSHAVQRAKPGEFWYSHAVQRAKPGEFWYSHGMQRAKPGEFWYSHAVQRAKPGEFWYSHAVQRAKPGEFWYSHAVQGVKHS
A0A7Y4U7Z7	0.6438	19.4	MTLATIGFVVLAVVVLLIIARVIYRVILGESMTDALIQRDNVAAALALGGFLLGVVQVTIPILSAPSQSFWQDVAATAAYGIGGIVAMSLTALAFEQYSKATGTDLHAQIRAGNVAAGLIAAAVYFAASEIVSGALTGDGGSLAPTVVFWLAGTAALIALTHVFRMLTSYNDAHHLNEGNVAAACAYAGLVVGIGMMAGHAVEGTFTGYASSFRSFGAMLLLVVSFYPVRQIVVQMLFLGGGFSLHNGRLDHEIEHDRNVGAGVLEALGYFAAALVITRIF
A0A210QXK2	0.6439	28.5	MRLCYSDDMRLCYSDNTRLCYSDNMALGYSDNMRMCYSDNMGLCFSDSMALDYSDNMTLDYSYNMRMCYSDNMWLCFSDSMALDYSDNMRLCYSDNMRLCYSDNMALDYSDSMRMCYSDNMWLCFSDNLRLCFSDNMRLCYSDSMRLFYSDNMALD
A0A2D6XHP9	0.6442	27.7	MANHIWVGRAAPQYQEDTIAIAGTWVAADTITIDLDSGPPLVLTIGSTSINDIGTDIVYMLEKSGSLATGSTLTSTGQETPEFSQLSDVSYDSSTSKVHVKGKADGRPFTLNVSETSTSGTLTKASVTTPTGPHTADDADNWINGVPVAAGTVVFDERAQSDLKYKLDQSTVAVSQIDYTSECTVNVGLPETNTDDPANPFYETLETYYKIGTVTNALALNVGDGPGVASMGWFNIDTGTAVVTANFVKTGVRSTQAPFRWVGTGGGTWDIDKGDIELATLYGETGTISTLRVAYVSNKLNDVTLVTGSGLTPTTFKQTGGQVTAFGTLGTATITGGTVEYRANGASASTFSEVRNARVTYMSPDTVTATVRRAGIFDFSKDQRSRTVAAVDLYEGATW…
A0A436I515	0.6453	10.4	NVSGTAGILAGNSGTGMISVIANGAVTGTSFDGIVANGGGAVDVQVAGTVMGARSGLTLIGGGGGTGNLSVTGAGGFVGGSDDAVNIQNYGPGTVTVDISGASSSTSGGGIVVRDTATGGNIGVTTGAVTALAAGRIGIDVETLSATANVTIVANGDVKAGGPGIFAGLSSGSGNVDVTANGAIDASSGIVAGTVGTGSVTVKAVGPITATTGRGIDAESSAGNVAVITGAVNATAATAIFALQDNPVGAGTINVTTNGNVSGTTGIQATNLGTGAITVIANGAVTGTSAEGIVATGNGVVDVQVAGTVTGATRGLTLTC
A0A2T4DRM3	0.6458	20.4	MKHILLAISLSIISFNSFSQTRDLNVSMYNFANLWQTDSIIDLYSGLKVKKMEPIGFFGDKYQRFYVHFISIIKNQQNPNEYLVYGKNKLKDNISEIMGSLKISKASIYDFKEIDSIEQGILKGTYILFEDNSKAGTGKFYGKFETEFMIINDNIYYSSIYLGADGFLNNQFQGVWSSYSSGKNYTCNWGDYRIPDSGDLDNGAGEFSVNEKYYANGWRSFETSKGYGMNATREEIEKARDEENKEWWE
A0A2M8VH75	0.6459	4.1	ITISAATTTNTTTLVGSGIYAITGNAVIGGAITGVTNFAVSGTTSIAADITTSGNQTYTGAVSLTATPITLTTTNSTIGFNSTLNSTASAANALTISTGSGNVTFTGVVGGETNGALGALIINTTGTGTISAALTAASITTNAGGTTLINGGAITTTGAQTYNDAVTLGAATTLTSSSAGAINLASTVNGAQTLTINTAGATTFGGIIGGTTALTSVTTDAAGTLAMNTSAITTTGTQTYNEAINLGVSTTLSASGVTTSSTIAGGANALTITGNAIIGGATTGVTNFAVSGTTSIAADITTSGNQTYTGAVSLTATPITLTTTNSTIGFNSTLNSTASAANALTISTGSGNVTFTGVVGGETNGALGALIINTTGTGTISAALTAASITTNA
A0A525JPL0	0.6464	21.7	MAAALAASMAHAQVRPNLPEVRASIEREGAAATVNRLNRAGQWDVILDGMANGEPAWIAIAPLLAEGTDAGPSEGLGIALAQALPRAPAAVLHVLDPKDGPVLGASRVCSIPFVEPKPGVVEAYKPKAIAAVQAVRSPRLRWAREACLAALKKG
R7UJ36	0.6464	9.6	PAQCGTSTYFPSTQECCNNKVVNRLDGVDLDLQRCCGDSLFQTDMQTCCNDVVKTKVGVNTECCAEEPFDADISICCEDTRLDGVGTAEEKCCGTNVIDIRTHICCEEQVNIRVDSFTKCCLGATFNSASEMCCKGVIQARITASYRCCASAPYDYSTHRCVKYKVNIRVDSFTKCCLGTTFNSASEMCCKGIIQARLTASYRCCASAPYDYSTHRCVKYKVQPK
A0A6H9JYS6	0.6467	8.7	MKKYISIISFLIFILVVPLTAQHLDLAVNGYGLSFGNSSSITGVRINWSDNQVEKVTGLNLTLWRPTRNPDAEYKGLYLGLVGTDAKKIKGISVTGVGIATSEDISGVHITGLGLSSDKNIKGLNFALGIISGDESISGVNLGTTALFTKQGTAQWINLGGVACVAAKGMNGLNFGGLATVSPDGFIRGLNLSFGAVVGNEGVRGINLSGLALVSADGKIAGINLSGVAVVTGTQLKGLNLGGVTTVSNGSMLGFNLSPGVVVANEMQGLNIGGITTVANGTMRGINLSSGVLVAHKLRGLNLSGLTTVANNGAMQGLNISGGVTVATDDMRWLNVGGLATVSSNGNIKGINLGGTALVARSLKGFNFGGLTTVANSDKMEGINFSLGATVASGDMTGL…
A0A433SPS4	0.647	2.2	MSQVTGATYVAPSVTGATYVAPSVTGATYVTPSVTGATYVTPSVTGATYVTPSVTGATYVAPSVTGATYVAPSVTGATYVAQSVTGATYVAPSVTGATYVTPSVTGATYVTPSVTGATYVTPSVTGATSVTPSVTGATSVTPSVTGATYVTPSVTGATSVTPSVTGATYVTPSVTGATYVTPSVTGATSVTPSVTGASVGGA
A0A1Z9E2Y8	0.6474	23.2	MTAVVALVVCSAAHAKCMRETFGATICGQGPCSNDRNGQVFCAAERYGTAVRDGQGEIVCGLGRCVQDILSGNILCSREPGGDAVRTLDGVRCLGGCEPATPAHCERVIVE
A0A7Z7YU22	0.6484	29.9	MLNDIRLLKWLYKRANNINAQIFINIIENKDSDINIEKHHQVYPYMLFSEEISNRDVIKELKKILATELNSTNESHLYLRNKLDLTLDDFEVHIDKIHESITLEMLNKDINIEYLYDLLFLVEFKEITESEKNILANVIPSLIVNNCIEYNFIEASILVHIAEHICSYIPNEFWKNTRDFFENHQRFDGSFGYFNPFLNKHFLTENENIIRSYYCYKVIKTIDKIQRK
A0A210PXQ6	0.6493	5.6	MSANVTNAGGIPKMSDNVTNSGGIPKMSANVINTGGIPKKSANVTNTSGIPKMSANGTNTGGIPNMSANVTNTSGIPKMSAYVPNTGGIPKKSANVTNTSGIPKMSAYVTNTGGISKMSANVTNTSGIPKMSANVINTGGIPKISANVTNTSGIPKMSANVTNSCGIPKMSANVTNSSCINT
A0A7S7AZQ9	0.6503	19.7	MKKGAKVHGDKAGIYVGPNQKITGQIVVSGELSGKEADILNEGIIAQNIINTSLNDLSIKNQTDAQIIKGISNTNSAKLDIDNKDRANISKWIINKGLGKLNIKNKDHASITAAIINADLGKLNLINSSSQGISGIITNEDSGELNIINNTKINANILNNADGYLSIENKDDENTDASIKGNISNNAKGILVLNNQKGASILGNISNQDLGVLNLTNQYNANIVGDISNRGLGTLNLTNSSNAKIIGDISNNANGNINLHNKKNATILGAITNEDSGNITL
A0A7K4CNQ6	0.6514	24.8	MADKTLEEFVKGNIRVFKRMLCLYYPITDEILTKFFGKTSDGAINWDELSKNENINWTKEFITKYKQKIEWDNLSANPKVFAGREKEMLELFKNEIRWNYLSSNPGVKFTKDLIDKYADKIDFVELSQNRSVEWTEEILIKYGKKLSWKHIRLNPGIKWTREMIDNVRKGTGNEDIELLYLTEAEGMAWSEKDLDEFKNHDYAPMAWDKLSANEGLPWSMALYNKYKDFFYLNRMSKLRKFPWTEDFIAKHAEKWDWMEMSSNTSLPFSEAFIKKFEKKWMWASSGRDEWRLTGLSGNPALPWSEKLIDAFITKWAARTITQNPGLPWSIEFINKYKDKLRLFMNELHTNKGIWEKAIKPLVNDAVIGELFTKYYFPA
A0A2A4Q2M4	0.6526	27.3	MELTLLLTQILGVYMVIGGLSGIFYPARMQKALSEMTRSYILPYFDGALALLVGLLIVLNHNLWSSANEIIISLFGWIAVIEGTVLMLLPHNFIMGFFKRMYTKQFLMGWSILAIIIGAYLTYLGFLI
A0A535Y4D0	0.6528	18.2	MLGISITATAVQSQAEARCQAGQPQVSGSSQLAGLVINGQSIAVAAPNLTVALPLGITVVVNEQKSSTSGASGESTANALHVTALGIEVVVASSHADITCDKGKPGA
A0A3C0CPV8	0.6532	22.9	MSETNELVAEEEVATQTVRFQFHGQGSEFFRIWIVNLVLTLLTLGIYSAWAKVRTKRYFYGNTELAGDRFDYLASPIAILKGRIIAVAFLVIYTLVSYFAATWSFILFIVLMLVMPFVVMRAIRFNAVMSSWRGVRFGFNGELVDAYKTVLLWPLFGIVTFGLGMPYAWYKQNQYLYNHYAYGQTTATTSAAAKDFYRVLFAVFGVSVGGGLLLSGLAFVLSESVVALIIAGAGYLALYVLIYAAFQSTYFAAVFNNVHIKGNRLQTDVTITGLFAIVLPNTIFTIMTLGLYYPWAAVRVARYMQEHLWVEAVDLDGFVAAQRDQENALGDEIGEAFDLGIGI
A0A847ZEA5	0.6533	23.8	MGQATLSQASGTTVNNLSNVAMNNVGFYAYSTGAAPKIWATNNVSGSYSGTPSTSGLPANNVPLSGGGLNANFNVNQWNGSTWSATVAGSGALSSGSYNQPIQFTGGAAGAIQPATGSTGSFSGTGAGIAK
A0A1T4P2P3	0.6542	13.6	MSYLDSLPEKELAKYEIVNNLYNLLSIALQPGAKRKISYKIIREEFDLTQSHNTEIFFHNCIFLEKVMIRKATFEHDLGFHDCFFDKDFAIGNEVNCKKSFGVINCKFKTTFVSIDAEYGDCYFKIRECNDFMIKGLTFRSMIMEYEGVHKLNQVSLSDLNEFTEGEMRLQSLVADNFNLTGSSKKMNYYIENLFVKKLNIDEYRNDGILRLTDINALNPNVETEFIISDSYLGRAEFNDIDFSSFSHLYIGDSRIIDCSFTNVTWSKSIGAFDYFQKHISDTETKIKDIEKPGFLQLFKTARLRTHNDVISYYGKQREIYRQLKYAMAKQGDVVNEQHFHALEMEAYDKSLLWSKSRWTKMILKLSRWTSDYGQSVIKPIIWLFTVHFILFSILVYNN…
A0A4Q3P7J1	0.6548	24.5	KTFASAGDEWTLRFTAGSQARIHLDSPLPATAHIVATDATTVEVTGQVHVWAYTHATVTAFDRCRVVAHNHAFIRACDHSTVWADDNVVVHAYDEATVQARDHAILALSDEARAVVDTAVEVRGPARKNVTTRATT
A0A210QU10	0.6568	1.8	MRLVTTRTIGTLHGTSVMRLVTTRTIGRLHGTIVSRLVTTRTIGTLHGPSVMRLVTTRTIGRLHGTSVMRLVTTRTIGTLHGTSVMRQETTMTIGTLHGTSVMRLVTTRTIGRLHGTIVSRLGTTRTIGTLHGTSVMRLVTTRTIGTLHGTSVMRLVTTRTIGRLHGTSVMRQETTRTIGTLHGTSVMRQETTMTIGKLHGTSVMRLVTTRTIGRLHRSSVIRLVTTRAIGTLHGTSVMRLVTTRTIGRLHGTSVMRLVTTRTIGRLRGTSVMRLVTTRTIGRLRGTSVMRLVTTRTIGTLHGTSDI
A0A2D8KHW1	0.6568	16.1	DIDQAYAGTIDGAMVILTDASDHGFEVDGPEGSAAGSFTLKNATVLGATKACSALGVNGEMADFRKAATGSLSNILFKDFSGGKDVELDASADAASYTAGTLTFANIDIMHPVSDGAVCSSVETLNQIFDDKSDESTFEADASTFAEVVTEQQAGNGVDSSIFSWTFYAR
A0A6U1T8A2	0.6568	20.4	MSFLTGSDDLNGNIDFSGNNVNVFGGTGLIASARGGADMVFFALDKLDVDSDGPMNLGATETLEILSLSGPMNVEAADLNVQSPDFILEATGSLSYSSALGHAVFTAGSSVNARSADQVKFTSNEDGVHSTAGSDINFSAGILGLFT
A0A1G8ZHJ3	0.6571	27.7	MLNWKKWMLAGGLALLFGVLVIYDAVTASLAITTLAGVLLLIAGLSQIFAAFDEPRGRERGLSLVLGILASVLGLAFVADPESGVISLALVVVVLFAIGGAARLAWAWILRGTPVFWPMLASGALELLLAGYVVANFDVAGPRLIGILFGVELLVTGLVLIALANFIRSATGAGRPEI
W2PC54	0.6584	26.2	MPELRYLQLGLHQRMTHLPPLDGAPNLCCLILARMNGITELPLLTRTSQLDRMEFTMMKHLAWIPDMEPIGSVVHFAVYQGAYLCCNGFLGTCDLTNPFCKDTTCLEDASQKATTETLQVFNMFSDGICQPYFGLSQTPTTTTIQMCDGVSFRQCQLPGLQANSTVVGMCYNHRMQVLACNTDPDTIQVRIRQIQKRVGTPCDPVEEAWLGCGGSPAITI
D8FUJ9	0.6585	25.7	MSVYIFLEYQLIGSDRWEVIELLPEDYFDLDPDEKIEWDCVSEYNHAVEYLDIEREKLSHTKLKIVDDEANVTEVIKTTFWNDGKNQIDERIIDRDTGGSEWLMVMTIKLQDNPNIWEILRLQRKDDVPILEFHSFITDNEDGSQSERIIYPIC
A0A2S5M504	0.6589	26.7	MHGNQRGDDRGLNVASDGGARLALTFEHRGDRLIGLGFVNGVLNLLTLGLYASWAKTEVRRKLWSFTRINGEPLAYTGTGRELFLGFLIVFFLVLLPIIACGVAVGLIFAGNPTALTAYQAAIYVLVFLLIGNAKYRAQRYRLSRTQWRGIRGALVGSPGRYGWTYFWTIALPVVVVAGVAISVALAVNQSAAAITLVAGLIAALWVLPWRANKLQRMMTADTRLGNLALRYDGSSGPLYRRYFFAWTGSALTIIAGIAAVLYVVISSGSYQQWVVDRTPPSPQEIAILIAIGLSTLAICAIITAWYRASQVRHFAHHTKLDNAAFHSSVSGRGLAWLFVSNWLLTVLGVALGLSISGVLLWFIGMTPGLPTEPVTLPVASALQGFVVLAPIFIMTTAM…
V4C2D9	0.6589	12.9	SHLHSSAYTLTLIAAFLVSHLHSSAYTLTLIATFLVSHLHSSAYTLTLIATFLVSHLHSSDYTLTLIATFLVSHLHSSAYTLTLIATFLVSHLHSSAYTLTLIATFLVSHLHSSAYTLTLIATLYHRCL
A0A1F8QEQ7	0.6596	25.5	MVNRTINLLLGVLLLLAGGLILAQNLGIIPEFTSNVWILGFAGLSILFFGAYFASGLKSWPWLFPACILGGLALTVALAEAGIENAIVAAPLMLGCALPFLGAYLVDRPRNWWALIPGWVLLVITLLLVLVDSVSGELVAALVLLSIAVPFLVIYVLDRTKKWALIPAFVLAAVGFIPLLASAVPGEFIGAYVMFMISLPFFLLFFSSQENWWALLPAGATASVGALILLVGVDWPGMEDTVPVGAMLLGLAATFWVLWLRRQSAGTDWARYPAIGLAIFGILLIVLGGGMGYFWPVLLILGGAAILFIGIRSRKAV
A0A2E7UN98	0.6599	26.2	MPQRYPVILTAWISGCPTAPGPAARVADARALPDVLAAVAETPDAALELCAVLRTEAVRGDCVIQGVERMARTNPSGAEALCASLDGLSGDECWFQLAERSRDARRCLRAGRFAEDCRMHAWTALIPQLAGPTDDSQTWASAVTLAAADMDFAADDERPWIAASRFLLGRQFPLDRSFCDGWPSAEREICRRSGRGLFHDRVNHVRDARKWSCEGPPPLMLSVAEHDAELASVLAERRMEICP
A0A1B8AZR2	0.6603	26.4	MSPNDLDLQPDQEKAIRGDAVPRLLDHRDSQAALIRGIRLHYHFAMSEPVTRLSSSMSLVARARNARRIMSNEIPERMAPEEHPYCIWYPDIATEDTYRSLASKFPDMRYQVGRACAAAGYYALFHELDLLPEVSIAEEARESEADGAKLIYEEIMGFKHRYAIMDDCTRSIELEEYKCPAYLNGDTEVRWRLAARQGIKNSRKQDLLPCIEEDMHIGLEDQELEECYSILSDEEAKLLYTPLPQDLPTVKKTLLIQMAAHDGNIERYARLADSGRTLTLLDSECIVRGILHHTMYARWWADQIKNNTIYVTSAPYVWDLQRAIMARRIMINDLSAFENGWPTGVPMPYIIWWPLRPDRNLLMLLLEHVPEMKRQIAAAAIVCDYESLYKWLDPEPSWH…
A0A7S2MVU2	0.6608	28.9	ESEGVASLYSRASEVLCQKLKEFSVAQLIKVILAINKVHACRPLFTAAALEVAANRLADVPSAQLVLLTQGLLPLGDGHAALNLVLDFWTAQFNEASRAEDLLIDSIGEQMVADRRKDLESKGQLGADQLAKMAQALAPTIQEHEKFWKALGLRFVGQGAAEGLVRDLTSAGKSALKAAFPDGGGPKFEG
A0A2V7TD86	0.6613	20.3	MPDSVRVDFSGCTFSRDGYTVALSGSIDLVDPTPTVTDRAFRTRSNDFTRTVTNSTAGTTRSVVENGVRSIVGTPDQIQLADTMETDYTFATKATASHVRKWLATFTADQAGSIQIGSPLPSGNLSVSGSSTWTSGTNNYLLAVTTSVPLHYNASCSVEPRFDSGALTIAVTKGTASTTVTIQFTACGQYTVTRTMA
A0A780T4H8	0.6615	27.6	MNISIKNNDLKTVARFDGKTLRDAFSRKIATFDGKVLRDASLKKVATFDGKVLRDASLKKVATFDGKVLRDASLKKVATFDGQNLRDASSKIILSADAEVGIVVMAFVAELI
A0A0G0CI21	0.662	19	MKLKYFILLVYIFFDFSIFGQSHYLSIGSKHSGLCFGNSEKYNGLRFNIRDKDNICINGINISAIINGEKSNGLTIGLLGGNVSTSNGLSVFGIYSDGIHNGISVTGLWTNPTLINGISISLMSTGQTYNGLSVAGWTVYADKQINGVAIAMFYVHSEQMNGLSLSLITSEYYKQSGVAISIFNKTEELHGFQFGLINYAGNNKKIFRWVPIINFNLRQKASN
A0A210QA27	0.6622	3.7	MVGGVWVTRMMGDVLVTRMMGYVWVTRMVGGVWVTAMKGVVWVTRMMGYVWVTRMMGDVWVTRMIGDVWVTRMMGDVWVTRMMGDVWVTAMMGGVWVSRMMGVVWVTRFMGDVWVTRIMGMSGLLE
A0A524IJS5	0.6629	29.3	MIYNWWAFVLRGVLAILFGLAAFAWPGLTAAVLMMFLGAWFLVDGAFGLIAAFRSEEDRMMGILLSAVSIVAGLMVLVKPLAGMVAVAIVIGVWAIFKGVLEISAAIRLRKEMENEWFFILAGALSIIFGGVIILRPGAGLMAIVWILGFYAILFGILMVFSASS
A7S859	0.6631	1.7	LRGKSSWISQGYYLWGKSSWISQGYYLWGKFSWISQGYYLWGKFSWISQGYYLWGKSSWISQGYYLWGKSSWISQRYYLWGKFSWISQGYYLWGKFSWISQGYYLWGKSSWISQGYYLWGKFSWISQGYYLWGKFSWISQGYYLWGKFSWISQGYYLWGKFSWISQGYYLWGKSSWISQGYYLWGKFSWISQGYYLWGKFSWIS
A0A2R7JDZ5	0.6645	5.7	PVTATSGNGIFALSAGGNVSVTAGDVSSTGNVAIIAQQTAGAGVGDVTVTAGTVSGTTGISATNAGSGGIGIVANGAVTGTAAEGISATGNAGVSVNVANTVTGATRGVSVVGGTGGAGNISVTGTGGFVGGTGDAVNILSNGAGSTTVIVAGASSSTGGNGFVVRDTALGGNISVTTGAVTVAGANNAIDVRSASTTANLTEIANGNIQAGNAGMVGAILNAAATGNIDVTANGSVTGRFGVDAENLGSGSTTVKTVGAVTATSGNGIFALSTGGNVTVTAGSVSSTGNTAIIAQQTKAGAAGNVSVSTGTVSGTTGIVATNAGTGTVGITAAGAVTGTSAEGIKVTGNGAVSVNVANTVTGATRGLSLVGAGNISVTGSGGFVGGTGDAVNILNNGA…
A0A0X8FJK8	0.6646	23.7	MSNDNQSSFSWADLLIGALYIIVALIAFRNPVSSILAIAFVFGFAMILGGIFALVTRNRINERFGTNMIGTLILAIIRIILGVIVVFNIEIGVLTMPVVLALWFIFEAIMGIYLANTIKAVNGGFYWLSIIIYVISLIVGFYLLFNPATALALLPFLVGVYFMFNGIRAIVSAFV
A0A516SL55	0.665	26	MKKSDFDQWRSDLMKLDRYEDAEDGKAFVALAGQARGNFDEDVIGVLLDTFCNEDDYGIQEAVLGILDDAEPEMYSKILARKFTSLLLNASEQEWPLLIIGRTMNSGDARRISAVVRAAADDKLHLSGGAMDNFIRSSFFTSEYPEIAPYL
A0A6C0BMY1	0.6651	21.9	MSAVQRNPLSIGSIHPDDQTEDLCLLAIASQAFGVFDLIHPKNHTPAVLRAAIEYRPDIIIRIAPEKLTDDLCMLALQLDTSIVRSMVRRVPHERRTKEVCLVAVQINGLAIQYLNFEEKTPAVCLAAVQQDGNAIQYVPHYLRTPEICVAAVNQNVSAVQFL
A0A7X8SIX9	0.6652	21.9	MKTSSLKYWFAPLVSGLLLIVLSLFTLAFPLSSFISLSILFSASLFVAGIVQSIFAIEFKHSGIKWFWEFLSGLVVMFIGAYLIMNQAESMLVLATYTGLFFLFKGVDYLTRALTRKEHLGNARNVILLFGVVEIMIGVYLTMNLLVSEIFTVYLLAFALMNTGVLELYLAYRVKWMMKAHHGKLS
A0A353LXR6	0.6656	25.2	MVRGKDLILEAARGSVGSDAKALVVDLGGSNLTARAGEDIYISSPARSLNIDTIYAAGHVDLRTEHSILNSTNPNQNIRAESLNLVAGGGIGSVERFLKIGLDPTGRLTAQAGGDVYINSPVRRLNTGGITSGGNITLFGGDSVHVGSTAGGIYTLLGKVTIDARTSILSLDEDTEAGIRAQDIYLETQIGSIGAMANDLRIDIQGQGEFAADAPGGIYITEIEGDLNAGSVTSSEGGISLTALAGDVNLRTAVAQGDMTVDSRTGDVTLGTATTQGGNVGLAAEGHVTATTIAAQGSVDLEARTGDANLGSVSATTGSITITAHGDANVNTLHAAGGAISLTAGTGSVQLAAGTAYDDISVTAGQDVNVDTASSETGDIDVTAATGDITLGTAATQGG…
A0A4R2NS32	0.6662	15.8	MEENTLTWLTHTITYITLFYISFVIAKLFFKFKNRKIHLENELTIKDNVAFAVTATGYFIGTTIIFLGVLHGESHGLLQDSILILFYSILGNLLLILSSLINEKIVFGKKFKFYKEVIRDENLGTGFIEAANYIGSGLIIFGAISGRNINLFPEHGEIGHYVSDFLSLLFFWGLGQIIIYIFLKTYKRFLSYNFIKEIQKDNNAIGIVYASILISVAFLYSFASKGNIDSWEIALEDIAYHLGLAIILLPLSRIFIEKVILPKSNLTHEIVNQEIPNKGAALIEAFAYIGSSIIISFCM
A0A6B3UMT8	0.6665	5.7	VDVLSTSRIATLGNDASALVAQSIGGGGGNGGWSGAISAAAGTTNAASLTAAVGGNGGNGGAGDFVQVDSSGVLTTEGDNAFAFLAQSIGGGGGNGGMALSGSFAGLGQNSLAVGVSVGGCFSLSAVCVGGDGGEVEAFSRGGVHTLGDLSAGVVAQSIGGGGGNGGFAGTLNAALSSSKNAAVGLALGGNGGNGGKGGEVNLTTQGVVVTEGDGATGVLAQSIGGGGGNGGGALTGSLVASGQNQVSVSAALGGCLVQEADYNENGGSIPSCAGGNGGEVTVTVENSVGTMGEGASAIIAQSIGGGGGNGGWSGALAGSLNQQRTVNLAVALGGFGGGGGDGEAVTVVATGDEIVTVGGQSHGVLAQSFVAA
A0A4U3B0Z1	0.6673	29.1	SIEGVYITIDDPKFNSEVIYLDGKNKYYNTWNKTQIKDINIINWTETNKGTGISLYSAGKENEISFVNFENIKVVGMETGLKLVAKKPSTGQAWINANRFMNFSLEDCV
A0A8B3S2M7	0.6684	24.5	MNILNRLKSENHASLLKYMLVGAIGFGIGGAIWGFLLFKSIPSMGPGESPFTHLMDGIVLGAIGGVFLALPFKDIKKLLLSFLLGAVGFLFAFLIGSILSYPLYFIGHFFTWHSLFILRPYLLIGDLVFVFAVVGAIGGFFYSIALKKKIGPLILAGMLGFAIGSLIGPLVGNFTEMIFESLLGAYVITFLTIGLFTGISFGIGVYFAEKTSISK
A0A2V7HMY3	0.6692	18.4	LRLAPIHLRAHVSAANVDLGLLRLYLPGDAAVLPERGVLAAGLTVVHDSAEGTLVSAGARVRDVVLHRRGQDGAFATSPEITITLNDLAVKGGDFSVARAEAEGDLAVVEALYDPPLRYAFTNTRLVTEDLTWPSRRPGRVLFSGGLPGGAGLDVRGSI
A0A3D8ISE6	0.6692	5.8	ESKSGTITGAVTTDSGAITTIDFSNGSNVKSLNLQGADNTITTISSNGSNNTLNLDTTRNGVSVGVTNAISGANSLTIALGGATDKKVELTLNNANGDSTLKALTLANASAVEENVLNLNTRKTTIADNLSIDSGKGMTINLADNTELASGIANSGNTIINFNGTTSSKLTGDISTDGSTKTTTFNIATGGNGVINGSITLSNSGANNATIGENGTLTLQGENNQLTSV
R7VKN1	0.6693	3.3	CDNGCLCCQRCFISCDNGCLCCQCCFISCDNGCLCCQRCFISCDNGCLCCQCCFISCDNGCLCCQCCFISCDNGCLCCQCCFISCDNGCLCCQCCFISCDNGCLCCQCCFISCDNGCLCCQCCFISCDNG
A0A3L7NPT0	0.6696	21.2	MEGLEGRSMLAVVTWDGGADGTGTDFLDAVNWYGDVLPAAVDTAVIGTTGASAAITLAGITNVAEIDSSRDIVLFGGSIVGSRFVGTDGAALVMTSSGGTLDGVTAAGDLDLTGNANVTVVNGLTLDHSTVRIGNRDGTTSGQMYLRGTQLL
A0A821FK87	0.6716	25.5	MLNLEELTLFISVIRSDTPYIDGNQLYDKVLNYMPRLNKFIFSIRTRIMNDYCNAIISLPSNSDIRNSFIKRGIHSIDTYADDQLINNRGNCHVYSLPYEFQEFLFMSNCFQGGNFDKVRLLSMDDIRPFEHELFKIIAKDFPFLQQLSIYNDKAQKNKQHYSSTLITFNHLFKLNLFCAHHDYIIQFLSENNTCLPCLTNLIIIYERLRIITHDFTNDMTRRNCTKIKSLVTCQPLVGTQNFYSYFPSL
X1V1T8	0.6732	16.7	TIGLTINQATADDEIFALKSSDVAHGGTTDIEADTFFDIIKIGGDFGGGLIRGISESTYGIGIHGIVTTCDTDKDTGATAPVVLYGSKIVGGAILGNLDADANIVAMRGWIGGAWSTRWILDEDGDTWQGGAMYRLALGPISELTIAGGVITVTGSNHTVDTANGADDLVTINGGIDGQILVLRQENAARNVTVKDDVG
A0A3L6ZNP2	0.6748	6.5	MSDTQHERQTIADDLGLGNLVGGVRQGIRLGLALSGIAALVIGVLLTFWPGASLTAVAILFGLYFVVTGVVYVAIGAFVTGTSGGTRALNVILGILLVIVGVIAIKNIEATLLAIVLMVGIGWIVEGVLAITVAGRSASWGWSVAFGVVSVIAGLVVLFTPGLSLLTLALVGGISLIVIGIAQLVRAITLGRGA
A0A383E2M1	0.676	10	NNGGTTNVSASTLLAKASGGGIGSGDALETIVSNLEASATGGDVGISNNGALTIGGIGADVGVLTTTSGDVSVTTSGQALNVTEAVVAAGTGTVSLTGVGLTNNSSITGPGGITLNAGTGTLTTASGTVDSSSGNGNVVLIADTDIITTDGAGVTPVNAGSGNVTLRQNSDSPVVSIGLAGGAGALQISTNDLDDITAGTIIIGSSQSGTLTIGANITNDDGLSFVSGTGIAL
A0A834FLF7	0.6768	28.4	MTPSKQESVYTQFIKIYLSRNNTADRGCTLNIQNSTEWLRKNVGGFSVLLSIQDIQQLYPKFSGVEALSVLSVTQLAEVAASPGQLTTAEQVTMLMTYVPDQQFASFFDDFSPKILGRENILLSTVRSAMLQVVFNRANLSSPSTSDSVVLLWLQVRLRPLLVNLVPDHVTPYFNILAGRSCSLENQGVTFLNSTISNLSDATQTKIQDQITLALK
A0A5J4TGP3	0.6769	19.6	MHCVCNRGNGGAIYIEVDLTTQFEFQIKDALIKECQAKTNITSSYPTGYGGGIFLSGIGDYDPYSNSLNFKGLNISNNSVDNRKQSIYIIMSKLKEWCRYGTAGEFVKGNYSDTDSNENELQGIPISFEQFLSLPSDQIQLIQKPLEYYWALPQYDIWHIQSGTAQTIISEDQQWCGNIDEPCESIEYALKQISIRKGGNETYYISHKIIGITEVGFELTNPFEFNPVTTQTNHLIIANQLFGTSSAMIDKSLLKIMKGGNDSNIENGKQGWISLIQQGLIFKLYFINIVTDQSKLTIPIIYIEGSDSYVDL
A0A2S7T766	0.6774	26.2	MIPMPTTQNMVALLEALPGYDWLQGRLQGLKDADSARDLYMAYTLCAQHFADTPMKGAEQTHSLFGIHPPSEKEYARLSLLHAALEDRAAFYTPKVLKLIQVADTGELITFLRYLVVLPEHKQFVFAAVEALRTNIADVFEAIALNNPYPKAFFNEQQWNQMYLKAAFMQLDLTQIDGVEERANNNLTRIISDYAHERWAASRQIDPCIWRPVSPFLDAVLLTDMKRLFGSDYKAERLAGYLVAKKAGSADLQEEIKHNAALETEIPEGNPWEAVRDLWTSELN
A0A0K2YP10	0.6776	26.2	MSNPVRIGTPADLVAAIPALLGFYPTQSIVGLILSGSKVAAVMRVDVADTAPERDRRAKDFVNVARQNEAATVLLVTIAEGKIVGDALRTLDAIRLALDIAGIDNPFPIHVPKIEAGQPLTNLDRDRDGLCADPTTSAVHALTIATGTAVEPSRDALRATYAQGVTVGTNHMRKARTVAFKMGSEPFARMVLKDLHDVVTGSGTPSATLASRVGLLFPLHVVARDAALGLALSEPHRAHDVLAAIGRQLDGIARSEVLTVAGYFAYVGGSGPRAGIAFDAAYEAVSDHPANPPRLLELLSTALRSGLHPDHLRDLAEAGHEKAIELGVDFPKAADA
A0A4Q0ZJC3	0.6777	18.1	KDNYTNFTIENAKLFYENINSANIEKIKFSSLLFNSVIDINNVKLNKDLPIISGINISKIELSQNIFSFNNIKVEIHIKNSFIYGNIDLNKKLVTLNSKQIPKSLKPFFKKINKGYKYEYKF
A3SXC6	0.6785	17.3	MITKTNLPSSYTPYQKLVFCSNVLEGGGNLIEVSGTIPILVGRGDPPLVWLSAKQDAKIVTVVEASRAKFSSVTAASIFGGTVVMSKGVVLLSARQISEEEAEVTEIDLRPLGLNVYGNKSGLHVGGMEFTGNHFSGVGTMVGIG
A0A2C9M612	0.6787	16.1	MCISDIDCIHMCISDIDCIHVCTLDIDCIHMCTLDIDCIHVCTLDIDSIQVCTSDIDCIHVCTLDIDCIQVCTSDIDCIHMCTSDIDCIHVCTLDIDCIHMCTSDIDCIHVCTSDIDCIHVCTSDIDCIHMCTSDIDCIHMCISDIDCIHMCISDIDCIHVCTLGIDCIHMCTSDIDCIHVCTLDIDCIHVCTLDIDCIQVCTSDIDCIHMCISDIDCIHVCTLDIDCIHMCQLV
A0A3M1EVG1	0.6789	27.4	MYTLQGDRLLHSLSSEIQYIRSGNRIYRGGNANSEAVYTITDHRVFPGASATGKPLLTFVGNHVHWGDGATGRMIMTANTDIEGNPTLEFLLPILLLERF
A0A0T9QBI0	0.6791	21.8	MITHGLLLLSTLNSDIDLTSARLNATDLQLDSGRDVILRTASDQYSSGNGAVQRTQTILGPLASLNISNNAVITAQRDFIQQGAGINIGKDLQVNTGGDWLLSTVQRSDQISAQYGGGSATSGSLRHLGSEVKVGGALSANVDNLTAVGARVNR
A0A2D6SHC1	0.6798	18.7	MKIKFLNNEQMKRNLLLIIFFISYTIIAQTSYGSGAGQTGASNNSYFGGYAGESANGEYNTLIGYTSGRSLTSGHRNTFIGSLAGLVTTTGVENVFLGVSTGADNQKGSYNTFIGRYAGKEMVSGNNNVFLGFRTGYHNNGSNNVFIGSKAGENETGSNKFYLDNSNTSTPLLYGNFSTNQLGINTNNIPSGYAFAIKGKAIAEEIKVQLQTAWPDYVFEEEYNLI
A0A3C1V3D4	0.6803	28.6	MSFHTLKPSLFLPPEIAELLDPNLPPLGPGVPQTQFEQRLKKTVPESLLGATLVSSEAGVCCLAGMWLWNGFLDQSHELSQSIDTPEGSWWHGIMHRREPDAGNAAYWFRRVGNHPLFSTLGSRVRKHATQIELPDEAQWLTQCTDWNPDQFIEACETARCDSNEAACHVLREVAAIEWYALFEYCQNLARGTHR
A0A662IWR6	0.6849	27.3	MTGEAEGKLRLASRVILELEAGGFKELEADVFIHVKGYSLARVTHLDIEHEELTGLLPPKGGKFLTIQGVTGGLRISFHPPQRGVKNLMVENSHLNQVLKPGEKTRTWVGGKYGGIYIGFRKTEVRKLENLALRLFNVEPR
A0A3D6EYD7	0.6872	10	MLLKKYMLLYATNAYKSIILKITHAVYMNKPLLSYFIFFILLLVSQISFGQRFWVAAGASNWNNTANWSTTSGGAGGASVPGPSDAVTFNANGLGNCTLDVAPNVAGITVNGYTGVVNLNGFNLTTTGTNSFVTGTINNTGAAAAVTLNTTGTTTFSGTTFGANVNGSTGRIFFNGSVFNGSVTVTKTTNNNDTSTGGNTFSGSVTLTNSSTSQFRLGGTNPDIFNGTLALVSGNTGPLEVAYSSAANQINNNLTVTYNATGLISIGAGGGTATLAATRTISVAGFGASGCGNLTLARLTQAGATAQNISLGGNDTATLTLGPASNFGGALTITTPSIIFNSSSFQAVTVTKTGSAVDNSRGGNTFN
A0A6S4QIT2	0.6873	24	MNLLPNPQFFLDQLITVADPIALVFVIASFLLFYLAKLIKDFLNPTFNLEKELLTHDNPALALSSAGYWLGVGIIIAGLVSGNFTNLFPSANPLVSELAETLLWGIIGILLLNAAIYINDKLILSAFSNIKEIIHDRNVGIGAVHCGSYIAAAFIIRPFVATPSLGSFYIDILLTVLYFILAQLLLFIFFKLYAKIVGYDLLKELEADNSAAGVATALSLVAIANIIAYPLYSSYNLFLFVLYFINGTIVLIGSRFITDKVILSKSALRDEIVRDRNWGAATIEGTLALAISFILTAAFSLL
A0A2S6GL68	0.6876	22.6	MNNKNSMENKLVNQLKEAGYSGLFQYGERSLADAVWQEGKNEDALRQIVLHSEYEVYIRLLASEVLYSKNADYPPADWKDTLAYIYAQALAISGHQEGILIAGNQWGFMYFYDKSDIADYGSLGSHLINTGRPAIPYLVALLNNDNSLFYEGSKEATLGNSLKYRVKDAAAYYIGKITGIPVQFHENHADRDTEIERLKEQLK
A0A383CBB6	0.6876	7.5	SDGNGAGDFSIGTSTTLSTGNNSLTLTANEIDILGTISSGTGSTTIAVSDGGTIGLGGTSGNMTITDAELSKITAGTLNIGNSSTGNITVDGISAANSDNVGTVNLTTASGSSVSFSNNDSTFNALAVNGGSTSFGNGLTIATDTGKFSLNSSAITSEGALALTGATGIDFGAGVVFTGGGDVSMSTNSGDLVGAGAFTLTSTGNISLSENLTTAGTTVIATDSDGNGAGDFSIGTSTTLS
A0A401MK77	0.6882	18.8	MNSQAPEQHEPAEHTRFAAYTRALEQVTASDEPDLIRRILADPDQTMARSAIVRHIDRQAATRYSTPAYDAWAESVAQATAGNPFLTQRLRDWALLRSIAVTQQWDPASLAEAPNWLQLKIAATPAIPSAALTLLAAEGRTKRIRHTARMSLVERTSNQ
A0A1V5JFY0	0.689	24.4	MESVEQRLVTPFYLAMVGLNATEHAGDRWDDLVRVGRTATVTDVKQLLAGGAWRPVVMGAWLSVAFSPKDLGPDLLLAVTRCQGSFTAPPLSVAAYLVLGADAGTALTNYVFRARDDERLGSATFVAAVVEALGGQPAVPPREEDRVDLAGMIGVAWRLRTALTATS
A0A219AK28	0.6893	13.2	MEDSKVLSIISIILGIIIMIFPMFGVATVSIILGITFLIMGIFTAVFSYSTSDYSSLLSIPGIILGVLFAIFGVCLIINPAVFSALAAFFIYIAGLFLIIIGILAIIAAFGGVGKALGLTSLILGIIYFIVGYYVADPKICGFLIGLWLLISGIVGLVRD
A0A3S0D4S7	0.6909	18.3	MNTLKEHWIGMFGLIALCAGIPLEAGAMQNACNIAGVFGLIAYAKVKNNAFFFYLELVVMLSTLLKIFAVSPIILITALIIATSLALLKIFQDPAYRVWDTAFGLIGLSGLVYGYAALSNYGYAVGGVASAIYSIIGFRKGLKSGFIFAILNLIYGGIAIFMIVKG
A0A7V3MXH1	0.6914	19.5	METILKLQANVKHWWMPVLTGSLLILASLLMIIFPVPTFAGLAILFGWSLFVYGGFNFVFAVRNRHSFKGWIWYLMFGLIEMALGAYLLFQPALAAEALVLYLGFWFTFIGVSRISFSFVMKDMGIKNWGWTLAGGILLLILAFLIILNPILGMFSAVYLVSFAVFLTGLLAISFGWEIKKLNDALTEE
A0A3D9H4S9	0.6917	29.4	MKLTNHQFIEAAFIFEKENGNRHDKYEKEVIKESNLLHLKPSELKTIIINGLNSGLYTKNNERTSAYWALSKTNDKSIIPEFKNWLKKEFNLKNETPIFQLLIALDRFDESAFDEKRNSRYFDETELNFRDAKNYLKNN
A0A383EB26	0.693	21.7	KGKNRLTSTFDYKNDQIIFKQANLRNAFLDGKFNGEVKLLPYFNFNLNVDLNSINFNSLYSFLIALDEKNKKNLFKVNEKINGQINLSADKIFSHRMLVDSFESRIKFINGNILIEQLLLNLGKIGAADITGVIENNKKFSYFKFENNIFVDNLKRFYNKFGVFNKQNISSKLFISGNFDLVNLRLRLDEISDDKKFSDEDVDYIESEFNDLVLKDGYASLFNFLKLKEFV
W6JZS1	0.693	19.9	MSGWGNRWEYNTVTNYRVYGMGFRLMDARLAQPSKASSSNGSIVRCNNIVGPVGDRAKALGVGAMMNGKFQSNNMPLIWISKNMQTYWSAQGNTWNGSSALPSKTPTLSSAGC
A0A7V2CMV3	0.6934	17	MTLALWTAATIVAAVVLAVLTGTWRPALWPWRIKASLMTADRLGFAVRERQDIERVNQICAHFAAGFNDMILSPWGRRWAGRCESLPALYRPFYAEGAAMGYPLSQLLTPWRGDVESRLVRRDQRYKYLQYVGIGFWSAMRGHSPAALERRVGGLDPLYRFLCFDGYGFKLGFFDYGRDSGCLRRLEGFTGYARSVAFQGVGRSFWFRFLNDPASLIEHVGRLADHELDAAAGVGLAAAFVHTDDLERVFRFAGQAAPVHWRPHLALGMTFALKARDLAGPDALEEWLGGVGEPRRRAIRAAVEQCDRIERQVRYEKKADGYRAWRQRLTDWLATQIVFPFLSVRGSASRMDDLELVRT
A0A822HFE1	0.6941	18.7	MTQQATSADIACGAVDYDTWIQINFDYFFKYATTEDLIIYNKSLTQNALTPNVVAELVTKTDVLQNETLLISYLSKVELENVTVFLTALTTAAEKANLSLELVDNVKETLLAVELQQLQSNFSGYTTEQWQDLFEIHLTLLIQYFNASLLQLLPTSISCSSYQAIVKGFSLDSSALSDDTGRDIYNYFIKRYMTQQATAADIAWGA
A0A3B8UHE2	0.6942	26.3	NRPRSRFKLVQKTKEPRDPSLDAAFSMTPQFFALQLLFQKTGAEQEPTALIRLASEGSWDLLDRLAREQTQMLDLSVDKRRRLLLSYLSLRSPTAADLLLQTDVDFAFKKLDDQGIVDVLDLAAGDQLEPFCKALLQSPRSDIVWHRCLSRLYARLGEPLPDPLNLREAAARFIGGAPSAP
A0A2V2BQA5	0.6944	22.8	NSNVIDTLTVNSGVFNYGAGDCVSGSLVLNGGKFGAASLMDSGTSADVGVARFESGIWNGGAIILDVSTTDATFDKIAFSGLFEKGEGEISLEFRFDAEGMAELIEMGFSTFEDMIVYASGSSIEGTVLNGVSNGFAWEAVFGETGMDVTFAAVPEPAAIAALFGLSALLFAAFRAGRKRG
A7T7U3	0.6949	2.7	PWYKPHLYSPWYKPHLYSPWYKPHLYSPWYKSHVYLPWYKPHLYSPCFKPHLYSPWYKPHVYSPWYKPHVYSPWYKPHLYSPWHKPHLYSPWYKPHVYSPCYKPHVYSPWYKPHVYSPWYKPHVYSPWYKPHLYSPWYKPHLYSPWYKPHLYSPWYKPHLYSPWYKPHLYSPWYKP
A0A3C0G8Z7	0.6954	17.1	MAKGSIENLTQTDSLFYNLNNISFKSNKTAIDKLISSKELGISVPKTIVAEGSLSGGTSWVKPNMVLKIPEGNANINALVDFGEIMKFDGTVSIDSLQLGQLLQNDQLGEISLQINANGSGNETSNLDANITGNISQFQYGGYSYKAIDIDGILNNGKGNISA
A0A1M4NCE7	0.6962	29.6	MLDLQRGNFLVDKLCDYMEKILKNEIQWPDGFEKNKWYRPAQPLFVASKLSIFGSSCKEYMEVFNCWHAILKEAFADGQYSKDRANKISKELLGCNIDGSYIGLNSIYLIELFANMEAEISDDLKECYIKWLHHNGEAIGYTSVVLNQGFNNNFSQLYKVYFLLSKFSSFKTEFEEELTTLLKMRNKDGFWNFGRAFSCQKLSDDWRSKVRMNIDHTIMALLLFSST
A0A1Z8A1V9	0.6967	24.9	MRGLITLILVLSLGWSAWWLIGTTAQKSAIETWMEQRRDAGWTAEVEEFKVIGYPNRFDSIFTDLTLSNPDAGWTWQAPHFQLLALSYKPNHIIAVWPGVHSYSTRDDTTTITSSLFRGSLIFKPDTALSLDRMQLETTELTLAGESGWHASAEAASIAFFAHNTPDVPPNSYDLYLKALEFSPSSTWRDSLDQSDALPDTIPEVIFDATLTYDNPWDRFAIEHTNPRMTAIQIRDLRFLWGDLNLNGTGAIGITNEGFFDGTFTLQAKKWRPLLDLIIAAQLLTPEFGTALDRGISLVATLAGNPSDLEVKLRFADNLTYIGPIPIGPAPRVY
A0A6A5BN08	0.6967	27.3	MLKAVKLLFPEFHNLVSIDYSSKEIMLKVVQEFGFLLKFASEELKNDRDIVLNAVKSDGLLIEFASSYLQNDREIALEAIKQNGSALKFVSPNLKKTKDFVLTAVNQNGFALQHASKELKNDREVVMTAVRRNGYALEFADAMLKRDQEIIFEAINQINDAFVGASKELL
A0A257SER3	0.6977	29.5	MRFPISWLLEHASTAIRYRALTDVADVDFAADQRTAAFPYTFRPALLLALSQAVDGTWSHTMLTVPSPRATHFEGVGTINAVRRLLEYGWDKDSPPLLQARRILFRLLAEDDDPEYLYEFGGRAAPDDDMVHRGRTILREASAAALAQAGYQGDPRLRGAARRILD
A0A831SKN7	0.6978	15.9	MNNAIFSDIPKQKSKAVNSISSSVIMTTYMLSPYQIKNNFYVLFEAWTSLAACIVRYAQKAKLKKEDWIGSFNLVKSEIIRSLSLLKNETLKREDFLEGDWLVDGGLIYRARTTIVLGALAALEVYLHKTNENYVEDEKLLDSIKNNMRILWCWGESAFPYFFNIIKYLEVSNEKQIAQSLLEALLEAVIKSNSPRSQIGLPNPYYSASDILEIVLGINTERIDFSQFAGSSYMLEPIILMLARRDRREILEKNWRKISHIQFKEFKPDNIEDIFSWRTGEGVNHAEFPKMTQSWRELVKEANDFSGIPDLYLEYLDLLNFFILICPHRINKSIIGILDREILKC
A0A350V590	0.698	14.6	MQFLIKIVIFLALANNFIYSQKNELDNLDLKLRLGYKEALFEIAPYLDSSKQVQEFLGYHLLFTKESDIAKRIIHENCIFTNDEILIDSNTSYTDFYSFLKINEDKITFSTYADAFLITSLEDREVDIKFRPLIYQRKLELNQKFDSLISLDWVKKSKVEEFIKTKNSECLKIIASELFKIRYRFDTYNNHESDFTNLLQILTNSEFAVKNHKNIFTWNVDNEFYPEASLNLLIYFSKNYNKFNWDTNKGYFVNDEVKYEFVSNVDSLFQLLKKSNSDSIAINAFIQLTECDKVEVARVSAEYEKLFLWNNYSIPTFPLRFLKQLNILVEYCKRNDVSYIGSERLKSYIFELSSELTFKDRRVLEDEIIDFLTLEEITSFEYWALIYQNKWYLTHSAGR…
A0A1Y1LHA7	0.6982	30	IETLRICLIPVKASVLSQAIDVACIKELTLINVGNQAPIWSMLTKEQKFRPIALRSVFTDHVSASFLTCMAQLPQLDDLFMLERSVKHKPESFAPRTATSIDQIRRLVLKKHMPTLKRLMIKDESNGP
A0A382TI90	0.6987	21.8	VSGTYSVTAGGVVSDSGDLDIEGATTILASGSNVVLDRATHDFTGAVGVTGAAVELVDANGIVLGDSTVSGAYQVTATAGGDITDAGVLDIDGAATFTAANGRSITLDSSNTFSGTVAFSSGGTLTNVEVKDTTAFVLAETANLTLSGNLTVTTGGALTDTNVITVPGTTTITATGQVVDLDHTSNNFATILFGSSSNAVASVEVVDTNAIAIGASKSTGNFTVTAGDDVTDSGTVTVGGNLSVTTSASDGLINMGTLEVDGTIALTTNGDGAATVVNDAEIDFAASTVGGALSATATTGN
R7UZQ9	0.6989	28.8	CGSLPFDPQTEYCCNDVITRPLPANPLCCGNRAVDSDIYICCAEEVLVTPCGLPACCQGNSFDGNTHLCCEGEIQSKMSPQSECCGQAAMNIVLSICCNDEINERRTLLTTCCNTTTYESDVEICCSGSVHPIPTDNPRCCQSQAVDLSVFMCCMDHINMRPCGDPDCCIFNAFDKNTHMCCNGKIRSRPSMNSRCCNTTAIDADNFLCCDGLIHTRVTDSYSCCGEFTVDLDVQVCCYGTVHEIPDGVAKKDYRCCRTTPFDRTVEKCCFG
A0A1D7NIU0	0.6997	28.2	MLDQLPDLPAGTPDSLWFLIAAVVVVILQAFPVTGIFLMFAMAFAWAGLLITAGMIGIGWEVLTGEAAAIWLALPVLYFGGYYLVFGWERLAVRRMAREIAAFNAGKRLRFDPDERDLVFVKGKGDLHLSPAALLETYDLPRIFEHGMVFFIGSAEARRLANGEPARSSGIYTSGLSTSRKRGIDESLRRTPEVQDMVFIRAPAQPGRPMVEIISDRTKERRQLVPLQLMDFTVRDTVSGEAIQLRAAFAALLSPFPFVQIGYFLNSGAAKWQGFAGWWRSRPRPLNVSGQPEPAPDGHDIIAAALGLEASTDIAARAAGVETVAALTKASDTARTQKDLAILEAMLTDPLTFIKDSWLFHLPNRPAVVPPYADRIFAALARLQASNLRGSETGRNLWR…
A0A2T6R9L6	0.6999	20.9	TNNTAFNSGSFNFKGASSFNGASFSNASYTFNNQATFQNSSFSGGTFTFNNQNNQSAQHPQIQNSSFSGSAITLKGFVNFQQAFNNSNHQLTIQNASFNNANFNNTCKITIEKDASFNDTTFNTSINTNNMAITGSVTLSGKNDLNNGSTLDFG
A0A523W7L8	0.7008	19.8	MIIAFFLFAHSWLAYLDSSLSYIGLTTKDIVFRNDYTMCDPYRFSIVDYLLNNPLESIDFVISVQDVFWNSSEQEMFRHLVDLYDLRVEEKKDGFKKALQESHKLIAQAFNETPQGLGKIFEELTLFSPELTSSIEEDKENEKRGDSLVMFLKENGKKVDYSRLFTACSRLLVANQYHEAWFKKVKKRTQQINGVQGAILYYEQCDFGEIVVGDTGKNVYKKDFAVIIDLGGDDVYQFDVQRGKIHLLIDISGDDLYEGNNYSIACGNFGVSILIDEKGDDTYSAKNYSIGCGIFGVGILIDREGNDRYFGDTFTEGAGGFGIGIIKDEAGNDVYEGALRAQGFASTYGVGILGDRDGNDMYLILEKYTDEIRYLDHYLSLSQGFTAGFRPDLSAGIGI…
A0A349Z147	0.7018	15.7	NQTSKEACLSLCQWIENYYEGDGSLNGLLLAIKNSGIADLKNIRTGQYPLDRGTGNYLNALMDRFTLLARQRDLDQCAHIIYNTARDTDDLAARDLLNTEKHWFYTVFLQAVCRYILLKEQLSQNDASYAQAVCTLKHYALWMARHEYAYLDQPEKLEFPNQTWSGQDLRKLCVLAFAANYLTAEQQELVANKLAELKPVIEQRLMASVESQTTRVLCLMMQNIHIDAYANLPSPMALKANYSPHKALTTPPLRKRIWQALRGLSLRYERQQLVRRFPPLQKWLGQP
A0A829S4E5	0.702	29.5	MNLNAVGSDLLKNHTKLNSLNGDLTIQTNSNLTIDPKVYSLKAVGDIELVSKTGTLTLKGYGGTAGNGSEQVVKLDTANGGINLEGAKVELQGSNLKAAKDISIVSTNGDLVVDGVRNTITNQHTDEYKAKIIKLDEEIKILQKSSDYEAIIAFFMKEALKVYARISSGELIEGSPEMDRELQKALQKTTKEFPEYVSKYGPLRDQKDFYSEMIKLFNVGYVNGEVHSGSKIISNTGNIQLVSNKGLSISGSSMDAKDGKVNLEAAGALDGEGYNIQGKYNNPTENSVKKGVIKGSIIIDANQDSYEQGSPSDNDYRWFSPVSPTTINGTKGVSIKVIGKQSTDNLILQGVAITSENDVNIEAYKNIIFDVAINNRRIQT
A0A7Y9N878	0.7024	25.1	MSADLLSEAFPESLDTLATEAATYASVQLQASQWTEQFEVSLGGETIRIPARLRFRNNHADEALNGDIRLMVRCLRSRSSDGFERQRAVRDLLRDIQPWAAPFIVALIGEYLVEILDDIAGVFGESVPEPIIEFLRENPAYWFLTKQRVSSYWNVYYRRSTRKKDYVGFKLKRQIDRHLRQVAR
A0A1F0TKY3	0.7027	16	MRHERYAAATALLGESGFATRVGGFNALVRLADEWLADERTPEEQRLAEAQVIIDTFCACIYAPYLPASRHKDYMRLNREPKKRWDSQKKARFRAEQAEFRAEARFRQTVLDTIHLRVMPRYEGPGPWSRLSFDFSGSVFFYPVSFGRSQWEGRLNLRGCTYYAEADFSGSTYTWYLDCSNSAYYTEADFSASTYNGGVNASFCNYRGNVDFSESVYRANASLSYNVYWGEAALNDSIYEGHADLACCTYVGHASLGNCDYRRGADLFLSTYATFADLDRCTYGGRANLSKSVYYGRAWFWHSTYLQEATFGDSIYNDSVDFSDSHFAGPVNLEDSAYLDTTNFQNTIFEEDSPSFARSVYVPENNEHTGYNYGVVRVLTLDELQHLDQLREPRYEIEQ…
A0A6G4XBP3	0.7033	15.8	MAYTTARDRAVSYLLSLADPDDAGRIEQRIGLAPQNAVEHRLETEAVRRTWSAARQLPVAVLHWVMQQDDPELNVLVCRHPSADNAIRRQILRGVPCAPESKRSVLPVSPQLNHGVEEARLPGCFHELGLIGTLRAARTRGAGRSAASMVLDRHDWAAVTQADLEHALPGYARWALAVRHDCPPELRRQFGTHAKFHNRVRAAGAFDSPEQFALEHAPAVDVLAVLSLGHRLFPQRLADASDALRPLVRENLAGHTEAWAVLAQLVEEFQGGVEELVITAGAVA
A0A101XBK4	0.7041	18.5	MGGVVQGEEVNLTNPPDNIKVVKGRRVRIENSDLESVEGEEVTLVNVDVEKVAGKVVKVVHGDVDHVEGEDVTLINVDAREVVVTRGRFVNCDIETLKYREHYEAVNTDIGEVSRV
A0A2H1WD42	0.7042	21.6	MAKFGDHGQAWRLWPSLATMPKLGDYGQVWRLWPSLASMAKLGDHGQAWRLWPSLATMAKLGDYGQAWRLWPSLATMAKLGYHGQDWRLWPSLATMAKLGYHGQAWRLWPSLATMAKFGDYGQAWRLWPSLEIMAKLGDYGQGWRLWPRLEIMAKLGDYGQVWRLWPSLEIMAKLGD
A0A1J5WIB6	0.7043	17.4	MWLTGAACNILLKLEIPEDNVFEEMFLSAWNEYQIAPILESKEKIRIGKCNKMELECAACNILLMLEIPEDNVLEALSLFVKDESKIAPILKSEEISVAGRCKKLTLSGRGAQKIHTKLGDWCEYLEEGKESDADCE
A0A3D5XQX8	0.7045	21	INDDEFVSKALILKIWGLIYYEKYDEIIDTAKRIDFTKLIKKSKKGYSVELNEDSMYYYLLACQNALYSKNKIDLMKQLDDLFNIKEEVKDTLVYALYEANKKFYYKEDDLGEKFYKDILDGNYNQYDYSKRLIGLYKNITTVMLSRLYIDKDRLEEFDKLKEDLKFFSKSKIGERFIQELKITKYLKEKE
A0A7Y2FZ02	0.7047	16.5	MKKLLPLSLFISIAFCGYSQFTIQSGATVTLEGSATLVLEDTDLQNQGTLDAQSGSKVQFTGSSNSNMTLGGDDLHDLEIAKNGGNVILLDNAEVLNELSFAGSGGKVELGAYNLTLGASATVSGAGSGHYVATTGTGEMIKTNLSSFEFPVGADLTTYNPITIAEAGTPDNLGVRVLDDAYDDATISGTPIPNVVKASWIISEITSGGSDLTVTPQWAETDEGGTFDRADSGVARFDSGTDWDLSPGLLGMSGGTDPYTRSASGYEPGVFVVSGEELMNTLLLNVNVKLQGPLSGINMNDQIRAAGNLPSSTPYGSGKFSNVGRGGGEVAGPNAFDANGDDSVVDWVFFWLKDKVDPSITYQTKSALLQKDGDIVDLDGVSFLEIPGDAEDYHIGIGH…
A0A352S836	0.7054	14.7	AQREALATAEADDVAVLPNGQLRIIQRDDVDVASTGAISITAATHVYLGSETDLNIDAVKAGDTIRVKGAGGIYSVATDPARPNLEGGSMVLEAGDGGVGTAANPLTTQIANGGTLTARGALGVHVAQLAGDLNVAEIYSPGAVSLSARAGNIVDARGPDRLQAIQAGSVALQAAGAIGSSVNPLALTVLADGQVTATALQGIFLGSDQRALALGDIVAGGDVGIAAAGGSLTLYGTVVGTDVALGSARGLVFAASGNVRAAGGLFLQGESLTMADGATAEAAGRIEAVTNRDMALGQLTAGADTADAIRLTAGGSITDANGDGINLAARAPGAGIVLAADGSIGAGDALEIVTSSLDARSGGNLALASLGNLDAMSVTAAGHAALDIAGSLAGGRLAS…
A0A150AQW4	0.7066	14.9	MKELLLEILTEWGMSCIYILIFAVILLISKFLKKIIYKDNVDVQLTEKDNVAYGISIGGYFVGVFAIYIGALVGPSVDLLHDIMNVSIYALGGIAVMFLSSWINDHLIFRRVSVRKEIKEKHNIAAAIVQLASLLASGLMIAGAIKGEGGGPLQAFVFYFIGQIFLILFTKGYIKFMSYDIQNQIHEGNIAVAFSVAGKMISIGIIVMMAIGHDFLGWNKTFIMICMDGTIMIFLLLIVSYFFDKLIIPKSDLDYELVEDKNIGVGVLDFCVNLMVSLLVLFLF
A0A6I5NRE4	0.7066	25.5	MTTQIVHSQVKSRLHQWLEQQLSSESADWLAEKLQTLSETRSQPLLFSTFSAIARRLGKADLQLTSADLQAAEAARSGWQPGHWSLDQAGRTLLILSLPAEPAERYQTTLETLWDAADVNEQVALYQSLPLLPHAERFISRAREGLRTNITAVFNAIALYNPFPADYFETSAWNQMILKSVFIGSPLHQIYGLDRRANPELARMLSDYAHERWAAKREVTPELWRLVGPFLNEQLLADLEQAFDTANETQQLAAALACAQSSLPAAQTLLQQHPDIQTAIQSKQLDWQRFSQNYLAA
A0A257S3I8	0.7069	24.4	WPNGEAHVVDYKLTKMDVRSEDSRLVGAMTFAVGGPVLGVKDVNLRAEPVNFDLLRTLNGRPFAVDWQGNLRGTVVARGGPLTHFVVDTSHLTFQDAHVKGAVSVVSGRGELDILDPAFTAFHHFNVASPGIDLRTIQYLYPNFPRLLGTASGSATLDSSWLDVRFSNADVSLHTPGAPRSRLLGSGRVTVGDTVMTYDASLFADSLSLTALGRSYPKLPVHGLYSGTIRTVGTVENLYVNASLHGPAGSFTFDGHVDAFPPGYGVHGGGRVTAANPAAMLVAGHAPAGSLNGNYAVDFTGDSLANLAGGATVSLERSEFDGVHVFTSRARVRLDSGRVHVDTLRLETSAATITASGALGLHAGIVDTLNYDANVDSLGGLRPFLQTDAAVKSGKADSL…
A0A2V5LEN2	0.708	10.7	MIAGSPIKHFIYSLDVDTGATNAGWPVDLNATASYNGIPFVSLAQENRGALALVNGIVYNSYSGYLGDCGNYRGWVIGVDINNPANVHGWATTALGGGIWGHSGVASDGTNTFVITGNTFNTGGNWMGGEAIIRLQA
X1BBD2	0.7087	11.2	LIFTPEFVEENMDKPWEWGEGGLSSNPSITPEFVEENMDKPWGWGMYGLSRNPSITPEFVERNIDEDWNWGRLSLNPSITPEFVEENMDKPWEWGEGGLSSNPSITPEFVEENMDKPWEWGKWGLSRNPSITPEFVERNIGKPWGWEGLSFNPSITPGFVERHIDKPWDWGRGGLSLNPSITPEFVEENMDKPWEWGEGGLSRNPSITPEFVEENMDKPWQWGRFGLSRNSSITPEFVERNIDKPWGWEGLSFNPSITPEFVERNIDEDWDWGYNGLS
A0A6B2UA25	0.7092	20.8	MTPATILEELLPTAARTWLTEARRQPLAVTFPAAARKVGRDRLSPSWTTDQATRALLLVGAEPTDILDVYRYGDAAEKLAVLHALSLADVADELQDQALPIVEDAIRTNDQRLVAAALGPYATQHLPQHAFRQAVLKCVFANIPLAVVDGLPKRVDQELIRMMTDFATERSAAGREIPADLEAYLTSPP
A0A7J4K1F6	0.7109	28	MNIESRAYEELNKRWKATCRLVIGGEVGELEDFGRWLSELNEPEFHAKSTSGTEVMLPSSNYIQDSRFTFLDEVNFNKKFDPLNINEIKDVDSIVEALQERFVYCGNIVLGNSGFVEKSTNITDSFYIYKSNTVEYSNYVAFAALTRYCENVFGSDVLGYSNYCIWGKYGFKNVRSLEFMRCQSSYDCYYTYNLHNCSDCLFSFNLQTRRNVIGNLELPRDKYLTVKKKLLEELREALEKNKRLPNIFEIVGNDKPTNAKLNVKPKSNAKQDMKEIEDAFSTVTGLVLNRKLTGLENYSDWLKKNVGGISMEKSALSNESVLIGEYSLSSVMPRNKLISEEESLVAGELHIQEQEAGQLGLNNASELLSGVALFPGEFHFGTNENVIECDTSGFASNCY…
T2JJI2	0.7117	25.7	MAKIDWVLSDVEQPATKTISGSDRLGYNVSCQQNCAHIELGDNPVVAGQQWVSGKYQSVEGGHGFLSGMFNGVEPTGRHPFGPGFKVVVWDIDEVTGTVSTAWFFRVCQKGLFNLGCSPYGIGPIPAFTYKENDWIFLGP
A0A4S8KWN6	0.7128	18.8	INNFETDMKSFSHQIDNLSTTILFRSISIRTDNKPIFVESLRARKANFQTTNAPIEGTFCVSSFLNMKTTNARMRTSVLLENTDSRKFSQLIMANSNGPISSSIILSSPNQSRGGNFSILSKTHNAPINLTFPSAPSHHNLQLRVSTMLAKAEVQLPETYEGRF
A0A2H0QX52	0.7133	18.5	VNGGTINAQGDIVQNAASGGGTTAVNFASAGAQTWTVNGGTGPVPTLDAAEDASDSIVFAAAGGFGGFTVTAGFSGTIPISNSSNYTISFGTGTYSQAAGTWPSGAWNMSLTGDFTLTGGTFNGGTGTMTHNAGGTVSLTGGTFNAPTTFEFSGFSVSTALNVNVTQTFNNLRFNETNTAQGVTISSGDT
A0A4Q3GTN1	0.7145	19.1	MKCDSIKFAVVDLKIRLLLTLGRFEEGANFIDSLQVNDFIYPYKKKLHRDNFLARKFILDNDTTSRDKILWQMTSDLESYIYSNNLKSKEFQEAFIDLTDVDSTKSQGEIESLKIKYPNETKFLEFFEQ
S4R7N3	0.7172	5.4	RISVTGDSARISVTGDSARISHMADSARISDTGDSARISVTGDSARISDTGDSARISYMADSARISDTGDSARISDTGDSARISHMADSARISVTGDSARISVTGDSARISDTGDSARISDTGDSAKISDTGVSARISVTGDSARISVTGDSARISVTGDSARISDTGDSARISDTGVSARISVTGDSARISDTGDSARISVTGDSARISVTGDSARISVTGDSARISVTGDSA
A0A433TPI3	0.7174	2	YTVLFTVLCILFSVFCIMYSVFCILYSVLCILYSVFFCLYSVLCILYSVLCILYSVLCILYSVLCILYSVLCILYSVLCILYSVLCILYSVLCILYSVLCILYSVLCTLYSVLCILYSVLCILYSVFCIMYSVLCILHS
A0A661NDX6	0.7187	25	RRRVWAARELAGIAPDQAIAPIVDQLDKGDQATRRGMRAALAAAARHQRGRSAVLDELAPQRFASRSLVARIDLLRALGPTITELPPARPALAAVLAADDSFRTRYLI
A0A6B2DPP0	0.722	20.2	VAPDSPSVRPLLSDPSPAVTRQVVAFLRGKPVEVGELLAEDRPLHTRRAAAAVLRGSNTWRRLHTDLALLRDDDLGDDADRDLRAWLAQSAAIFTTPAPELAAAIEGLLYRVPEETARRIRLTLPR
A0A2N2T8P8	0.723	13.5	AAITTSGTGSINLKADADSSGNGTLAIGNNIRSGAGGITLSGASITRSAGSITSSGATGQNAGDINISASGAINLGAAAVTATGGAASAGNPGNHGGTITINGASVSGTGTITANGSNASSGAGGNAGNINITASNGNLATGALNTRTGNSAATNASGSIGSIQLNASNGNISTGTITATGGTGGDGSDISIIASGNYTTAGSIAASGGTRLSNFSGRHAGKVEINAGNNINIRAVTASGSNATNNSQTGGDAGLIKLLAGGDITTNNQALTSRGGNGHATASGGTAAGVELQAQVISTGTITTSGGTNSDGGNIQLDASGNITTGALASNGGAASTNFAGRNAGTINLDAGGNITTTTIAASGSSGVGAGQAGGNASSITLAADGNVKTTTLTASGGN…
A0A6P0HFD7	0.7232	28.9	MSVSALDELARRLGADVSVVDRLATDEHARWAVLSEALGDIALHPLVLAATRDEPDSVMAASVVTSALEVVAPGERATWVAALPAEERAYAARRADDLEMLDNVLDGRASPEEVAALPDRTPWLQLRVAGTARDPATLTVLEGRGTTRRVRGAARQRLIELRKGRLGR
A0A3A4XAQ1	0.724	27.7	MTSEYLSSYLDNAESDIIRLTAKLLAKPEREIALALSLAYRQKGACHFFLSGQTHVFFNCLHHSAASYLFFLQNSRLEDKVTSESAPFFDAINCGLWDCADEMARHSRTSCNFDYEYEDDFLYIFFLTNHFFNNDSDSQEICKNILADYEKVIEGTSDTRIGICRAFLKNNSAQFNEHFGQFLIERSERIEKMIDSEAIGEDIWSWSRYFSTEGLSLLKLAELKSFKLSTNYSQIPEALRDHPMVQFSSDIWKKID
A0A7V8E019	0.7261	15.3	VLVDSAGHDKYDLYQYGQGSGIHLSSGVLFDRAGNDAYSCNNGVAQGCGHDWAAGMLLDLAGNDYYQGAGMTHGGANANGFGILIDRAGDDAYSGVRPECQGFSFQSRGTFGLGVLLDLGGKDKYSQGGKDGTAWTKSTLGVGLDCEEEK
A0A5K7S8Q7	0.7267	28.2	MTTKIQSIQQKIIAFFFRHPEVFVRMVSEYFAFKPNEIQKYFDRLDINSLSNNYYTEWDSTTINVVKQKLDWSLFSASCRSFADVNLIQEFSKEIVWISSDHEAGCTGLACNPKIPWTEDLIAKYENQIDFTALGYAESVPWSEKLIDKYIDRWDWEGLSYQSNLPWSEQFIARYENFWNWDYIILNEKIPWTIPLIEKYFHRFDHLGTTSFESNEIFTSNIEIIEEFGNHLCWNTISRNPNLPWYDESLLERWKDRIEWESITFNEFLLKDHAFFEKNLHRWLVKPEYSFDLLSYNTSLPWSIPFIDRFIDYWSWKKLSENEGLPWSFELIDHYIDRWEWGYFEPSEDDAESDTGERGLIGNSGIPWNIDWIIKYEEYIDMEAFKRDWIIWDKAFKPF…
A0A3C0BJ34	0.727	5.3	SVTFYTTGTVTLGDASGDTCTFTGGVTHTAGSTNLAGTLATSDADAAFAAAALTADTTVSTVSGTGGGILFGSTVTGSGYALTLTAGDSGNIEFAGAVGISAGSLGAVTINSAYNVAGDNVTGTPSADAGTVYAASLTQNAGTGTTRLSAVTLTGAMSLTTTAAVDLNGTVTAPSGFSSTGTTFDNTGAAVTTTGTALTIIHTGGVTVGAALSSGAGTITVTGTGSSYDVSISGSLSSTTGNIDIDSAAAVSVTNTVTATTGTVTVDSSGITTLSSAADITTTTGNVAFGASKSGVLSTAGDITTAGVTADGSGTVTFTNAVTLTGPVALDTTNAGSSTGGEVTFGS
A0A4Q5VC46	0.7272	11.5	MQATAGAIEMANGAIAQSGGGNIRYAATGAITVGLLDARNAGAQGTWGSVSIVSGAAITDNAETDIDVYANALRLNAVSGIATGGQHLETEAVLLSADAGTGGMYLDDATALEIGATAIITVNRVGADGVSVSARSDLAQQGIVAGTQAVVGTTAGALLVSQAVTAAGNLALSAGGDLDVDAAVASTGGAINLAAGGDLLQGANVTAQGLGKTIELVAAGDIVMAGGTQVTSNDANIALVAGGDLALSLVNAGTAGVRASGASITDGDADTDIVAGAALLTATGGIGAATDAIELSVGTLSADAGTGGLFLAESNGLVIDSVSIAVDGIAATGVATTRTAAVQDGLQAGGAIVLTVNAGGLTLTADTGSVTAGGAVLLDAAGAIVANAALDAGSHISVV…
X1P9B8	0.7297	23.5	GTTNLDAGISLVIDLDGNDRYLSKGDLAQGCGNCGVGLLVDLSGNDSYGSAEVRRNYVQGAGILGVGILFDAQGNDLYFGDAQCQGCGGFGIGLLVDQAGTDEYSAHLCAQGFGTTLGLGVLVDGDGNDHYVATGKYPDVTRDRTKYLSFAQGYGLGIRDTQIQDCQPGGIGLLLDLAGKDSYEAEVFAQGGSYWDGLGLLIDTGGDDRYKAYQYVQGMGVHLSAGGLLDYSGNDIYEAWSLAQGCGLDMSPGFLIDFQETINISQTTNLRV
A0A2T6PQ66	0.7303	24	VQVDGNAHYSPKARKMAFNLIVKPLIEPSAAIYLQGLTDLKTIELKINTSVMKSLAFLKPLFQHQSQKNLKTWIFDKIQFASFKIDNALIKANFTPSEFVPSLLENSVVKATLMKPSVVFNDGLSPIKMDKTELIFKNKQLLIQPK
A0A7H8NI52	0.733	20	MAAAQLDLYRYFKPGKDHLSSVWHVPDGYNREGSMGRLSTAPAPGTHPLYLCVVRGDHFLTGDVNCEGQQYVTRLGWIQDAPQSGVPSAPLYRCLGGGRQLFESNDPNCEGMTNAGGPLGYTLTG
A0A561WE54	0.734	23.7	MLIVLELSDDLLQLEPGRIVYLSPLRSGPAAGTWAITVPLAPFSAADRFDPATFRPGTDGPEIIRTAIRGEFIDLPGNDLSALTNRTFDFPINPHAGYIDASIYLGGGHNPVDITRMEFGEAHSLNIDVVLHAAFDFTEEGVEIANRSAVLHANLQFEQLD
A0A6G2Q868	0.7349	25.4	MTTTERITTNGTVTKRLGKWTDADTFDVRGQDAGIVLDLRAPEVPQDVRITVNLRHSTLKLLVGDGDVLDDGDITWPAKGRLKDTQGPDGKGGRRIHLYGTAADSEIRVHRGGVAVVSAMLSREYLNDARQALKEHRHTTVDDPSRA
A0A7X0L1Y5	0.7349	22.6	MSEIPDTQSHLSTDDAPGKVSAARITWLDYLRAWYWHIAKAEYAKARRAGATHAEVLEAHAVRSLYLGNYTEAREAGATHAEALEAQANGIYLYQYAKAREVGASHAQALEAHALGIHLAYYAEALGWVYPFLGWTAESARLHSASHAEVLEAHAIGVSVERYAIARRKHGASHEDVLAGHADDIDVAHYASALKGGATHAEVLEVCAAGIDVGYYGKARSHWLWPISHEEVLEAHAKGIDVGAYEAARAYSATHAEVLDAHAKGIDVGDYWPVRSRFATHAEVLDAHAKGVDLDEYAHVRHYEGSRTHEEALEVCLKGIPWWRYTMAVSRRFNASHAEVVEALLASADEEDLDD
A0A845SAG5	0.7354	3.3	KSAGTTFSSTVNAATIAISDSKVSTAITFSDNVTATTGLTVAAGTAAYNVVFNGSSNTIAGATTFNNTGTVTLGNGSDTIAFTGGVVATAPSSINLNGTVTAAGTGVITLGDANTGISVGGNSTVGGTSTGQITLGAATLADGVTLTVGAGAATPITLGTVNGSSGTPNLTINTTGTVSVGAVGSTIGTLTVTQSGGTTFNSTVSAATITLSNSTASANITFSGNVTATTGLSAAAGTAAYNVIFNGSSNTIAGATTFSNTGTVTFGNGGDTIAFTGGVTATAPSSKIINGTITAAGTGVINLGTSAVTISGDSTVGGTSTGAITLGAATLADNVTLTVGAGAVTPITLSTVTGTTGGLSSNLTLNTAGAVSASTIGTDIGTVTVTQSGGTTFSSTVDA…
A0A4R1WSH1	0.7357	24.5	MIVRWLPTFLGFPVGGWLAAQAVGSVRGPGSAALAGLIAGLAIGVAQWLVLRSRGADLRWVIYTALGMTVGGAAAAVLTGAETDVKSLVLTGIVAGAAVGAAQATLLASSLRAGIAWSALVSIAWGLGWLTTANVIVDAESGFIIFGSSGALVVTVLTGLGMRWLLAVKTPAKVAPAALPVAEAHR
A0A1F8PKJ7	0.7359	20.4	MPDTKSQPLDWALWFFWIIATTIGWLVGPLLFSGIPLAASGVAIAALQWAVLNHRIQRAWRWAVVSSLGWIIGVILLVIFVPTGLKILAAPLLGGILGLGQWFLLRYEVDWAGWWIVSSILAWTIGLVIMPGSLTSGSLPGAITGLTLIFLFRDGLKKA
A0A3M1L0A1	0.7363	21.8	MCWSGACTPAPAETCDGADNDCDGTVDEGGNALCDDHNPCTADTCNGSGGCAHLDAQNLSCCGAGQVCWSGACTPAPAETCDGADNDCDGTIDEGGNALCDDHDSCTIDTCNGTGGCSHVFDPICQ
A0A355ABC1	0.7369	18	MQFGSEIFISKFLKELITYNAVAFPERPESGKADYKRVSLLVGHELDINNFSIITQFGYYIYYPYKYETRYYERVGVKKYFGDKWFATTSIKAHLFIAESIDIGIGIRL
A0A539DS54	0.7376	20.3	DISGTLDASVSEDGRVELAAKNSFDLRSTARIKARDAYLRSVDGQLNLATGSVIDLGDTKTPQGYLRLTASRTADNSTIKMGVLGANISGAKRIDIEAVKAYESTAADGSTTALVDGYIAASRNDITSFMAHASAIKQTLGIAANSAFHIVPGVEIWSKNNLTLNTELDLYNWRDGGEPGILTLRAEKELIFNESLSDGFAGRDIYSITASGGWKSQERIRLMDDASWSYNLVAGADFSGASRTTTAILPYDLLVKDEVIIRTGTGDIDMAASGDIKLVGEKSVVYTAGRSGGFGDLDSLYFKEDAGVKLGEAFLFNELYGAEFPIDGGDLTIRAGGNIVAQPSQQLYTEWLARV
A0A0W0YHX8	0.7385	16.8	MITNFLAIVIGWYLVITSLYLLLRYEQAKAAMTEVMEQRGLLFILAIITLILGLMMVTVHNVWVLAWPVIITLIAWLTLIGGIVRLFCPDTAIRMGNAFLNDPVKMKIAALIFLIIGLFLLFEVYSLFFYSLA
A0A2V6P9L3	0.7387	28.4	MLPDATQSVLFTNAGWKALAIGAQTSQSFPQSMSVQSLRVGAPVDSYNVLLMNFSGFEQPLQTGSLTVEANGEVQMQSSALHVLQGGLPYEADLFILGNFRQSDFSQVHVDGRLRLDSGSYFLT
A0A496SQZ9	0.7395	15.9	MLVLMSGKRVLSQESTPRQRGFNLAAHGCGISLGNSSKINGLRFNIVDEGLKQVNGLNFTIWRPKGNWDAVINGVAIGLVAPEAGRITGISFGSIAVIGHTSLTGLSIGGVGTVSNGEIRGISFAGLGLVGNEALTGLNIAGVGAVSGGEIRGVSLAGIGLVGEEGLTGLNIGGMGIVSLGEVKGLTFGGLGVLGQRVRGITASVAEIRAIEEVQGLAIAGYRIRARDVAGVTLSGLRVDVESTKGIMMGCYVKASSFTGLSVGAFNRIVQRQTGIAIGLVNCAKYLNGIQIGLLNYARNNPRVMRILPLVNLHFD
A0A6A2F7E6	0.7398	17.7	MNKWIWMNFAGWVLGIVLVLTLSVLFDSLHIEGWQFIVGLGMGLGVGLAQWLALRKQIPVRFNWIWVTTLGLVSPFLIFDFITHFGSQSIGDYYILISVALGGISVGLLQRNLLKTHIANTQNWVITNIIGWLLAVLTFSAINYTMKLSISNLSQFFLNLVLMLAGGPILGQATGIALKKTTIIKN
A0A150XF81	0.7404	14	MNLTKLSPEKIDLLLQGETVKDEKKQSLSFLRESSQGGFYIQINDLVIERVLILNTNYDLPIYFTGESQFDYIFIEGQAKITGLVFQDKTRAISVTTMSNAQIDKLIFTENVSIEDIDISGKSLIEEVRVHNNAQISWIGISGSAKVNNLCFLGNCTIGDVDIYETAKVKNIEINEFASCDEVNIGENSIVYDLDLKGDSKISEFTLSEKAILNVFEITENPEVTEIIFEGGKIENYIKFHKWTSNSALLRNSGTSFPLKFLIQDILIGQIRFIDFHVNSIIQISRLRANGDYQGKKEIEFQNCTFSKLELIDNSLDTFDRLVFKNSDITSCFLSQTSFPNSVASTSISQNSRASLKESHVQKKLFFEQVKTIYNRQGNKTESIIYQAKELNAHYTILN…
A0A382PWI1	0.7422	25.7	GNMNLEQFITFAGTTLKLSADTEIRNPNYYPLGTVDLAGNKLTMVDSGGLTIANPLVMTAAGSEIETRNSDLTLSSELDLSAGSITSTGGSINLFGGATLSDTGNLDLSYTTVDAGLEDLTLDAPINLQSVGIISSGGTIAFTPGSDGSSFDSDSSMRLTDTLLELSGTGTDLAIPYLSLSGNSGLLTDGSTLTPAYLEIGMDGELDFTDIATTDTILRLAGDSNITKTYAVGAQAELILKEINIDGHILTLNPDIVDLTAEAIYFTNYNSESADYLTNTAELRAEGVNINMTKRLWVDRGKITMGGGTLTLVQGGGLADIGFGEIDLTNSTLSLSGPFV
A0A401U1K6	0.7427	18.7	MVAANGPSADFIVATSGPSSDLVVAASGPSADLVLSVIGPTADLMVVASSPSADLVLRLSSPSADVVVIASSSSAVLLVAARGPSAALVVAARGPSADLVVAASGPSVDFVVTASG
A0A2Z2KRJ3	0.7456	28.5	MSHNADEREKLLFQVAHASFPSYQESNISTIINNIEFQGSLPHSDCFEVTLNNELLSIPYRIYFKEPTTKQMSQLSSEQVVILNCLFTRHHNGYIRERNLKEIILVDKPTVIPFVIQLAGEYVYEIVEIIYEHLNYLNIDNYLNFITANPAYYQKTKARMISYWNCNHRNQHKNLSNYKGLQIFKYFEKNLR
A0A5Q4EBQ2	0.7465	20.1	MLLIPAIAYITLRSPAVQTYLAGKAAEYLSRELDAKITVGGVNITSSLNIVLEKVEILDKENAHLLSTQRIILDIYRISIPHRFLAINKILFDQASLSMVMYEGKDEHNFQFLVDYFAREETNDTLRLPAWDVIVRSFEFREASLSYANHNQESLVQGFDRNNFSIGNLNIDVVDIFFEKDTLQADLVSFSFDESRGFQLTAARGELFLSPGSAHLQNFEAVTNQSQLLLNFVMEYDGYHAFQNFTEDVGFTLDVKPSFIELYEIGYFIEDYYGLEGKVDLVGSFSGKINNMRGNNIRITYGTLTEFTGNFNFVGLPDIEETFVNFSVERLVTHKADLESFRLPNSFSAPYLNLPAELNKLGITTFSGNFTGFMHDFVAFGQFNSRLGQVNTDIAILAE…
A0A183V3J2	0.7492	5.1	MTLLSDKKTQSNHVVISQSNHVVISQSNHVLISQSNHVVISQSNHVVISQSNHVLISQSNHAVISQSNHVVISQFNHVVISQSNHVLISQSNHVVISQSNHVVISQSNHVLISQSNHVVISQSNHVVISQSNYVVIFRQQ
A0A7X8WZS1	0.7502	22.7	MYYKGINLTNLNNYEIYDLVLERRIPNFPPGYWCSISNEEGKKISVKLLKYLIEVKLNLKRSEMINCLSKEFILNNRLWTPCKLYFGRSAIKYLMEVYPNEYKAFEFINCRIPQSYWCKKQNRVEAIKWLIEEKLQWSLDDIKEKFNRNLLIEYELATLMNYYSSSFNIVNEIYPNKIYPWELKRSSVPSNYWNTKENRIVAIRWLIRDRLKFSHDEVVNILSVEHFYENKLTTLICNYYNESITSAIIEAFEDEFVPWEFRYHRWDINEAKKATKWLVDKLGIEEGKLPLEIDYYDFVNNKIRTAVDKFYGGSPKKAITDAFNELY
A0A2V6PDV7	0.7509	20.4	GVKCNNSGNGNQCVTDRCVIAGNLDCSGNSGGCVVPETTVGGNVTLNNNAGPGASVTDGAIGGNVTMTNNSSGTVTGDFIGGNLKCNGNGGSTLQSNNVVAGTTSCN
I3I6V6	0.753	24.5	MSKPCLALLNSVLAVRVNSTTQEFIQRTQDQISTGVTDDRFTQLVSLASRHVPRQPLAPSGAELEHAAALIPGWSPKAWSLLDTVRVSFVLARADLAEPDFAQRFNQWFRFADEGESCAYYRALCLLPEPQQHVWRAAEGCRTNMRSVFSAVACDSPYPFLYFDALAWNQMLLKALFIGEPLGNIYGVNLRTTPELVAMVNDYIDERRSAGRDIPADVQLLVG
A0A2M6WEA2	0.7543	26.2	MESLTTLLAQIIGMYFLVAGISGFLNPTRMQKAIDEVTKSYLLPYLDGAMGLLMGLILVLIHNVWDDLLTSVISAIGWIALIEGVLIMFLPQESVARLYGYFADKKLVAPISLIAIVVGAYLTYSGFYL
A0A3N5TFH3	0.7551	6.2	AVITNAGIVSITAEETSKLAARAAGFTFGSESKVGAGAAFAVIYAGNLVNAYIGKNVHVTATQLTLTANKHRVNLTDFSLPFDFDTHKFPDGFDFFTGLQLLNLLTSNNYYVEAIAGSVTGGDVALAGAFAVLVFNNVTAAFIDENAVVNVTGNVSLTSTANVNAKAIGGAVAATTGKAGVGITMVNIVNWDVIRAFIAKSASVTSSSDVSLRADADQEFTIIAVSAAGGDKAGVGGAFTVLFSKNASEAYIGEGATVNALGSILLNATNDTRAFIIAGGGAGASTAAVNAVLAALVIWNDTNAYIGTNAVTNAMNATSLTASASELGILAVISLAGSGTTSVGGAVAVKTIKSNTQAYIGQGAHVNLDLSYASPDQTVSISATDTTTLAGIAGNGAVS…
A0A1X3HFF3	0.7555	13.1	DGLISFDSDVTLAMNQSLRLYAGAFALGAGAGPDSRVALAAPYLRLAGATRLLLDVTDTLPAAKWADGYGAPTQQASNAIFSVAADVVDIRDRVGFGLRQDIDIKAEAYTIDRRGFALVDLFSRGDIRLLGAIKASIDTALWTPGNVTLTAAQIYPA
A0A3S0ZPW1	0.7557	2.8	MGALKVSLIMGVLKVSLIMGALKVSLIMGALKVSLIMGALKVSLIMGALKVSLIMGALKVSLIMGALKVSLIMGALKVSLIMGVLKVSLIMGVLKVSLIMGVLKVSLIMGVLKVSLRALLRLTSNR
A0A1F0F9U8	0.7559	21.1	MNFKHWKQTLFSLERYENGGDAKAFTALIAQKPADASEGQYIEALLQTFSNQDDYGIQESVLTVLDGVAQAVFFETLGNMFQEFLNNTEEQEWGLLLLGRAVNSCNEAAIKEMVSAARKCTDKTMLAFLKSEEFCSEYPEILPFLAST
A0A7V9L9P9	0.7579	22.1	VLYADLEVKRMLAVKAYDKWKESLGHSHAYWGTAAGYQMSHIFFELWESTVKAPYPSKMAPAARDQYVIEVHDRMRPHLKKALDGHRMNIELAKAYGVETTWSKGSAVRAAQMFELLQKDSAGSYVKPGS
R7TNC0	0.7588	7.8	LASGFTKLIVLASADSRLASGFTKLIVLDSADSELASGFTKLIVLASADSRLASGFTKLIVLDSADSELASGFTKLIVLDSADSELASGFSKLIVLDSPDSELASGFSKIIVLDSADSELASGFSKLIVLDSADSRLASGFTKLIVLDSADSELASGFTKLIVLASADSRLASGFTKLIVLDSADSQLASGFSKLIVLDSADSRLASGFTKLIVLDSADSKLASGFTKLIVLDSADSELASGFTKLIVLDSADSRLASGFSKLIVLDSADSRLVSGFSKQ
A0A840RZ93	0.7591	24.2	MHTLVSAGLVGLFPQAHALAQRAVEWFDRSLQRNEDFGGETETYHQRLVQGKALALWLRDGSAATEVWAEAFRRQLSIMERLRADLRGNGLSALLDELMACAVQGGCNEAGVAAYQSFLGERAAKLTPRTVRKPHQLAYLLCAEALAPAHGAEALHAAGRQVLQAHLAERWLHLGQIARSGMWLKIVHGIVSKDLNPSAVLLRAYEDMPTIPRPSFLVSAGSI
A0A1I7F7S6	0.7594	20.1	MVRVRSGYTFLQTYSLNLAYAQTSGTRDNVIYSPDPVNGSLSGKPNSQAFTVEVSYIPFGKSTSVLSTFANLKLTAQYIHYFQFNGGFRNYDGFSRNAPGNDTVYLNGWMAF
A0A2M7QN84	0.7609	24	MSARSLAAFGPLSRAEQTLVDGLDAGDFDRLGDGAAPQAGDADRAVRAALLRFLILGGPDAPRQHEKGVRLSGAWITGALDLEGCRAPHDIGLADCRFEAAPVLRAARIDTLFLDGSILPGLVADRLEARGGVYLRGAAVDGAVVLTGARLGGELVCDGALMSQPDGLALDAARLRTGGGVLLRGATVRGGVMLADARLGADLDMVGAAIERPGAIAVNASGGDIEGDFALRVATVRGEIRMKNARVSGDCDLSGGSFEEEGGAAITLNRSIIVGAFIMRDKTAIRGALSLNGAALGAIVDDPQSWPGPGDLLLNRCIYGGFLAAPVDGRTRIRWLSRQDPARWGEDFWPQPYEHLAGVLQEMGHGEDARRVLIAKERLQRRARRARARWGAVRLALWL…
A0A399E515	0.7611	29.2	MRGNCVTPIRDKNDGDPRSGYTVVINLSVSGGASQGRLVLGVDFTPGSGGAYQVRYGFLIEEGRDKIAFGLNLSYTPSLDGNSNPYDAGVTNFNGRFAYRVSGENFVLDMNGENLQHNRASCMSSFIAGKATFQDSASNRLVIQYNGCNSYTVTYNGNPI
A0A0F9SX72	0.7614	19.2	MADRYLKATGNWADNNTWSATDGGAAGASFPTSADNAYITANGNGLTLTVDVNLSACLSLVCSGATTATLAIPAAVSLLVGGSITFTAEMTVTGVNATSVIRMVGTGTLTTAGLSLGCGLYAPYGGGVTITLAGDTVVDYNFSTYTGTLTTNNYNITCGSFINATTGTTYNLGSSTITCTGSFALIATSVINAGTSTIKVGLDFNGQSKTYNNVELNGAACTISGSNTFNTLTFKADTTQTLTFTDGTTQTITTPVFTGSSGKVKTLVGSSTGGWTITKAGGGTVDADYLALSYSEATPGQTWYTANSTDTVGNSGWIFAWLAGNILGVTVATINKINGVSLATINKINGVSN
A0A4Q8U565	0.7635	24.8	MEKKELIKLYLQNVDKMFGYANMNAYIDERLKKYTKYCQSKKPEEQIIIWLKLLHKNFGKKIVYLGSYLALQEKDMSYLNNAFNSAVTWGQLTITNSGCDHSIHAWNILPHIFCANRFRDIEKIFPKENGLSKNGLKSACSITNLVMYLYYQEPMWKQYVIDESKEFLQNKHTAEEKAVINGFLALIEKNWEKFSLELANLCKAHRKSKDYGENPFTRKISFFAFGLYNFARYLYREEVKNITLPQNEFLFEDFRIYQESTSCQIGQPFCIFEEPLLLLNDFEKIDLPIMYLTAGKKRVLDIENYRQEVVKKIQALHSNQSS
Q7NP72	0.7636	23.6	MKNAQTVGWNLWLQWVLAYALGSLAGGAIARPLGEAVGSVLGAAVAGLVVGAALGLAQAVVLGRYLKAGTPWIRATALGSALGSLLGGTTEWLALNRMGLPDLPSNVLGMTVVGACLGVAQWWAVRKQFPQFGWWILGNTIALAIGPIVTLLAVLALGYFGPALTVFLRPLVSAAVSGGVLVGLLREAKIE
A0A3L7AP08	0.7637	28.9	MSDRLVIDSRQLRDSAVNGIRVGLGVTGIVAVLVGILILAQPGSALIAVGWLFGLYFIVAGVMRLIAAALATDSDTVYRISSGILGLLLVAGGIYTLENPVFGATILATVIGITWIIEGIAALTGRSNDRAKWFGILYGILSIVAGVMVLFIPLSTAAILLVIAAAFLVVGGILQIIQAFMFGRHG
A0A6L5F3W3	0.7649	14.3	MFKMILNLIWLIFAGVELALGYVLGGVIMMITIVGIPFGIQAFKLAGFTLWPFGRAVIPAPDRSGVVSGLGNILWLVLVGWWLAAAHFIFGIMLCLTIIGIPMGIASFKMSGLALVPFGKTIVDRSTLSQLPDDAHTVGS
A0A1T5HTR4	0.765	28.9	MDLIQKGLEIIENQIKTIIKRMKNLLVLLVILLSFGFANSQKVYVVNNSAFADVKVYVVNSAIFADLLVYKVDNSAFVGKNDGEWLFVSNRAFADKKIYFVNNRAFADLKIFYVDSRIFAGWNNKDKMHLMEKSKP
A0A7C7W4H6	0.7655	12.4	MFSFLSLKPIAELCQPVAATYLLAILIIMVIGKKIHNLCIKYDLDHELTTTDNKAVALSTTGYLFGLGLILWGVVTPGENAVPVTGFWGLIGDLLATFFWGLIGIGLLQIANYLNDNFLLPNFCNHKEIIEDRNIGTGAVEGCTFIASGIIIKTVLSGSGAGFIIDIIGTVFYFALAQIAFIIFGRLYQYVSSFDLHHEIEQDNAAAGVAFGLSMIAVSLLLADYINAYDSIFGLIFWIPISFFFLITGRYIADKMLLPGALLDDEISKDHNWGAALIEGGISIIIALVVGSLFFS
A0A3C1NJ28	0.766	21.6	MATGIRFQNGGTFTVKSGATFKHINTSGFSGTTTTSISSVNNPSIILEAGSTIEYNGTNQTISNQVLSSPSDAHYQHLKLSNSGNKTAPAGTLAIKGDLLKEGPAVFLHNSGTVVMNGTVAQQYLSEFPFMAFYSFSNNNTANLSINSEMSIEKELGIGPNAVLSLLNNGHIILLSGLSSTANVGIIPSTATINYSGNGRFSVYRYIATGPSPNHGKSWQFLSVATNGTQTINQAWQDTATSSNQSRYSGYGTQITSNIFPLPSQFDVYTSTGPSMKTYVSAANNWASVPNTTATPIYNPRGYMVFVRGDRTVTTYNASANPTILRSSGPIHWPVSNPPPVSLVAADKFESIGNPYASAIDFSNDAGVVKSASIQKIFYVWDPKLGGSLGFGGFQTFTK…
A0A359LMK6	0.7676	15.9	MDKLQLDLTPVALALAHVALGIVALILAKLLKDWLSPYGVDQELTARDNPAFGLAVTGYYAAVVMIFIGAARSEGLPMDAGTMAALKALGVDIAWAGVGIVALAISRTLMDRLLIASCRQSVEVVNNRNTAAGVVEGCVYAATGLVLAGAIRQPGGSIASALGFFLLSQITLLLFGRLYQRWAGYDAAKEIRGGNLAAGVPLGLTLIAIALLMTKAMSGEFVDWGTNLSFFAFDAIAGFALLMVLRWMTDLALLPNARIADEIVRDRNVSVGLVEGTLAVGIAAILLFIF
A0A4Q2YQY2	0.7683	15.5	MVIDDRAGSSDIGTTPVSIKGGSIKVEGYSADLASGGMIDVSGGASINAKGSVSYGNAGNFTIATGREIGFSATLGGHLNLGSTLKGYSGGTGGTLSLTGSAIQVGGNSTAPSVTRIGEEFFNQGGFSNISLTGIGIVGSDAPAMNIVAGTVIKPVVQSWLAQTTPGNFHLETITREEGLRTPASLSFGALGASFNNLPLVIGNLEMGQGAVIETDAKGSVSFSGQAITLRGAVTTAGGTISIAGRNQYPSNTTVPTEALPTVHLASSAALSTAGKTVLTQNPFGLRQGQVLAGGSISVSGNIIAETGAVLDVSGTRGILDLPPQSASLDRATVDSSGNRNTVP
A0A6A6C6S1	0.7685	25.4	MEKEERKLREEDPQLFERDVGHFWGIHETRPYMRSRAALIDELCTTNIREGVQSALDLALGNLKLCRGDNMGTRSLIPALMIRLGKDQEAYDFIKWYETSGNDMSLPYLNLHDEDVFENPEAALGDRKFGDLANQSCLALIKFRLLSDLQSLQNSMALG
A0A0L0EKK8	0.7686	10.8	SDLLQRDVQSGLLQCDVKSDLLQCDVKSNLLQYDVQSGLLQCDVKSDLLQYDVKSDLLQYDMKSDLLQRDVQSGLLQCDVKSDLLQCDVQSDLLQYDVKSDLLQYDMKSDLLQRDVQSGLLQCDVKSDLLQCDVKSNLLQYDV
A0A210Q1E1	0.7695	4.6	MTTVGYEVLPMTTVGYEVILMTTIGYEVILMKTVGFEVIPMTTVGFEVILMTAVGYEVILMTTVGYELVLMTTVGYEVIPMTTIGYEVIPMTTVGFGVIPMTTVGFEVTLMTTVGYEVTLMTTVGYEVILMTTLGYEVVLMTTVGYEVILMTTIEYEVILMTTVGYEVILMTTLGYEVVLMTTVGYEVVLMTTIGYDVILMTTLGNEVVLMTTVGDEVILMTTIGDEVVLMTTVGDEVILMTTLGYEVILMTIHFDMSIPKK
A0A7Y1SNW8	0.7714	23.3	MTETLLLIIGIYWLLGGLRMLIDAKSAERIFNQFEESDALLFFMGVIVLVAGLALVQFHNIWSGWPEILITIVIWAMIIEGAMMIVMPKLLIGFARKFILNLAVVRGFGLVVMALGAAVLFL
A0A858SVS3	0.7759	11.4	MKLWVKWLVLGILSLVFGLFVLANPVAASFAVTVVAGVTFALIGGAQIVAGLGSEDRTTKIMGTGLGGLMLLLGISLMFRPLEGILTLATIATVLIGANGLLRLVTAWQMRSTPLFWPMLISGALSVLLAGYILANYFEIAPQLLGILLGIELLFNGAGLIALALFLRTVKGALKDKVEARLKK
A0A7V5VY04	0.7761	21.3	MTILKYLFFLILQFITISLFSQSIGDFRTKKSANWNSPDLWQRFDGTSWVDVTYFPSDTNGAITISNSTSVVLNIDINADELIINGTLTVDNDVIINIIDGAGDDIIVNDTLINYGKINVFGSIVNSGLITNYSFLYFDSASIYKHNFTTTPGNIPLSQWHKNSTCEIIGYTSNTITPTGLNQYFGNFIWNCINQNSDINLKGNLKNIYGNFSVLSTGSGKLILTNNNSLILNIYGNFNISDGKVDFSNGNYGSL
A0A0A8UUA6	0.7765	29.5	MQSKFEKFNELLQELKIETAQNLSNRDLVNFAQTSKYHLALFKPVIDVRKLLHHVTRGEHDAVKAMLEKDMSLFFKRGVVTDCSGREFENISAFEYALWALDKHMWAAMIACIPQNEEGRKVFARLIAQYNKVNTDGVSYKLNGKTITEQHFDFKNTLIKELQTHEDLINAPEVKNSDVIDIQWREGVGAAQNLLPMHVVHEYCSDEPFYPVPKFIYQPKSSKQFYIWSTNKVANWFSVDSK
A0A4Q3K6Q1	0.7775	20	LQKNAQVTAYGCSLYSNSVNATGMVGGDNAMARADTICSAGGYLGLRANFAPVPQAGCPAIDDPLKNRASPTIGACLSIPLSANKKGDISKNEIDQNATLDPGTYCGGLKISKNAVVTLKSGTYVIKDGPLMVYDKGTLSGTDVSLYFSGNTAGLLFDKGSTISLSAPTLGVMAGLLISEERTVSTPLDPVVGLANGLIGALLPALGPPPPTPAPLGQTKPMRTYRIISDNARTMLGTIYLPAGRLVIDATKPVADQSAYTVIVAQQINLYEGPNLVLNANYSATSVPVPKGVGPVSGRLLLTQ
A0A523T1U0	0.7789	17.5	MKVTFTDTTGGIVGYMEDGEIKNAGFETLAFYANEEIKDKYYNTLGYIKDDQILDSQFNMIGMIDEDTIKDKLFEIQAYFSDGVLRDMFYNDKGYINGELPREHIVIAVCILFEIISIL
A0A7K2ZAE0	0.7796	26	EVLYHRLCARPRTALPEALRAGIALCSQRPSRARYWARTLAEAGEDADNAVLREWGRDLLAAITDHGPRPTAALGLLLTRAELADTDRAAALVARAWDRFRAGELDAALSDHGRAIAVDPRSERA
A0A7D5S7Y0	0.7813	20.6	MNVSGTGNVHTSYSAKSTINGNFSMNRTGAGYTALCSNAASISGNFSYTKNVAGSTDIGTLSSKTSIGGTITLNVTHDLNSTFVLHRVQNLTNGGSISINSVKGFNLQQDSLLVTALGITNYGGGEYAYLYNNQITGNVSITTDPSYGGGYATYIRNNTVTRNTVFNVDGSNNFLKAILWAIPTMAT
A0A317F920	0.7816	10	MGDLAARLTGLGYQGLFLRMPPEAPRLWREPGAPAALAALAADPAAQPEARFLAAEVTAAGGGALPGAPAPLLAEAYAAALAAARLGNVWGLPGALDTPAARNLLSLGEAAIPRLRPLLGDGRELRYGGSEDATIGNAAHWRIKDFAASFIAAIRGDAFDAGAAPAARDAAIARMLAGP
V4PEX3	0.7837	25.7	MAEDFSPFGDLFETLPGRAVPGYLELLNLHDGRSAVLSLRKACATDRQVVSSQVRAMLGHVNWRVKLVAASAMIVGNLTECLDELWAALDRPCWTSPQLAATAALVDPDFLDKAHVRLNRRCPMVSDRNPTLSAIARHVAMGPASDAGHSAKLFSALFALCQELKASWLVELETEDDVKALLAADRHDGGSIALDWKAEITTLKNQTA
A0A7Y6YE90	0.7845	19.5	MKWLTYVLLSIPVTLFAQDYNEHQRYGAWTFHAHNTTIHGISVGAFPPFDNEPRYVRTNGIRLELPGWGFLAFMGNGSMVRTEVPHEIVNGLNISSGTIDNISYNGVTLALVNQSGTEMNGLAVAGFWQGMGYVNGLQATTFLNEAQRCNGVQAALVNQADSISGLQLGVLNRAEESLKGVQIGLFNHAEEATGVQIGLWNVIDSRSFPFVNW
L1P9E5	0.7858	15.6	MNKNKRTFKGTFTLQSHYRLTAPAFDGDEPLKKGEAEGFSTFSYTLKEDENLTATGVFKGEMLVLWYKAINKKPVYTELFIQSDGSRNYQFFGTWTSYTTKKTSVASWGEYRIPCSGDFDLGDGDFSPNPKYWQYGWEEFRY
A0A433SR25	0.7875	7.3	HAIDTDSTSFKMKRTHAIDTDSTSFKIKRTHAIDTDSTFKMKRTHAIDTDSTSFKMKRTHAIDTDSTSFKMKRTHAIDTDSTSFKMKRTHAIDTDSTSFKMKRTHAIDTDSTSFKMKRTHAIDTDSTSFKMKRTHAIDTDSTSFKMKRTHAIDTDSTLFKMKRTHAIDTDSKSFKMKRTHAIDTDSTSFKMKRTHAIDTDSTLFKMKRTHAIDTDSTLFKMKRT
E9RZ72	0.7876	29.5	MTTISKKEVHKFLDKHPDIPFSAAKFEYSLYLEPEAVEYANAVSEKMLGESEEDLRSKRMIERAETTEEMLKLMRKPLSGGNRSRLRGKLLEYETVLMPCIKEKTMKNGQDIFIENTLYFFLHCEENCCNWLMKEYSNIRNEYLKSMLCLVIGFRGDVEMIPFLMKETERLERMYPQETYAQGPILAIQELAVRFLN
A0A2E5PNY0	0.7878	26	MYKPVVYPDHIEPLVLFVEETPPDRIVAETYKKLKSGTSVKEMLLAGALAVIRSSDLPPGHHGGPLHPIAGLHAVRNLSERLPGEYAMMPVVQNVALANKHINHFSMGPYILAETKPCTWHDEVEPAVEEMQYFMDRGAYHAMDSYYLFFMQKETPMQVLDRLLQTAVPKNAADDHYLIFPTNTWRALEYFGWEYAQYLIRPAVRYVTRPPTAKAMLEIDELIEEHGLLSRVLRYKTNEGETEAVTELADTIANLDKFEESPTLLAKALADGLSLEGTVEALSVGGSALFLRSKTGNPMDVHINTGINIRRYLLSQPEISMQTKLRALFTWNTGPEVKSAQYKLAPVLTPERETVASLPQRSQKQLIGDLEALIDSLPVGERRPMTPIATWVASDEVKH…
A0A352HNX8	0.7894	24.1	MNTTGFYDTEDVLFPSNNTLDIPCLRIDRQAGHLAVPLAAYGTGRKMAKAKTVHFYVDDYRFDTLWKLPARLLATGATAIVEPNFSTYDTMPMALGLQFIYKKRWLARYYQENGINVYADLNVSSKFYGC
F0FZR5	0.7905	28.8	AVTVPGEFDEPRLTFDRLRGNAKWTITPAPGDKHARVDVSLPDLFVSNPDAEIAVSGSYTNPGHGRGTLDLRADFARASVARIPRYLPTGMSEHLRQYLGHALQDGRVAKGASIVARGPLEKFPFEHEPTAGVFHIVAPFTGGRFEPTPYPPRKLANGTPSVWPALDGIDGVFELAQNKLRFDIDRAHYKRVALTRVSGRIDDLGNPSKSPLVIDGHAHGPLADLIDYANNSSLGVMSNHIGERIDAQGPASLALKLTIPQHVPHPHTHIEGALAFGGNT
A0A355JUG5	0.7909	12	MDGLAGRGIDFRHLLDEQGRGLMTRLAGDDDGDDDGEDDGPAWRVMLGRVSVEESRLAHRDNTLTPDFDVTLEQWSGVMENFDTGSGRARLETSGRVNGQARLRAQGDLAVSPLYLDLTGQLDGYGMETLTPFTTRYLGFGVERGRLDVDTEVSIEDGQLDSTTKIAADKFYLGERVDSEQALDAPVKLGLSV
A7T0Z6	0.7911	1.4	LSLACVDSFRLSLAHVDSLRLSLACVDSLRLSLACVDSLRLSLACVDSLRLSLACVDSLRLSLACVDSLRLSLACVDSLRLSLACVDSLRFSLACVDSFRLSLACVDSLRLSLACVDSLRLSLACVDSLRLSLACVDSLRLSLACVDSLRLSLACVDSLRLSLACVDSLRLSLACVDSLRLSLACVDS
A0A540WIV7	0.7926	20.9	MTQLPKKLQDHADALAAADERLTALDEDALLAAPVDISAMLRTGIELHEELTAQSRTLETRDCVVVTGDMDVETLVVKGPGGLLVLGDLKVGTAELHSIVLVLGNCHVADQIVGEGEPNTLTVLGEIQGGRCEMRKQFIMQFLGGGKLTSLKDSEGGAAELLELLSGAGSELEVDEVDA
A0A6J7RGP2	0.795	15.5	MRVARYIATARDEAEHRFPDVADHWAAYALAELAHWPGTSVLDEELTAYARHVGELESLSIRYESQRTGSTFSRLTRGQIALGAGVGALTEALASLRSVPALSATDSLRDRSLCGAGVLLDRQTTATEAERYPNPERARGAWIREGQTQIDDQQHALSALLLIRDLQATP
A0A1N7MMN8	0.7956	21	MSNILTLPDMRRRRLPVAAPERLVELFAQHRHGPGDVRWLKENAEVLRLLVATGQGLDPDLLHRVHGQTARELPARLGFFPQYYRFFLSIALDLNALGLTDLDAEALVARAMSDGLPEAEMSDLQRAEARLFAQRVGLAGPDDGLTERLLRFAARSATFALPNKKAAYELTHIAFYLSDYGLHPFDGAEAMRESLQYAGLVAWLEQNTDLLAEVCLAMLFCGLAVPELWARGVAEDLAAFHVGPAGAAAGSDDYHAWLMAAWSATAAGGRPLDRMLPGGALGFVAPRRVSALGEVSSVLMELDAARSADWSVMRRRIAARLSAPALDVLDSAAASTPAFETFFARFARVDRKGRAA
A0A7V4HAE3	0.7967	15.6	MLQKSVWLIAVIFILIISMPESGIGQTKPVNIALINPIQIFPENNPISGVRLNILYGKNISMTGIDFGLVNHIGTGGFTGVQWGLVNICDGNFVGFQDALLNLTNSNVEGFQLGWFNKGEYVSGLQIGLVNYAGSMKGLQIGIINIIKKGGQFPVFPIVNWSF
A0A1Z8T3B8	0.797	21.8	MSGDSLEMQDGSSFKSSLAELVLAARGDVLLQGARLESAREVAIRSMRDVQLSNFTVSTSEKVRIMANRDLHVDGLYLSQNLPSLIMEATTIRLRNIDFPSATQVQLNSLKGAIDGRYPNFGTSVPQTQQLGRVNFLENIRSGGNPLIDRVSFDQFGGNIKIGKLP
D1CC61	0.797	16.7	MAPVQTLALVFGIIYTIVGIAGFIPALITGNPPANALGPESLSGNLLGIFAINLYHSIAHLVIGLIGLGVYRNFSASRTYALVVGIIYALLFILGIIGVDFGGLIPMNMPDHILHLVTAVIFLVIYYQSARSAPATT
A0A354F4J4	0.7973	24.7	MSTLRILRANAYYELKQINNQYTPSLSIEKRVSLTRLFCRCLHNIAFVAILSDADHEQFVINLIRAGENWRRVLEDARGRSYGVPASYNEALMGVIACDDITRAKEIIKFSSNQLIAPEYEDEFFYAFFIQQLVLSEFGEREVFPPLGVVYTQLYNALDGLSQTRAELCSALLEQNQVRFVESLGSLNKEFETDMEDKASNPSIPPETIMASRYIWLEGMALLNIAKHAGMNIHATFKFIPQIWYKQVDIEYQNDFILGEPMDIP
C3YV31	0.7975	7.6	MRSVSCCNLRSVSCCNPRSVSICNLRSVSCCNLRSVSCCNLRSVSCCNLRSVSCCNLRSVSCCNLRSVSCCNLRSVSCCNLRSVSCCNLRSVSCCNLRSVSCCNLRSVSCCNL
A0A2M7DM69	0.7991	15.3	ISHCQKLDNELVPRDDCERNVIASKSIKNDDISACLETKNQELQAQCQDNYYIQFSQKKDDIGICEQASAKEIKDLCYNTYLINKNFSADKDNFDCSTLRGIDEQADCNIIKEQLKQPGPTQGFPINPSLGMSYCPDLKTDLFTAYCLFGF
A0A6J8BZN6	0.8022	4.3	MLRGLKAKIMLRGLKAEIVLRGLKAKIMLKGLKAKIMLRGLNAKIMLKGWKAQLKAKVMLRGLKAKITLRGLRLKIMLRGLKAKVMLRGLKAEIMLRGLKAEIMLSGLNAKIMLKGWKAKIMLRGLKAEIMLRGLKAKTMLRGLEAKIMLRGLKAEIMLR
A0A3C0KSH3	0.803	27.6	MWFSKPHPDKAGQKNAHVKEGLFEGEYAFRGSFHATIQNGDFRGPHAFHAAQDARVLGGRFSNAFSFYAAERLEISGGEFSGSMACYGIKSAAVKGGTFTGDYAFCEGSNVVLTGGDFTGRGALSEARHAEVRGGRFDGAEFGITALGMVIHGGHFTGSDLLRSSIRTVVLGGTMTGRNVLEEATEARVMTHGTIGHLGKVLSGVIAARRIEAISPDLVVSEGMIIMAEETGTTDERVILLPAGTIPDGAPADTKQALSHLQSLIDAYAKGE
A0A846CA26	0.8032	25.7	MDKVKVYEIKIQACIAQTKLQEALRIGLSVLELIGISFPTNITPLDIQEYLQKTQSNLRGKNISELINLPLLQDTEKSAALRILSSLVPIAFVSKPELFPLIICGQINLSLQSGIS
A0A369QET6	0.8039	27.5	MLNGKAWTPKGNNGTSNYDVSFDPTFDGGTFDLRTYRYPDKSGKNQYLILYAFHLSTSGTYSFSNKRSSGVSYTDHKTGCEYASRDSINTYSSGTLTITKLDLNQRIISGKFEFTLAKPGCDTIKVTDGRFDKKL
A0A402AQ14	0.8048	26.5	MNKAQLLQEVEALTFAQCSRRMVDFGRLSLTDPQLAQTLADLAAGPFYERFLALQACYGSRDGALVFTSLSDPSACMRRLAVKLVALTCNQEQQQQALQVVPRELRASLIRSLLHHDLQAPLMSSYIS
A0A6M3JTZ8	0.8065	7.5	MADRFAVPFQVFITDGAVITCAEAGRIATAGATTLNLSTTGGAGTFTIIVASGCTGTVTSGTAAITGSVVTLAEGANVLTSDGAGTCTLNLTLGTAANTNSVNSWSATSGGVSGASVPTSADNFKADANSFTAGSQVLTVNVLNAYCLDIDWAGATDNPTLVITGGNYLKIYGNINFIAAMTLTGGYLQPEGANAQTLTTNGLLMGSQLYLFKNSGASITLQDSYTSSTIIYLDQGILDTNGYAITYAGVYRNYNRTCVVSLGNSVVNTGYWNLLNVTGFTVTANTATINISGTGVLTAGAVDYNGATFNLNGTAHTITGTPTIKELGLKPAGIQTITATGATVSLTTMIRTGLGVITIINGTFTKVLSRVTLRNMSISGSTANGGASFYAGSNSTDGG…
A0A350EXF0	0.8072	19.2	MNGFVWTGGTMTGSGTTHLGAGATANIGGAANKDLAAGRVLENAGTLVISGGTLFFNLNNLGGGAILNNLAGAELEIQGDSDLNHNFATVSAVNNAGLLRKTGGGETQFSSSRVALNNSGLVEVVEGTLR
L1P010	0.8078	0.2	MLTVGVVTVGVLTVGVLTVGVLTVGVLTVGVVTVGVLTVGVLTVGVLTVGVLTVGVLTVGVLTVGVVTVGVLTVGVVTVGVVTVGVLTVGVLTVGVLTVGVVTVGVLTVGVVTVGVLTVGVLTVGVLTVGVLTVGVLTVGV
A0A210R321	0.8105	4.8	MTGNNINKNDVMTGNNINKNDVMTGNNINKNDVMTGNNINKNDVMTGNNINKNDVMTGNNINKNDVMTGNNINKNDVMTGNNINKNDVMTGNNINKNDVMTRNNINTNDVMTGNNINKNDVMTGNNINNTMTSLQESMSTMLT
E2B6X0	0.8114	2.5	YLVIWVLCPIVTVSDCYCVRLLLCPIVTVSDCYCVRLLLCPIVTVSDCYCVRLLLCPIVTVSDCYCVRLLLCPIVTVSDCYCVRLLLCPIVTVSDCYCVRLLLCPIVTVSDCYCVRLLLCPIVTVSDCYCVRLSLCPIVTVS
A0A286TV15	0.8118	25.3	MWGGGGAFTQSGGTHTITNDLNIGEAAGSSGTYTLSSGTLRASNSYLGGIPSLCFRGSGTLNISEDGDAMLSVVLKLWDAGVVNLSGGMLKAATIDNTNGGSFNVTGGTLAVDTFLGDLSVSDAMLAPGDSPGVTSITGDYSQDIDSILQIEIGGLLAGSERSWTFRGR
A0A2Z5QXS7	0.8127	20.2	MSHQQRHDRYTAALALLGSPEAIIRLGGALALVELADDWLTDETDPQEYGRRKAQTIITTLCAYICSPFQLAHDYERLMGDQPQGLPPQQARRFRAEKTELAAEAQVRGRILTEIHDRVRWEPSDGGQPATNTAPDPEKVTAGLWSHLRFDFSGAVFFYPVDFTQSYWGAGANFRGCTYRDQARFTRSIYGADALFDRSVYHGEAFLSDSVYRAGLA
A0A1B6IEZ1	0.8141	28.1	CDTITEDEIKKYFAKLETEDTNTYYNRIISRLSLRRRYLKNYVLSLTTLRRYYPGLAIWYSPRYINILRDYYSNLYSRLSGESDEQYYQRIVTKENYETDEQCAQRIEIVRELMPNLSLWYNTKYFGLVRQAYRLLYRKLSTEDETTYFKRLIARTSDETDLVYVNRLGLIKQTCISLPLWYSKQYLDLTRNFYIARYTKGSSESDESFFQRIITKEPGETDEQCYQRVGLVRQLFPNLALWYSTKYFSLTKNFYQNLYQKLDS
A0A6B0TNU5	0.8179	24.1	MRALIIAVLVAALGWSTWWLIGSTAHQRALDGWLDAQAARGWVAEREDLDVNGYPNRFDTTVTGLKLGDPAQGWLWEAPFFQILSLAYKPTHVIAVWPNEQRVTVPEGPVDIRSDLMRGSVIFTPDTGLALERMNIEMDKVDIAAPDGWAAGFATAKLATGRNPDRYETDFAHDIGFDAADLRFPSRIMEIIDRKGRLPDTLSSAKLFVTAGFTGPWDRKAVETVAPGLTALDVNEFSIIWGELELEAKGSLTFDAAGVPTGSLSVRAKQWKQMLELMVDAGAIPGGTAGTLETGLGLVARLSGRPDTLDAPLVFENGLMRLGPVPIGPAPRLIQQR
A0A150GFU5	0.8182	7.5	MAPDLDEIRVTGYSTMSYNENFMRVGNAGLRRFEVSNHSHFDGNTNAQGVVQYNRIDWIEVSGNSSVLGNVPGNVLPAAAVFSTSSIGTFMVSSGGRIADNISPSWLTAGVLLASEVQSLIVTGQGSVIERNGAPGGEAGFGSVLSLQLLEVSDGARVAHNSAPSGNGGFLSVGNSLQTLNITTGGSILDNSAGGSSAAGAIYIGGDLVKFASISDGAVVERNRGSTGGFLYVGKMLRGEFKLANSSRISACSAKGSGGAIYVGDSMIGGLHISGGSSLDNNTAEGGDGGAVYAGLSVYNVTVDSGSSMSGNRAGGSGGGINVKQLLMSFVAKSGASVSGNRAQGNGR
A0A5R8QRF4	0.8184	27.2	MKKLEYYSALPDSMPEGDIRSELVALLRDFENQDLGRLEFSKSLLELSDRQWHTYTILDFELKCQVEEILKLIWDGQDLELVEIIIGVVARLGLEEVYNFVRTYPVEKLSLKVSSEIKVALAEIGNSVSDPYSGMK
R7VDM0	0.8202	5.4	MCLCLLCAIRIIRGVYLCLLCAICIIIGVCQCVLCAINITIGMCLCLLCAINITIGMCLCLLCALNITIGMSLCVLCAIKIIRGMCQCILCAIRIIRGVCLCLLCAISITIGVCLCV
A0A067MQM5	0.8203	22.2	MEKQPRDSVHSCGYALPHEIGALYAPTADIDILVNIASVAHKYTFEKVESWAADLILAKLQSRTPQHPPDYDFLPMLDHAILADKIPLRDKVLNIVEDLVRTDKVDFPHLLLFADGKSHESWRDLLGLALYQYVIKGPRRWESDGNKLPREKRVLLFVAFGKLSDMRVSGVPWDHICPDAENCTTQFRERLINPYCSNGYVGGQADFVVWTRHVTAQYPPNPAVCLDNGVIAMQARARSLEDRPWTFFSELEW
A0A7C7V2A0	0.8219	16.6	MNRIIPHPDQRHGLATLLVLVLISVALAVTYALVRSQGTVSLLQTNDRLRATARQAALTGMAVARRTLHTADWPGADSTLTGSAGPHASYLIQFTTGDPALTPADPDFPDYPYRLTVQVTGSSADPTDPQRAATQRLAAVFRLTARALASEPPLWETISRYTFFQSKADTTVLNVPCGIEGPVRLQGRLELAEGLHWSTAARQRYLVDLNRMRRATDRDQRPLTGPVEMPFDRQSAGLVALLEQGMEVSLTDEPPTAVSLRPDGFADSYQLYPGGKVYSAQRLGPILRNRTLQPDPLTNPLGIFVRRGRLDLWDGVTIRGTLVVRGASNGDVHIWGHAVRLAPVDLPPLYGSELPVRLPTLVLEDDLRLRPGCEGSIEGMVFVGHEYDVRSDWQSGIQM…
A0A7D5SCT4	0.8221	17.2	MGKTGSSPTSLSFNINFTAPVDYTWETIPAAQSGAGTISTTNVVISWLPSGAKIRLKLKSNNLRYFSVYPLSSDRNKLLFVEQWGDAPWTSMVQSFQYAENLQIISTDIPDLSHVQSMSRMFKGCTNLNSPTNINQWKVDSVWDMTGVFMDAASFNQPLDDWNTTNVYVMEEMFSGAISFNQPIHTWNTSLVKSMSRMFCNASSFNQPIGNWDTWNVEIMTGMFKNALSFNQPIDNWNTQNLVDISEMFYGASSFNQPINSWNIGNVGFMNNLFMHAIAFNQPLNNWNTSSVMEMEGVFNGATSFNQPLNNWNTAQVQDFTAMFHRAESFNQNINTWNMSKARKLNAMFCDATAFNQPISNWNVSSVFDMESMFQGAKAFNQPLELWNTGKVLFLHKMF…
A0A3C0BIY0	0.8228	25.4	TSERALTIDAGTGAVTFTGKAGDIAPLSFASVISGVCTIEGAFSVSGGMSVTNSGVFVTEPDADITLSSGSFTQDGSGLNQLAGGITTSDTGSITFAADVYLYGSDAAMTLGGGSGAITVTDGASGYSDLHIAASTDGKTITIASPLTAGNIVLYGGTVALGADITADEDLVLLNGGISSMYTDSATGLTTLYAYNTSSSPARSGTASPSLSSFPTEYPDGTAFIDGSSTAYCGAVDGLTGHTLTAGQNFYDNGVDLAGSASWTLSLKDNST
A0A210PI41	0.8244	5.2	MWEAVQSRGSGVMWENVQSRGRGVICEALQSRGRGVMWEIVQSQCSGVMWEAVQSRGSGVMWENVQSRGRGVIWEALQSRGRGVMWEAVQRRGRGVMWEAEQSRGRGVMCEAVQSQGRGVMWEAVQSRGSGVMWEAVQSQGRGVMWEAVQSRGSGVMWENVQSRGRGVICEALQSRGRGVMWEIVQSQCSGVMWEALQSRGRGVMWEVVHCRDRGVMRQVVQSRGRGVM
A0A7W5L036	0.8247	15.7	MQDAADAANECGAPVGGVVICAGSNYPSPGIRYAVTSSLTLTLDNPALVAVKATTGQGAVFVSGSSINDIVINALLFQSVQTSGTLSNGIGAVNSGTAGNTIIRMDNGTVTASGSSPFPGALLSSITNATNTGNALITLNGGQASNTGGGQGVSAQNSGMGNATVAMTGGSVSSATGTAMRAIVDNAASSGTASVAISGGTVRTASGTGVLSQSELGSAASL
A0A2S8MLA8	0.8248	26.9	MGIALSGLSDGTTIADNAFLANRIHVKFSHGGNNAYVQNNDFLRFGPPQGFPRTDIWFVPAPTDTNAGAGMVLTRCKFGNENLDESDLRILYADEGGDGLLIGERWPVFEHPSSNWIAGHTVSEVLVNGIGDAATIPLIRSTT
A0A3A0DVR6	0.8249	17.6	MWPRVVEFMLACWLAISPFVFRYSAEQTANWSIDVGAGAAVMAFSAAAHHRRLRYAHVGTLAVSLALAAWSYVRANAAWPVPPAEQNHLLVALLLLMFAVIPTNCNEPPPAWRAAFAFGETSAK
B0X460	0.8258	4.8	MLICRRIPQQQKGTTIRPKTDLQFFKSSNLQIFKSSNLQIFKSSNLQIFKSSNLQIFKSSNLQIFKSSNLQIFKSSNLQIFKSSNLQIFKSSNLQIFKSSNLQIFKYSNLQIFKSSNLQIFKSSNLQIFKSSNLQIFKSSNLQIFKSSNLQIFKSSNLQIFKSSNLQIFKSSNLQIFKSSNLQIYKSSNLQIFKSSNLQIFKYSNL
A0A7V0S0H1	0.8266	17.6	MGGTMNIGAVGNDTHDDIEYATAGFPEVAVSGGTLNVNGQIRRSTTIRTGNLTYRQSGGNVFIYGKNRNANQIKRALLEVLNDGRFISTGGNLHLVQGVGSGESSNTFGGLYLNPASLTVTGGTIHTGTSQAYAATSWFNLYLGSPIYNLTVDGETTAKNARLRTFEATLNGSLYVNEPEASAFNPGAINVNIGGDFVNSSSNSNSYTTNSGHNTIFNGSNAIKCYSNFWW
A0A401NGZ9	0.8273	5.6	ISVNDDYRILATDCYRISVNDDYRILVTDCSRISVNEDYQILVTECYRISVNEDYRILVTDFYRISVNEDYRILVTDCCRISVNENYQILVTDCYRILVNDDYRILVTHCYRISFNDDYRILGSDCCRISGNVDYRILVTECYRISVNEDYRILVTYFYRISVNEGYRILVTHCYKISVNKDDRILVTDCCRISVNEDYRILVTDCSRISVNEDYRILVTDCYRISVNEDYRILVTDYYRISVNEGYRILVTDCYRISVNEDYRILVTDCYRLSVNEGYRILVTDCYRISVNEDYRILGTDCCRISGNVDYRILVTECCRISVNEDYRILVTDCYRISVNEDYQILVTDCCRISGNEDYRILVTECCRI
A0A2H0GC70	0.8278	29.2	SSFTATLDGSSFISGYTNASLYINPNPGMANNLSITASRPSLVDGIGLVIEFTGSLVPGTYNYSATPTLPVFASGSYSSQTITDCMMESGTLTLTQVNSTAMTVSGTFSFTCRSFSNPSLAHVVTNGVFTNIPYN
A0A2G5IJY5	0.8283	22.5	MAPWLFLGTPPSRVTGEVTIERASAPAWKGTFTTGTKALHYGLRDMMAELFSYEALSHPGRVHYVYIGADRSSFHGGFTMAGQDRIEITFATHGVTLTHTVDWN
A0A2V5J8G2	0.8283	27	MPFFGETWSYYLCYSILSGDLHEIEDFTRRAKAKLSDYDFDRLLLYLDCWKTQDFSPKIRELQTSLTTADPRFPHGYQQVQLASLKSLAEPDRSLLAGVSLGPKDFPWLADVLLVHHARIANIVRDDSEERRLINSFFQKQPMLFEPDHAANFGFVAYQETLKPRYQQTKET
A0A4Q7B810	0.8286	25.4	MNDVTELKALVEEAYLLFSSYKIGSKIEACCGHCMAMEDCELLLTLPLEQLDHRLIYQYLNAAETNDQYAISQQMKYLLPKILDFLAQDLKICHSNEINLRNCHIQLKNAWLAEEIEFMQRFAQCYFQMQLMKFEETESVDQFIIMFDLAGLDIRPLLKTWKQHFNHPTALLNLIQMLHYDFSNDSYDQAFANEKLISTMNQWFKELRTNEILINALTKTVERNDIPPEYQYMYDSAFDQLQILN
A0A0K2RY16	0.8288	28	MYAEHRSRYTTAVEQLANEKAAVRLGGIYTLVGLVDEWLADDSLAEDKQQEEGQVIINNLCSYIRSPFPLAAKFEEYEARKELEKLQKSESEKLSEEESSLLQVLLKRFEDSDEYEKPKDITTDYVKFYEEQDVRRAIFEEMSKRSSTVSVDENKKVTVKSGAWSGFKFDFSRAPIFYPLNNLTIEQGQFSSA
A0A7Y5L4S1	0.829	17.9	MLLDDILTFCGYFITFLILVGEGKIIFGLFNRKININSELVDKDNTAFIISYAGYFAGLVITIAGVFMGPSAGFYEDIIDIVIYGNLGIVLLFLASVVNDKIILRKFSIYKEIIEDKSPATGVVLAASYISSGIVLMGAISGEGGNFLTAIIYWIVGQIALIIFTLIYEKLAGFDVHKEIERDNTAAGVAFAGILVAVSLLVNEALMGDFQSWIVTAEKIGTDLALGAVFLPLTRFALEKILLRKRTFAQEISQQTIPNIGLGILEAVSYILCAAIVISSI
A0A366F9W6	0.8298	5.5	MVTYTWGGGAGDWSVAADWTGGPPSPPPNGATATVQLTTSGAATIASGENFTVGGVTIGPTTLAIQGTLTVDGALTAAAGALSLTGTLALNGAGVSTIGGAFANSGALNLDAGYGDGGGALAIAGALANTGTAQVGSAYENASAATTLTLGALTNAAGASFAVYGSAAHAATLTFTGAGFTANAGTFSLFDTNALTVSGGFTNSGTFSLGGTTSVTETGAFTNSGALNLDQASSDGGGSLTIAGLLANTGTVQVGSTADTMSAATTLTLGALTNAAGASFMVNGSAAHAAKLTFTGAGFTANAGTFNLSYTNALTFGAFANSGTFGLGGTESLTETAGFTNSGALYLDTAYGDGGGSLKIAGTLANTGTVQIGSAYENASAANTLTVAALANAAGASFA…
A0A3E0PPM6	0.8304	27.5	MATVIWKGDAEPVAQVTRCTVGGTIEAGDRFVLTVGSKSIAVDAPSTDAGETAAAIVAAWNGLSASSYPEFAAIAAVDAGGGEFDLVAKTAGVPFAVTLSTTEAGGGAADAQTFTQTTTTPASGGAFWNVPANWSTGTVPTDADDVIVQQSSNSILYGLNQSAVTLSSLSIDQSFTGTIGLPRTNAAGYVEYREQYLRIGATTVTIGGGAGAGSGRIKLDTGAVQTTLNVLNSGTPQAGDAQAILWKGTHASNAVLVSKGSLAVAPLAGEAATIASLKQGYRTIAASDSDVRLGPGCTLASCAITKLGGTLKIHSSFASLEQLGGETLILAGTPGTLAVREGAVRYRSAGAYTAAEVFGGGELDFRGDLQPRTGTNTTLHKGATLRDPAQTVTFTNPIA…
A0A1J5PW50	0.8327	14.9	MIGFGIIALVAGVLAFYHPFAASLTVVSFAALSFIVLGILKALYAARLRHDDSFIVSLILAALFIFLGFGLWSNPIAGLLSLTALAAVLFIAIGIFKAAFAMRIRPASGWGWVMVSGLVSLLLGGMIIVNFPASAATILGLLLGIELLSTGVAFVMAGLTLRRL
A0A5C7MXA9	0.8334	19.5	GDRCILRGDFGELRARRAASCLLAPAVQDRVLYCTLPDAIWVLAVLEQKDPTARLQFAGDVQLSLPAGRLAVLAERGLSLTSPEELSLTAGTLRVAAGFTQLVLQRIRLFAEHCEGLLGRLFLSLHRSHRVVEQEERVQVRKFHLDAQEEVLLRSKEAIVRANGLVKIDGEQIHLG
T1I9F4	0.8367	5	MVNQIRTGYNEYGRSEKMNELIGYNEYGRSEKMNGLIGYNEYGRSEKMNGLIGYNEYGRSEKMNGLIGYNEYGRSEKMNELIGYNEYGRSEKMNGLIGYNEYGRSEKMNELIGYNEYGRSEKMNGLIGYNEYGRSEKMNGLIGYNEYGRSEKMNGLIGYNEYVRSEKMNGLIGYNEYVRSEKMNGLIGYNEYGRSEKMNGLIGKPF
A0A7Y1TWH8	0.8373	21.5	MSGAIEYHFNGFGESDGRYDPLSLAENPQLLARIDRGQMFTLARNYLAGSVLIEMTPLWTVTPVLLANLDDTSALFQLTMNYSLGDNMTVLGNINIPVGPGGTEFGGIDSSQPGLHLSLGPGVFAQFAWYF
A0A1F9YZT7	0.8378	29.1	MKKFIFQIVYFLMLVNVVKIYAADEKTPINLSIYPPITIFEEAKVYGIDLGLLGTQSKIVYGYQYSLFHSRVNKCYGIQESWIYASADNIYGIQSAFVTKNKTCYGLQSGFVCTSETVLGVQGNVTIFSKTNYIKGAQFGVLNICREDAQGAQVGILNYAGSLRGVQIGVLNIIKNPKIIPVMIGLNISW
A0A800F991	0.8396	10.1	MTGRAVGLPATGAATLRGLALAAGIEVDRDFTGIALAPIGFRAADRVRGIVLSGVGTYASGNVDGLVLGGVGVGVEGRLRGIAIGGVGAGGGGSVRGAALGLVGVGFTGDIQGVSIGGIGVASSADVTGLALAGVAVGGGGYVTGIAVAGVAVGSGHDLSGLAIGGIGVGARHDLTGIAAGVVGVGSGHDLTGIAVAGFGVGAGRDLKGLAIGGVGVGAGRDLTGLAVGAVGIGVGWDLTGLVIGGAVGAGGHLRGVAVAAPQLTGFTVGLAAGTKHMRGIVIARAYFRVERGGTMRGASLSAFNHIRGRQQGLTIGLLNIADELHGVQIGLINIARNKQSFSVLPFVNFNR
A0A373P5W0	0.8407	24.6	MDITKELKKDGMLLKKIPKKEQTIDICKMAIRQNPLALQFVSRKCLDSKMCLAAVKKDGQAFRYVPSQFITRKMCELAVEADPELLNNVPENFRTLRICINAIKKDVSTLSYVSREKRYELFDNNTEIDLIKKVVEHNSKWLMYMPNRPDVRVFCISCMEEDFSVAQYMPEQIKIADDILNYQKTKGKLHFIHKYYNSEEGKFCVKIKVVCGQHASIFDENEMIEESYCVVMEFGDFDKFYSFLDGDLFDAELRNFDFKGIDLKQYNIDGATINR
A0A7C5FH21	0.8417	16.5	MEKTEPLKNIWWLPFFRGIASVVLGALLVFSPQITTIVLIQFLGIYWLVLGVVSIIEIFVGDTGIAKGWLLIRGILEIIAGLVILYQPLSSAVAIVVALVTFFGIWALVLGVVNIAQTFIGGGPASFLLGILDIIIGLAIFYSLTGAVIALPIVIGILAIVSGLSLIFYSFNLRSRLQ
A0A7L9C380	0.8448	14.2	MSTHIRNPLLDLWWLLLLQGISALVLGLLLLTQPVSTVEVIVIFTGAYWLVSGIFAIIRIFTAAGRAHWGWSLLIGIIGILAGIFVLRNPLVSIVLLPEVLVIVIAIQGILIGIFDVVRGFQGDGLGAYVLGVMNILIGLWLWFNPLAAAISLPFVLGIFGLVGGGFLIYYAFQMRKQIR
A0A812K957	0.8466	12	ADKDVVLAAVQDVGLALEFASDWLRGDAEVVRAAVTQNGTALRFASERLQGTAEIVLAAVSGGSQAFEFASKALRADRKVVLEAVDLNGLSLEFVSPELKKDREVVLTAVRQDGLALEFAFEELRADREIVMEAVQVNGLALWDADETLKADREILASCRWG
A0A3A4YSU5	0.8477	15.4	MAAFGALLTPEILDGDTLSAVKRMVRHETSRFNRDPPYSNSDKKDSKAEENAWNANVLVLAQAMMPNISDLKWVRRRASQWLASAYSRPSDLINQRSVDGRPIAQWLGGYNMFEDGYVYNHGRIHPDYIAAIELQLWNVLFLSVVRQEIPQAADWNVDVAYRCLVDYEWTSPPFKTPGGTIYVDGEAKVHYPQGTDWSPMRVDNFFALDVLVSVLGLDQKVSTKGDAWALLRADYMLKMQSREGTGQLFIPADQFNFAPKESFAALHFCYAYLALWLKQHDRISPIRNWLTPTQ
A0A2A5E6B5	0.8482	21.5	MDSYLSNLLKHLSESETVWFNKKMELIKAAENEKELFFSFSFVQRKIERKEVVVDQRKWFTDELVRLFFILAKEENDPETFYLKFEKLFITSDSKESIALLKSLPFYPYTKGLLNKASEGLRSNVSDIFKAVAIFNEFPQKYFNEMTWNQMILKSLFIDSPLYSIIGIDEKRNLDLNRMLCDYALERIAASRSINPELWRCVTDVSDNRIFSEWEKVFSNGNDFEKSAIGLISKRSKEQISPSYSMLSNISHEKLRYNTWDEIGEALELERKEL
A0A3C0G987	0.8482	21.6	MIPAEKAQKYIAQHQKPEVDRFEFRSFSQPYRRLGQILGRIKKEKYEYYNSNDFISEFDDPLTINPWLTEEGMRLGIQLFGVVQAPYLSAMWDFINTMPYQRSYDRKAFRSQPSEDILQNKLTIFSQFLYNSRVGFCGLSLQEHFQYSTYYPHGNSVFFAIVLQNSGDMFNELLNDILQGEDEIGGVSQDIIKALLLSEDEKHWEMVGKLLLAAQRQEGLRQSILESMDEAGLQSLKYMINVVLENDIIRFSSVVRAVNTWFGLNWEAPKKSVINRILELAHSLILN
A0A6C0L9P5	0.8504	26.4	MSANTSTAAIDFLKLPENYNKIEWHILSANTNPKAIEMLIQKESEEFDLEEREFKRLKHYEKINWTELSKNPKAISLLEKKWEDEKGLKQNDRREYNKLKKIGYIIDWTSLSVNVNAIDLIRRKIDEENKLSEKAYDSLEPIEKINWWVLSRNPEAIHLLEANRDKIDWVQLGKNPKAIKLLEEELKVRPQNIYWYSLSGNPEAIKILNKNKDKIVWSIFSENPNAGELLRERIEFEEKLPKKKYNEITNYNKLNWHFLSSNPSIFTY
A0A4R4MXM7	0.8523	27.1	MPDSPFEFRHSGTDVKALTYGNLGTGGLSKAAFEQHLPDDHPSGGFVPGFGTHLVEHRAIDAAGNLGKADAYRATVLPGSSPDCTRTLTGAQRGLEVTSGVTCLKGAQINGGVTVRPGASLVVTDSVVNGGLTATGAEAVQVFGSIMNSPTRITGTSRDVTIAGSTFNGGLTLTDNVQVTANERFSRLAGEYGPVLVGSRVNGTVSCTGNSAAAKDFGAPNTVTGAKRGDCAAL
X1JW18	0.8527	14.9	GDGYASQAASGGAGGSGGIGLLFNPNNGGSNATFIFNGAIAGGHGGGAGAYGLGGGGGIGLSIATSASGSTQFTINGAVTGGTGGTAGANDYGGSGGTGLSVLNTAAKEQLTININGAVTGGDAGPVAVNGHLAGGGVGLVGKNVTVVMGAGGSISGGFGASGQANAIEFISGSFNALLFTGATSQLHGGISVNNVSTPSTLTLVTDVNTVVDNVISGNGSIGKMGAGTITLTEANSYTSGTFI
A0A3B0SHS4	0.8531	28.3	MDFNSMAGSIINSGSTIAIRAEANASAADLRALTNINLSAGQDALLDDASVTGSPITFITGIGTFVTSGIEITAGGDNDPSFETFNPNFNATVTGNLFSSGAVRIQSGGNTTFQSGSNVVSNNLLSVRTGDDIIIEAGASVTAANNPVDSPNLTSPFSSVNNLVLRAGDINGGELNATPLTPVASIIAAGNINANGFAAVMSAQAIDGLGGTIMASSISADINNTPSEAAIIAFGQSDDNGLLSGQCLQGNVCLGTLFADNIVQIGQASDPDVVQAIVESGTVTANDILITTRRDIVMGTTGVATLLDASNQLSLTSTLGNIDLAQVSASSNSITIDAFDSLLGSASLTSVNDIGIDVGQDINAASINTGGQLTTVALVGGGLENNYNVPGNISVGTLT…
A0A1F6GVD4	0.8569	13.7	MFEILSEMLTFEGMGSLSHFPNLVFLLEVLALLWLGKLAYGWTSPFKLEHQMVVADNKAITLNFTAYLIGLVVILEGVLEGVSDDVLASMCDLAAWGVIGLVLLLVAGKLNDRLLLVGFKAPVEMLERQNLSAALVVAGGYLGSAAMIRSVVVGETLGWALDLGLTVFYFALGQLGLWVYGWLYQRITGYDDLKEIAAGNPAAGINLGINLAAMGFLMALPLRQSYSLVWYLAWFLLGNATLLGFRFALTKLIIPSQGLDQEIERDRNWGIACLEGAFSVGAVLVLQNLFG
A0A094WII4	0.8586	11.3	MKKGGFHYQSGVIGNENQEKRGFHYQSGVIGNENREKRKFDYQSGVIGNEILEKRKFDYQSGVIGNEILEKRGFHYESGVIGNENREKRGFHYQSGVIGNENQEIRKFDYQSGVIGNEILEKRGFHYQSEVIGNENQEIRKFHYQSGVIGNEN
A0A3S0RXP0	0.8596	29.1	MNVPNDPDLRGLAKAYCHKYSSAETANDMADFEVYEKVCDLVKNDPEVAFAFIVLVIKEKPNDFAFANLAAGPMEDLLVFHGERMIDLVENEAKQNPDFDDLLGGVWLSRMRPEIAKRVARARSAIWKD
A0A1G0FEI8	0.86	12	MQTFKSIIGGAEEEAFKKFPWLKNGSFQDAEIDISGDWLIWKDGFWKDGFWKDGFWKDGTWKDGTWKDGFWKDGFWKDGFWKDGTWEDGFWKDGTWEDGTWKGGTWKGGTWKGGTWKKGFMWNNRLQTYETIKQVDGKFEVG
A0A662BN12	0.861	29.6	MIAFFAIISCKKGSIETNYNPSLNVANNQVIAERAYSQVFNIFFMVVSDSLLKTTGSNQIFGAECTYQDTNGIVYVIDYLPYYTSCPDGKVRKGVITATLDKNFSEEGAIATLSFSNYVVDDLKLDGDNSISNAGISTGLQTYEHDIASATLTFYDTVSHGSYKWSSAKVFTWVEGAVTPGNYEDDVFEIAGSSSGSDLYGVEFAAITDEVLGDYFSCRWIRTGRTYISTPGLDVQSGYIDYIGEDTCTNQVIYYFNGNPFYDQFDQH
A0A5Q0H894	0.8621	19.9	MVLGPGGLNADLDLATGAFTGDLVLPPTSGKFTVLGFLPVESKVEFAPVGKTTGTLSAGSVRSNSKVTIKLPSITVFGIPISSDAACGTSTPASIDLVSGPGFDPLTGGRLSGTYTIPALTGCGLFNDLVSGLTAGPDNAIELTLTPKTA
A0A366N199	0.8644	13.4	MKNLHLTKHNGLNIGAFRSNQRKKFKQLKTEDERQAMIKEFECISPVYLFDENEVFKKRNIEATLDFCKKFAYEKLKQKTKHNGLNLGSFRVYQRKKFKTLKTEDERQAMIKEFECISPVYLFDEIELYKQRNIEATLDFCKKFGYEKLIYNPKHNGINLGTFRSNQKTKFKQLKTEDERQAMIKEFECISPVYLFDENEVFKKRNIEATLDFCKKFGYEKLKSNTKHNGLNIGSFRSVRKQKFKQIKTEDEQQALIKEFECISSDYLL
A0A538P9M4	0.8644	25.1	MKTRLSGPWLRGASILLFWFAGICAARAQNRWINSGSGLWQVGSNWSAGAPPGSATTLTLITNANTKTVTIDAATPAANLALLKLTVSAPPGSTNTLQLLDLGASNPFQALNTFTIDNGGALYLTNSALVVAGAGSLNILGGIAILESGLLDVSSVTTRVGRVTSGSLRVKTGTVQAGEIIVGEFPGSQGTLTIEGGIVALSSLLSLGDGATSTGIVSLIGGQLSVTNDITKIGNLGTGQMVVSNATATLANVSVGRHDGASGALTVGTDGTLSLSNDLSIGRFSGGSGSVLVSGGRLSVPTNTIWVGREGAGQFTVGGGAVQALGLLVAANATNTDSGT
A0A023Y2V0	0.8654	12.6	MPKEDAAYLQAIKERYFGAVAYENERERRYLEDAGFPSMEEWRQTRMMSDSELQRGAETGDGMAMAFYVDRMMERAAPHLHLRGADDAAFNAGPGAGYVLKAYAYSTQVQFAHRSPFTGYLLGAVFSTLAYPQSPESAAAGMMAARDAGDPRAEALLAAYGARHPDMNQETVLAAHRAMKIPE
A0A443T3X2	0.8661	23.6	MTITIEEIYREILDGKRKSFPPGTWSEDVNGESKRRVTRYLIEDVLKWSDEDIKEEWNQSLIIKFRLTSVMQVYRSSPYEMLNAAYPNRFEPWELKYIPKCFWTYEKGLKILRKIIEEKERLTEYQLLNKYDLKWLIENKLGEVCSSYFNGSPYQMLNAAYPDRFKEWELKSVPKNFWTKEKGLLALRWWIEKKEKLTKEDVLDVYSGEWLRERNLGTPLLKYWNRNAYQMLNAAYPNQYREWELKRVSNKFWNDKEKSLKIFKQIIKEKGMSQDDIKKHYSLKWIVNNGLRTPLMRFWSDSPYKMLNEAYPNQFKEWELKVVPNRFWEKEKAKKIIKNEIDKAGISVSQLLKIGGRKWMMKNKLSTPFNKYWGGSTSTMLKEIYPKEFEVENSKRVY
A0A7Y7I1G7	0.8665	29.1	MKIDHRCTRQTEAELKRRELALQEAFTQRGRSVSAWTAWKVAAERFRSYESPVFELWSDEAREGVLQGKGAWRESAILYIEMGPRFFRSGYLRDRLCHLLKQSDLSEQERSSVLRSLLTSLTRRPSTGRFCHDCRLAVRWADDEFAARVREISTRKDRWTGGRARRMLHAIEQDKIKRG
A0A6S6SZ21	0.8673	6.2	MHGENITQDANLNVGGALTLNADANMNQNANTTVTGGDMTVTAGNDFLMADGTSTNVSAGNLNSTSGANTTLQIVDVSGTMDVDATKDITMDKAINVGSTTKMDGLNITQNGDLVSGSDITFIADNDVFMSSGTKTTSSEGGLDIEAGNDTTLETIELATTFIVDSTNNILLNSTVNSGSNATLIGTNVTQEEQITIGGTLDIRVSNDVVQNADMLVENDITIIAGHAMLIKEDTHITSTSGALSIDVQEDLVLQFIDVATTLDVITPKDITMAKAINAGSTTKMDGFNITQNADLVSGSDITFIADNDVFMSSGTKTTSSEGGLDIEAGNDTTLETIELATTFIVDSTNDILLNSTVNSGSNATLTGTNVTQEKKITIGGTLDIRVSNDVVQNADMLV…
A0A849US93	0.8683	21.5	MKIKIPIILFLTLFVAIKFVNAQLFISSGSTFHIQSGGTVTVQGDVTSSSDITGPGKVILKGSANQNVNMNGFTVPNLEMDNAANATLTGNLRIGTDVTFTTGKIQQGNFDAFLASTATATGAGTDKFFETNGTGFLRKELTADVAGTNLPVGAGADYMPVAITTSGSTYASANVGAQVKGIVSANKHPLTESYLLANWPISKVGITGGTTNAVGTYVDPTRVVGAESELNGFFWNGTNWSLIGSNQNAIINTAGATITTNNGNLYAMNKFVLVNTKAYLQAAYNTSTPGLMDDKLRTTAAYVIGGAPTGNIIPTSDPYRTGVTLPASFSRVNNNIPETVANAAVFNDQSNAAKNVVDWVFLELRNSGAAPTTVLATRSALLLRDGSIVDMDGISPVYF…
A0A2E4ED85	0.8694	16.3	MREIEKIEPDRFRLLLETEQEISNFNITKEVIIDNSYVIGNNSVTISNCIFDFEFQLKDNQYNQNYFFINCTFNQRFLTANLHMQNLQLLRCTFHQYFTSKNLNTELLSFEYCQFNLQKEQIINQFRANKLRFIRNEFNKDVQLIPREVDLISLSGGESNSALIVSNRGNKNITNSVFLEFNSNFKTDFLLRNLRVKYFQIHGELKDATLSLNNITLQTGILKYFSNNGNVLINSLIPESNSSILVLKGVNLGQALISSTSFTKFSKIQVSNSNLVDIVPVNIEWCQSESLKSSNSLDERKETYRQLKQVASKNSDTSTKLLYHKYEMRAYLKILKKQKGKFIDKFILHTNQISNSHGLNWGVAFCWLFGFSVLWYTLVKYSIGHTNFSPELIGNEIGR…
A0A7X5ZJ39	0.8701	19.7	MGSIPRKLLRISSEEIRVARRGFRVATPQARQRIEDIGACFLHGYHHALDAADTPSLLEQLEAMPPKMKGFGYEGAAMALYLMDRLHIFGGNRFASFIESRGGDHIYMAYVGAGWAHARLPFGLGAGLNRLDPLLRWLALDGYGFHQGFFHWPKAIETPRQVPARVRGYARRAFDQGLGRSLWFVDGQDVEALASSLSHFPAHRHADLWAGAGLAATYAGGADMDALAWLRQRAGRHAPWLAQGSAFAVKARVRAGNLEPHSESACLALCGVDATTASSVVEQAQRDLPPDRVDQPAYETWRLRIRDKLMALRPDHAGHLVA
A0A494J1X6	0.8715	22.9	MKDIIESAQKKGICQEFLDEMKKAKTIKPFVRMFFDHDDWSGEHDFPELDIARKYRAKAINYGIFVDIEENIDFLNVGEIALLGKSKGKILSFGHDVTKVIVRHDSEIQIKAVGNSIVYVNLIDNAKVDAIAEDNAQIFIYNYGPNTHYKLSGRATEVKKTWG
A0A2V7GSY2	0.872	20.4	MPGQRGGLGALRARLIRIDSRETSFDVRGFAPCPVHVRRRLEWHGECFARGFNSAVAAGSADELGARLADVEASERGFAFEGAAMGLALLDLLVPVRARRLGPFLAGPARPHVYMAHVGAGWALARLRRRPWGRLPLDPLLRWLALDGYGFHETFFDPGRTVRAGRRPRRLRGYELRAFDQGVGRALWFVDGADPERIAATVATFAAERRPELWSGVGLAATYAGAVSDGGLRRLAELSRPFAAHAAQGAAFAAKARLRAGNLVAHTERACAALCGVGAADAAAVTDRTLESVAADGTAEDYEGWRRAIREALAQA
A0A812UXP5	0.8727	21.5	GLHIYQDRKVIASGFTVQGCRARQGGAISVGSAHFNELRLQNNSAHMGGCVHSDGDLVVDGPVHMMHCLGSVMGGGLAVSGRLEFQNGSFEGCQAPSGAAFSAEGQVTVAHIDIVGASLGA
A0A0B1SPB1	0.8733	19.5	MSCCDRQPFNNYTQLCCSGVVRERNRGGRYANSCCGTEAMRPDQTCCNGTVHNVMNGDCCGNAVYFKQEGSFLCCNDSLARKLADTDECCGSTVFDGGRQQICCGEKVFDRNQADACCTRNNATEVEFNTKTEFCCNGAVRRNMGVFCCYLRIDGELVAESYRNQTHCCRYPFDIIYPKVNGDCLS
A0A7V1LIQ9	0.8751	29.1	MKHYFDSDELLKQFKLHSTIAGILLLIAGIIGIFLPEITSLTLSYFVGWLLVTGGIISGYHVLKIYNTKWIAWFKPVTIEVVGILILFYPLTGIAAVGLLLIIYFLFDGFAGIMFALEFRPYKGWTWMLINAVLSFIFALIFLISWPFSSVWLVGLFVGISLLVDGISMLIIGISVSK
A0A7S2TT58	0.8759	21.2	NFIVANYKADGGCFDNDDGSSYYSMHHNFCVYGGHKVDFDGHSKISFASIHLYPMAFFPGCMVVSVQPLPPKGYGETYEGNVCILSEQGATYMRVDETDLNDPSQIDGRLMMSNNTVYVPGGANGAAVLGQGGSNVTLAAWLAMGYETGTKVIDGKPSASTVIGWAEAMLQ
A0A2E5G971	0.8764	20.1	MKFIFLSIFFFISNNIFSSQIADFRKLYVQSINSLENAVKLQELTNDLIFGDDDFNKHSEKIFKNPSTSGYLASSFFLIAKNSKNIFLKFKNFEIGKFILEKLICNFPNNLELIILRNNIQSNCPKALNYYGSLAEDIFFIEKNINLFDNLKMLTNVR
A0A2M8JYS8	0.8772	22.6	MVNGVPWVPQGFGGTNNLSIDYDPRINNGIFSISAENIISQNNFSSIGIGIRDSLNFMKAPLQLNLNNNTVYGIFYSDRNCFITYFDTTVSRKGTLILTTYDKTKRVIAGTFDAILFKFGCTDTIRITKGRFDLKF
A3D520	0.8777	19.8	MSKLDGINESDFNRLFERAPSVLAKRTPQITDITLDIEKREQALFVVTGKYIELAQASYAIGRLAEVRPYFEQAAPFAFLRGFDPELKTCKIDWTIQEEICIVLLFGNPDLLSQLSTTNWSLPAERIMHQACYAYDKLLIKAGTGQTVTTDELDLAIAEAKATKDKDVQQYIVSLLEGLLAIETADQDMWQSSIVKAIKWHADECQFGELKDMDEFICFNALTLAKLGKDRHHWQCQTDSVYLPLFLID
A0A552M4X7	0.8778	14.1	MKTTVLINEDHGFNSTRSNVKNWVVLTLFFLLSYITKGATITSTATGGAWNATTTWVGGVVPATTDNAIIATGATVNLTAAATAVNVTVNAGGTLSIATQILTVTGTFANNGTLNGTTGRLYFGGNVTTMGTHTLTGTQIRFTGTAAQSIAGFTTTGIVNMVKTGGTATLTGNISCAGMTINSTGGSVLNLGTALTHTTTGVVTLTRGTLNGGASTLNVNVVSATAWNGSGTVFVAGTSTVNFGAAGNQTLSNNPVTNFYNLTFSNTGTKTITTNRCQVNNILSMEGNAVLSAAPTYGAAATLRYNRTAARAAGVEWITPFVASGGVQVTNTGTITMNAAKVFNASIPLSIATGATLATGNFQLTLGGNFTNSGTFTAGSSAIVINNTMATQSISGFTT…
A0A7S1NFH1	0.8789	27.1	STVPVEVAGGVEVAAGAVHFTAALDAKGSATVSVEAGGRLDFDPDSDVAIGGKGIHVEGAVTFRGRANLTGPLVTMGSAAVTLDASARVSIGGNVTHSIGGAAFINAATLEFSAGITRMDAPLTGSGHVHVTSGSLLLGPGQHSLGGRGLAVQGHVALGPGAVLEMA
W0EUN1	0.8816	25.7	MFASTFEILRTAIATVLKKESNAESFAWLMALPVLPQNINRDFSFASRKFSKQKPAASSAFYIHLSEKFQHTNWHSWAPLDLARLYLLLQLNAANEQEYIATIESLFNEADLGELTILYKALPYFAYEEAWKSRCTEGIRSNMGTVLEAIMYENNYPSVYLPDAAWNQLILKAIFTDKDLARIYGLEERNNAALAASLLDYAEERLAAGRSIDAAIWALTRVFYPEKTGVLQQRFLQEK
A0A839JYM9	0.8818	28	MNAISFLFTTVLALCFKELPFIIRLILLLSSFLSAGYVLIDGIPLKKVHVNTDGMNLYWLRKNAMALKSCYFQMDIIPLMQRGSTYRDFSKVRVILPDGADLSNEIIAWHKIIECYYYMDVRQFEKALESLIMLDEYLDSYSILLKETIASEKLFLYIKLNYTKEQIDSLYIKIRESLLRRNLDFNFTRVRMAYDLLINKSESQKKRILEEVNLKRKQYPYLGEAVFNYRLIKEMLT
A0A1F8GHQ7	0.8828	27.2	MENIILFLETFLGYSMIWWFWFWPNATETQRLRNTPKALAIIALLSFPLNINGNVFTVLGNAESSKSIYSVFSPYQKAGGDAHSVLGSFFQKAGNDAYVYAGVAGYQEATNAYVGVGVAGYQEAKFDAIVGLGLSGYQKSGHESGMVMGIAGFQKSKMDATNLLGLTGYQKAGRAAGMLCCFAGRQNAINASSLVLGLVGYQYSETKTNTYASMAVYQSTPKEDRAFAVWSTIEN
A0A7S7WCA0	0.8832	9	METQTMLADQLHASLLDAADRHNAAQALVWLDACRRLTADAPEPVACRRLFSVANRQLAALTLLPKAAIKALQAQRVLAAEAWSPGDAGRALLLLRALAAGADPALAFDLYRGGDSLEQQAVVKALILLPKPEDWLALATDASRSHVAGVFQALACDNAYPAQQFPDLNFNQLVLKALFTGAPARRIAGLERRWSPELEHMVAAYASERRAAGRSVSDDVVFLLQGLHHENV
A0A7D4TKW1	0.8835	21.6	MSFTQLLFRWVPTFLAFPLGGLLATLAFGPIRDPLAAAVSGANVGALLGVAQWWALRPLRLTFDWVWTTALALMIASPIAWALINFSTTIVDLTIWGLITGSIVGFAQSSSQRNPLRVNLMWSGIVSVAWGGAWFISANVIVDADANYAIFGSTGAIVATSAMAFFVNRLLARKEKS
A0A4S3KAB5	0.8858	14.3	MASAPAFARVLAEGRPAFNARVAQARSRSPRFDAEVFSSFLRERVGPLVEAVAARAPDAITAVAVAAFDAALALVSQGLVGPDRRNVLLDRTWREILPAVPARVAAAPGPLIAALSNAAINLERTPDARGGEWVERMCRFGALAASHDELLALGQVLAWTAGLAHYREGALLALDRLPPHLAVAALNAPADSSWPAMRTRLAQERWWSPDPAVAERRWEGFHVGAFTGYGGAFTEPPQVRAGRDGFLLRSGERCFLLRLDVYGWSLHPAGVSEFESAPRDRPAPYAPPASIVKGALRVGGSTWALDLPEAGLEVAATEDSIAVSSPYSYALRVRPRVMPASA
A0A176RTH8	0.8888	14.8	MVGPVKIVSITPTSIQVGPDNRTINGAMLNPSPKKGSTQGYDSATFGRYGPQYDPKLNVAFNVSVGSPLELPAGSSLVSSISLDEAGHRPQLKTAAILTVLSEEPPQGSFRPPYSGSDKTIYHNKNELDYSKLKSLKRVKYSPSLSDVEKRFERPWLDHISTWTGRYIHPQENLPDYGREIAKAISDGALSLMLDYSHAEKETLLIRFVQLGIDLYGIAKDGGEWPDMGGHMHGRKLPILMAGLLLNDANMLEIVDAKKHFIFQEDRQTWFVEQRDVGREVRQELPRDPRDTYLQEDVGQPEWGIHHTRQNDQDNRRWEATYRDIVGCSILGHVLAARLLGAESLWNWPPLFAYVDRFWEIEKDRTQGGTNEISLFTRELWLEWEKNVK
A0A1I0UU39	0.89	28.7	MSEIKETREEWLTSVLAILHDSTNERVHRYLNEYHKLKKGSVLRNIAPLLEFRGLKSYFIDDDLRGLKQSFYVYCKLLMAAEQEAEPCGDAFAGYESFLYGLLSDSPEIFDWLTHAELKEKDDVKTPHFHWHQFQLVLRRDDEALRQTIAVVAKKGRKHDKALAQAGQDFF
A0A0L0KQN2	0.8908	20.5	MSLFETELGKVDWERMECGCGESAAHLPGRIRELASLDEEHGEAFTTSLHDHVMTPADGLLPVSAAFVPVAYAALAGTLSEPARRELLGWILRIVGPAVDSDDDVASACVEAAREGLSLLYSEVAQGPSEAGAAYAFETLLLIEDDLDRLRAAQAAAGERLPWDLRSEEI
A0A7V7HNF0	0.8914	17.7	MNWEEISKQPGLSEDFIMENRDNVDWIEIYVHQTFSESFIEKHFDSLDKNMIIRNQKLSLSMIEKYQHLENFWGNLSCNKHVTEDILEKFIDEWDWERVGCYIPLSETFIHAHKDKLDWNYILGEQKLSLSFIQQYEKTGEINFDILSMNRYLTEDSIDYYFEKLDWIGISGLNAFSFPMVKKYIQHINLKELNYNENCSFTAEEWEEIKRLKGE
A0A136HCZ1	0.8923	24.3	MKIDQAQLDKVEVKLNKQNAFLAAIAAAFWAIPLILMWYFVHVYYPSFSAVMLLINGLLVGFVVRIHGKGLTGVFSLIAILVHTSIVLAAFSLNIVLAGTTWAFLLFGLYIAGVIGAKKISRIEVPFEEHRAFSFFTSTKPHESNKKLKNQWYIVLPTLLLTMALSLYASILGLAFFNEYQVLTQQEQQRQQQRQNRENREIDIMPAALDSKSTQEVLLYSYAYHSGLLFNKYGRRSEVFPQSEYKALALLRYLVEYRNNARAKFILGFLTGETKGSEMLQAAADQKDPYARIYSTVSFGCYSNEDLAVELLQKLRNTATEEYIREEISSILYLGIKDVCRDFEQPEFMLSYVINYSEK
C3WD81	0.8923	20.4	MQCDMLNIIKEKKASELFNLLESQGKIEVLSECAQFLDKRAYITIDTNGNLKRKKGSIALPVIAFLNDNNLFVEELLYSCDIKERQNLDKIERYSSLDIEKVKTNYIKTLFNGNLEFAKRYGKELFLRDRKEFFKISSNFALIGTNNIKPLMVLALNKLMSEYNENIFYIFIQYMVKFRDNTEIYEKVSEYEGEAKEIKEILKSNKNLLESLEGLEILSSLKLVENIDISNKKKVLGKLKYMIENIKDYTPLREVEKKLLESFL
A0A6V2A5R7	0.8934	28.8	MFGLTYIQHGHIGVASYHFVREGEAYISYKHAPEQWRLDDGTSPPLQKPFIDPHYNTETRTFTGQIEWAPMTFGGDARWEYTMIFSPDMNKIVDGMVKTFKPDGSAGCDMEFGTSFSVGLSPIKLIYERYDEAKAEMISLLRKHQFSRR
A0A355UE47	0.8942	27.5	NLKFKNGGSLALDAKYNMQTTKYNLDINLQNFALNNILPYLQQSMNVSEVSGLLSTNLNVKGDVNHVMDFVLKGNIGAKNFSLIDNKKRNVISFNNFQTK
A0A7X3W848	0.8958	27.3	MSAFDPTAYGSVFAELLKTPRIMALDPGEENTPAKVGLEALDLDEAFAPNCISDRTMAEGCRSALWLYHDFLVTSHTISQQITTPTGSYWHGIMHRREPDYPNGKYWFGRVGDHDVYPELRDEAATIASGTDNLPSEAAYLMSQSSWDPYAFIDLCEGANVGGVPAGDLCRGIQQREWELLFDYCYRKAIA
A0A060BTZ8	0.8959	26.2	NASVLKSRLHVPALIAPSRILGKPFTVTEFDFCYPNSYRAEGVPLFTAYAALQDWDGLYHFAYSHSPDNLFTARGIEVFDSVNDPVRVLSERIGIAFFRRRDVKHATAVFPIAVSAAAYRNYLPVYPVAADELMFFGQTGSVLRE
A0A753SV14	0.8968	20.3	NNVTLEGGIARGENMTVSSAGSAASITNTLNINGGLGYGAFESMKQAGIDNKTTVGSLTASQDELKQYMNFSESSDWSFNGASLGGDNWTIAALTGINATTTGNITLTGMGLTNSNLTGSSVSLNGDGNASLTVTNTTLNATTGDVSLSANVANGNALVVSGSNITAGRDIILTGTAKAGEGYGVSLTNGNMTATGNISVTGTGWDSKQG
A0A1G8AEM4	0.8975	25.7	MTVIVGETNTDGSGSSTNLDAENGVVVVTSYSEDGVLVIDTDGEIIDTTTAASSEWDADGYKEISVEGSYESITIANFVDVDIDTESDTGFTHIEVLYAKRGVIDTTGTDSADSIYIAVTTNNDHWSNTFTVTTGDGNDFVEFANVENSYLTGFDVDLGDGNDTLDISELLVASDNADARTADGGDGLDVLITNGDEAVDFENFEVITGSSDVTVTLDAELLEANSTSEFGLVVADVQVDLGEDISASIAEGLSGDQIDYLEDLGYDPDDFVQIDVITDEGSYAILTNEVDWVSQVASV
A0A0G1I540	0.898	21.6	MPTSQEICRQIKKKFVDGFKNLDDVHQSHFAVRMYRLTGESKYISPVYLKFSAKLQKLLPSISNLNDEGGLALLADDLISTSLPAKDNRHKMRQEFYRKHPLFLYQIRLLKTAFEWKSFSVDQIFSSEYNQVLKYLSSVNFEAGLLAPDYLKIDATSAVNSVYYLHYLKVLDLRRRLQEQFSQVKKFSYRNRIYGLTHFIIGASYYYQQFVDVSAYRWILEIFEAEIEEIKRRTTPDIIAEIGVCYKLCQVENSGLEEKLQDYLNDSFNFEHGFIPRRGVPDTADKLNLAEHRNIVAYIFLINFKKLYPGPDLRPWFMGQPKT
A0A3Q3NBI8	0.8989	0.2	HQTSTQVHIHQTSTHANIHQTSTQVHIHQTSTQVHIHQTSTQVHIHQTSTQVHIHQTSTQVHIHQTSTHANIHQTSTQVHIHQTSTQVHIHQTSTQVHIHQTSTHAHIHQTSTHANIHQTSTQVHIHQTSTHAHIHQTSTHAHIHQTSTHANIHQTSTHANIHQTSTQVHIHQTSTQVHIHQTSTQVHIHQTSTQVHIHQTSTHANIHQTSTQVHIHQTSTQVHIHQTSTQVHIHQTSTHAHIHQTSTHANIHQTSTQVHIHQTSTHAHIHQTSTHANIHQTSTHANIHQTSTQVHIHQTSTHAHIHQTSTHANIHQTSTQVHIHQTSTHAHIHQTSTHANIHQTSTHANIHQTSTQVHIHQTSTHAHIHQTSTHANIHQTSTHAKL
A0A847AVA8	0.9013	12.7	VIAAIFTLTGFSFFGKTIFNILPTYLGGFIYYKFHKISYREIFVTIMFSTCLSPSVSQIAFSSGLPIYSGVLIGFIFGIIGIFIIVPLSQNMAKLHNGYNLYNIGFTAGFIGILINSLLKSFGVNINPQLILSVKYHIFFRNFLFLYFILLIIIGYYKNQKSFKGYGRIFKYSGKLKTDYTELIGYGLTFINMGIMGLICMFFVFFTSGVFNGPIIGGILTVVGFSAFGNHPSNSIPIMVGVFFGGVFKVWDIQSTPAIIAGIFGTTLAPIAGSYGFYAGVLAGFLHLSVVMNIGWVHGGTNLYNNGFSGGLVASILFPLFESLRKK
A0A4Y2QSC3	0.9019	23.7	MGTIDVNWKLFSKETKLTEEVIKSLQNNLDWDLISQHQSLSENFILEFKDRVNWSVICQFQRLSEKFLSENQDLILWDVVSQYQSLSAEFIQRFRHKLDWKKLSRYQRLDNRFIIHEVDSLDMQLVSKYQVLSEETIEGLEDVVDWDEIFKAQELSSRFITQHIDKISDCDSLQNKYLPDGVINTIFKRQVLMFLGKICKALK
A0A410WAV8	0.9033	24.3	MITAKNWMALLVGVLFIIAGMLVFANPVWNMATLGWIFTFIVLVDAIIAIVDYFQRPKAFRSGWDLALAVLTLIIGIGLLGNSAMAQATIVPYLVGFWLIFIGAGRIAAGVVGPRSLKATLLISGTLVLVLGVAVMFNPLFSAIVLSYVFASVLIVFGVIRVLEFFRPAEA
G9NT71	0.9054	29.9	MTAYAHQLDWDRFWNAFRIPSRFQTPRSPELYELAYRVLASTGDRKLCTDALRWVYPEMLKEEPKIWPVGSLYMSLKACILVADPGAESLLHHPPPQDSLDVLGQRQLMHREFLRVLREVENLRHHHAGEQARAHRAEALRKISGEMPSNH
A0A674AMR2	0.9063	7	SVLLGWHHGSYRSLERRTSVLIGWHHASYRSLERRTSVLLGWHHGSYRSLERRTSVLIGWHHASYRSLERRTSVLLGWHHASYRSLERRTRVLLGWHHGSYRSLERRTSVLIGWHHASYRSLERRTSVLIGWHHASYRSLERRTRVLLGWHHGSYRSLERRTSVLIGWHHASYRSLERRTSVLLGWYHGSYRSLERRTSLLLGWHHGSYCSLERRTRVLLGWHHASYRSLERRTSVLLGWHHGSYRSLERRTSVLLGWHHGSYRSLERRTSVLFGWHHGSYRSLERRTSVLLGWHHGSYRSLERRTRVLLGWHHGSYRSLERRTRVLIGWHHGSYRSLER
A0A2D8S807	0.908	26	MSKVIVDEIQTDTTNGNVRVIPNGTGVLEVKGAGGDDGTLQLNCSAQSHGVKLKSPAHSAGQSYTMILPDNQIAQDKFLKVKSITGSGATAVGQLEYADVALPSTLTGAANLSGLLREQVKIVAGKLDTNSYIYLEDGMVHYYTTAETTSITPNITYSSSTTLDSVMSVGETVSVTVITTRSSATPHTSTFLVDNNTVTTHWVGGSAPTDGGTSGVDIFTNTIIKTGSATFINIANLVKTS
A0A2N5YTN4	0.9109	24	MEMDNEIVYDQPVTRCSYAMSSSEFADASESVKSKTFEDDKLTVAKQICRTNCMTSDQIRDMNNLFDFEDTKLEFAKYAYDYVYDISDYYKVNDSFEFDMTIDELNEYLENR
A0A7X0LJ46	0.9113	25.8	MQNSGHDLSRYAAMVQSLARHAIDIAVDATPHKPREGQRVFSLIEMLPAARQRLGESGLTITAPPVEADVDFTDGRGHSRPIYRCLAFHLAASAGAPATPQWSTDEEDVSLTLWREVVSPSTDTFSKIEAIANTCDSSLHEQALDDGIDFWTYREMVGVHALHLLAQRYQREDWQQRVVEITNYHQHHTQPDYTTYQPWGLAAFLSNPDTIMFGEQQLHDVQTHLQIEGGAGAVLPALLLADAYASLKS
A0A1I1M3W9	0.9121	20.1	MSTGSSGAQAGNITVAAPLSWTAGTTLTLNAANDITVNAPISFGGAAGAGLSLNATHALAINSAITIRGIGALAYDASSADNLSFGLTGSGCTAGIAYLSSTGSALTADAGGTLSVNGSAYTLVYTMAQLDGIDGVAASTTAVSQYGLSGKYALAGNIDATGTTYTGALIGYGSTIFSGALERLGHTISSKTIEAPGTDNIGLVGKSSGTLRDIGLVGGGVTGQLYTGALLGYNQSGTIAQA
A0A7S1R6F6	0.9126	28.5	KTESVASASFTELEGPWVALAGPLQGELFFKSDGFCYFRPGDSLGQGMGAVHVKSTAAGVATVSVELEVYRYDQTTREPPADPETYSISAVLTRATSSAQSYSTLTLSGHLH
A0A5Q4EK31	0.9131	23.8	TYYAKFGFGGSVNLKATADDMFYAADGSSISRNDININDEVPLMRVSMILGAGTEYSMGGNTSLVGGITFNNGFTNILKGNDSLSNRKKNARANYLEVTLGILF
A0A6G5QHM8	0.9148	26	MSKYLDEIKENFNEYLKKSGGDRVLFLQSLIKAMSYGIIGLDKSWTDECFSTNDYEKHLDLIYQANRFLLMPSCSGGYDHCMNTFAIFRSFYCNDLGVISRILPHELGICKNGYPFYLAFCNLFMGLWYKDEKILDYAVPKAVKFVGSKKPLWERSAVRFLLGIYEKDAEILSESFKEICAGILRIDINEYDKIAAVHGFYAMALDFGFDDFALPDYKNFNADFAKWQRQNLDYKPKLYFKFQGELELLNTILTHDVAKSIITKPYENDKKFYLDEDEMAKNMAISINAQI
A0A832PQ18	0.9148	10.5	MRFLSILLLVGAALAAAWLGGETWLAARAQRLIAQDPRLEAAAVAPLRRLDRIGLHLSDLSVQTQGGAALLPSVELWAAPSSPTHFHAELPAQMQMPLLGKSRQVAAQDAGLGLRVSPGSGMAVGLMAASSGPVTVDGAPLLA
A0A7G1IKA5	0.9156	14.2	MVGDANSGVAASADGRINVATAATVVGDANSGVAASADGRINVATAATVVGDGNSGVTADADGSVNVVTAATAVFDGNQAISATAVGDTNIATAATVVGNANNGVAAGADGSLNIATAATVVGADNGGVVAGSSGDTNIATAATVVGDRNAGVLASSQGCAILRRPRRWWVMTM
A0A1I0MW83	0.9157	20.3	MRRLTYFIVICAALYGGYWFIGANRVEAGVRAALVELEAEGWDAEAEVNTRGFPSRFDTTLSDVSFAVPGDQWGYEAPFVQALALSYRPNNVIIVLPDEQRLRFPGDTGTLTADRLRASATVQPNLALAFDNLTAEGEMLTYTSDRNWTLLITKLITAARLQPDTNASYDVYAKLDDITLPEGTGAITTMLADADVRLQDPLDRTTVEVIVEQIVVNAVQVTWDNVVLTGRGQLDVDASGLPTGQIGLEIENWQAILPRLVDAGVIDRNFSDQALTMGSLFAAGQDKMVLPLKFENGYSSLGPLPLGPAPRLHFTR
A0A7R7ASY9	0.916	27.4	MRDKVLAETAILVLLASRVEQTGRIAGLIEQLVDVLEGCSTDNRTKELLLRCPHMAAPLGLTQIVLAQRGRGDAETQTILRNIFRDGLADTLERIPYRAMEVEWVESLLNLGFRPDFEAAFPSNVLMKDVHPISMSRSTGYGVTHGLMYATDFGSRPPPCCVDVSLARGRIDAAVAWVLVNDDLDLLIEFIIATTLLRQPWSPYVWLAWHLYNGVVEELGFLPSPSFDPAQFAALQGDEAAAYAFRHVYHTVYVAGLLSAILLTPEATGVSGDWTAPRASMNGAAAACADAAQRGRTFARVPVEGQDAEAIAGRTIDPATALTRVSDLLDNMLQEHRQWRKVLEAHSFEPALLAQVLGDAAIIHAARRYDLPKLIIAIETMLAMPLPPSPTLIEGALFL…
A0A812UWS7	0.9187	22.7	DCYLTPFGSDGLPDWDLAHNQTCHPIDQSCPCHPDHEELCHDNWGTWCQIKAYGSCPVHCTTDQMVCWVAPYDSDGNILYDTAWTETCANITDGCPCNAQWERQCTSHGYTYCESIFGSCPVDCGDADTCYHYNSGNESCATSSGCVCESDEISCNNPDTGLAECYPSEWYPSGCPVFCAHDEMYCSVVSFDSNGYMLWQDYCLNGEANDWWCPVTCDNTTAQKCGTPGAFDEHCVSLSETCPVSCTEQYCWADNYAANGDWIDSAESCASWGEDCPCGDNAVRCNDPFFGYSYCTPTAYGCPLVCDPVKEKTCYPISFTPEGEQDWNAPVNESCQNVSQTCPCGANAKMCRWKDEWGYDNEVCFPTAESCPVSCKSDEQRCYILDYGTNGFPGAFRET…
A0A3A8FPR2	0.9192	20.9	MATGKLSLQEKKAEKRTKFMQLIADAKTPKDWQKIANKKNNFWSVELIEDYKNLWDWFALSQNSSVKLTTEMLEQFQQYWHWGVLSRREDLKWEVEWLEQFQHHWNWSNLSWNDSLPWTMELIDRYQDCWNWQGISHRRKMLWDVAFIEKYMSKWSWSGLSRFSMLHPKLLETYSEQWDWQILCENQSDVWTAELLQQFKDKLNWSTLSKFDYSNQKVEWSAKIVEQFKDQWNWTELSKNPSLPWSLEFVEQYADVLDWASLSQNYNLPWSIEFIAQYKNKWDWSKLSKANLPWSEALIATFSEHWDWSVLSKNWLLPWSTDFIAYFKDYWDWSALISNIKLPWSIEFIADYQDRWDWEQLSRGCHIEWTIELIERFESYWKWRVLSSAALPWSKELLY…
A0A210PHW5	0.9199	2.8	MVIGLHVSSIVIGLHVSSIVIGLRVSIIVIGLRVSSIVFGLHVSSIVIGIYVSSIIVGLQVSSIVIGLHKSSNVSGLHMVSIVIGLHVCSIVNGLHKSSIVIGLHVSIIVIGLRVSSIVIGLHEASIVIGLHVFCIVIGLHVSIIVIGLRVSSIVIGLHETIIVIGLHESSIVIGPHVSSIVIGLRVSSIVFGLHVSSIVIGLLVSSIVIGLHESSIVIGLHESSIVIGPYVSIIVIGLHVSSIVIGLPESIIVIGLHVASIGIGLHEPIIVIGLHVSSIVIVPYVSSIVIGLHGSSIVIGLHVFSIVIGLHVSIIVIGLRVSSIVIGLHVSSIVIGLH
A0A1S1M0K4	0.92	17.7	MKLVQEVAVLALLAKRTLGDVPSVRKLFEAIAGRRDVIDQLFSTAWLRPHFCFSYGFVHSLLDSNGLGVAHEHEQLTRIRGIWAEHPVWAAERLPFRLLDDAWITFVSGHGSIEAIRDKQVYARTGLANLQAAPWMGDVGLYAITHTAMYTTDFGLLPPLDAVEQGWLGPLMLAMLLEGDYDLAGEFAASSLYVEGQASWAEIAIVSNTAAAVFATCGYVPSPSFDEAARQRAVDSDQYVWSNTYHTTLVYGLLHLAAAKADATAAEALFLANRSEILEDASQLSQPLQAIAVRVERVFRLWRTLIPAGYASDKLLRSTVDAFLIQAVRRGSFQDINALLGMTATVGPSPVDAEVRRIFEIQIEVATFASQ
K6U4Q1	0.9214	21.4	MEKKRISLIFIILGLAVIVLPLLGLISVGLITGFILIFAGLGLITGGSFDMHDSRNSRILKVGLGFILTFVGMIFAVSPEIFSSIVGLLIWLVGGVLIIGGIVEIITKSTNNRWNGAIPLIFGLVYVIIGSLITSDPRILGVIIGLWLLITGIMILKEDKEVREE
A0A849MTS8	0.9228	24.9	MATVRRWYMFLVAAISLQAVTWAVIALFRNLLTPGYQAPVTATAFQIAVVVVGLPIFLAHWLWAQRLAERDSEERGTVLRRLYLYGMLAAFLGPFVANAFDLLTALLWLILGQPERPFAYYEFSPTQAIVRDLVALVVLGLLWFYHQRLLAADRQATPETDNAATVRRLYIFGFSATGLIMTGIASISLLRWVMFQFGPGEAIGGRDDLEFSVEMARLCAGLPLWLIFWQWAQRLFNGPSEAERASTLRKFYLYATIFITALFAVTNATFILAGICRRALDLPPMGDLRDSLPIVIGAAVLWAYHATVIWG
A0A7V2HLM6	0.9232	22.5	MFSRSRYGPEVERLLAAAPGDPELASPPEAFRSFLSPQGVWIGILLHHEDWPRAHQAAQNLETPEGRLWHAILHRREPDPFNAAYWFRRVPSHPVYPRIHAIVSALLDKQPQARFPRSPHWDPFAWIDFWESARRQPGSADHRLALEIQRLEWEILFDYCASIRP
A0A536VBS7	0.9235	20.1	AVAAYFAGDARVEAAAFERARSELARTGRPELMARAELMRCAARVASLAFEPCDGFEQLRHDVGVPERAYADHLAARALSRDAIEQLPPAQRAAATAIAGGAASSASVQSIDDPLSRLIAIGVLFQAGRADPSMITLAVDTASAQGWRRPLLGWLKVQALRAERAGDADAAQRLQRRIDLVQSGK
A0A257WIW4	0.9248	4.3	MTTTGAFTFTTGGMVTQAMGGTLSATTANLLGSNANYVLNNSNSVTTLTSTTGTGSISFTNTGALNLGPVTTANGLNVTSGGTLTVADMISFGAASQLMATAGNVLVNAAINRTGSAAAPLTLSAAAGAVTINQMTGSIGSSMSAAFDTSIIAGSGGITLGGAVNTRGGSLTLTTSGMATQGTAFTVAGLTLNGGGSFALGTLGNVFTSLTTGMGNATSIDARNVGMTTLSVGPVTT
A0A7X7ZXV5	0.9268	26.6	MGEATRRLDRLESIARSAWSRERALGFAGPDPYDGLNSRLLSPALSRSRVLRLALIQAVKRCPFDPRRLLLIPPGVNPKGLSLFLSGLADFPAIDPSGVEAGILQDALIRRASSADGTPLFTPGACGESALPADAQAGWGYDFPWQGRAFFQPDGFPTVVCTSFVVDSLCDSGAARAGEFLEASVRFVRKSLGRFECP
A0A2C9JE75	0.9272	5.3	MYEVLAVVVCGNEVLAVVVCGNEVLAVFACGNEVLAVIACGNEVLAVVVCGNGVLAVVACGNEVLAVVVCGNEVLAVFACGNEVLAVVVCGNEVLAVVVCGNEVLAVVVCGNEVLAVVVCGNEILAVVACGNEVLAVVVYGNEVLAVVVCGNEVLAVVVRGNEVLAVVVCGNEVLAVVVCGNEVLAVVACGNEVLAVVVCGYEV
A0A7S0CQE0	0.9273	16.7	TLSSTLAVTGNVNVNNGKFVVTASDGSLNINSGKLTVAGDSGNTAIFGTLGVTAATTLSSTLGVTGDVAVNTNKFVVTATSGNTAIAGTLSAGATTLSSTLAVTGATTLSSTLAVSGGTTLSSTLAVTSAATLSGTLTVAASTTLSDTLAVTGNVNVNTNKFVDRHER
A0A7X7LFG0	0.9274	17.4	GGDQPSPKGSTYYSFNDGAWENIDTWSLNAGVYNEPSQLPGSEDIVVIQLGKTVTMNGNDVVIAKIEVNDGTLDLKNTSGHNFNTITGLANGKIKLSTDNFPAGDLSGFANASTGGTVEYYGEGFELLQARTFRNLVINMTDATNQIVLLSDYTLNGSLSIVKGEFLFGNGTETSSRNLTVKEHVEILSGGKIRTGSGNARHQFNIYGNFTNQGDVQFTNRTAANYTAEASDGIVDVNFLSGIRNQFMVLEGPSRFYRIVISKGTASTYELNISATQASYFELFGYANETTQRLPSWQAILML
A0A4Y8N0G1	0.9291	24.8	MENAATGVLTSQGRLSVASVQNAGLVDVAAGSTLQSDTAVQNGNELIVSGRLEADVVNHDSATLDGGTIAGTVTNAGTLTGNGTIAALANNGTATLAGRV
A0A6M5XT62	0.9298	5.2	MFDGDTTVDETEVDITAAGLQIASPGGVGSGANALETSVDRLSVAAGSSSVTIVESTGIVLGTVSTSVNRVGLDGVVAATTAADQSNVVGSTIVVRTLAGSLESVSGGAVTATGNLLLRAAGTDSDLTLGAAVSSGGNVSIEAGRDLLQNANVTATTSTRTMDLRAVRNPAQARGVTTSTVNGNASLTAGGTLTLEGVSAGAGRVALFGAGIVDGDADGDTEVDVLANGVRFQRPVARSAPP
A0A2E0ZH14	0.9305	26.1	MKHKRSNLIWGIVLILFGGLFLLQNLGWLPELAPIVWGAIFAGASVLFLVVYLSSGRHEWGWLFPTFIAAGLAAVIFLGESGFDGEWIGALFMASVAAPFWLVFLIDRQRWWALIPGWVLSVLTAVILLSESAPEEILGTLVMFGIALPFWIVYLRNHKHWWAAIPAGIMTTIGIIVMMSRLVESTSWGPRLIAAVLFLGFAAPFAFLWLRRDQYPTRWAMYPALGFLAMGLLALLAGPHMDWVWAVALILVGSWLLLRGINRPKLKS
A0A5C5ZG86	0.9308	18.3	MLKTLDARLAHFGYTHEWLRVGVITESGLAAQLSEFEASDDKNKEHYRCAAFLQYIKGLTAVSDSVLNSLLELTDVGSDGCDLRHNRAMELVLGDLLTDQQMTRLLERPNLQEHQCVRRAVDRAIIRLRMHAEGLTDEVFSSVCDLNDQVMQLLVLDRHDLRRNHLEWISQHGHNRALRNRSKTMLQSRKFRSA
A0A4Q3XPM1	0.9314	17.6	MALDVSVALLAGSVGAYLLLSAVGVLSTKDASEEIIGALRGNRALAHVTGAVAFFIGGIILLMRPGFGSWLTAMLSATAIWWMVEGALMLASSKLVFSRSDASGHFRRMNMLAIPLGLALIAGAALELA
A0A1G7QJU9	0.9321	24	MTNVVPLRPADAPDETTRLPRLINAVATQRRHQGDVFWLKENAELLGALASLGVDIGPAGLEPLETFHAEVLQTLCDFPQYYRFILSICLDLEDLGLPELYGTELCERVARAGLVEAELSDLQRAEARRLMQRRGIGPQVDDGALGARLRRFIGRTDTFALPNRKAAYELTHIVYYLSDYGRRDPSLAPEVLVSLEYTGLLAFLDQDMDLLAEVCAAQRFAGVQPSPLWEAAVATAHGEHLICADQGAPLHDDFHEWLVTGWAAKIAGRPALCHPVPTGALRFHRDRVSGGALRPLAVCLRDMGGARSADWGRMRPHVLSYLGPDTHAVLVEAERSSPRFEDFFEGFARAGVQ
A0A7M4A0B6	0.9327	25.8	MQLYPTGDEERANGWESVDPLASWIASPDSQRPSRWTRLHGRLPTGWVELMAADAVPIADLPLAMAHADAAWQRRALHRLQAHARSEPAVLPLWRQRMREDRPEAPSFAASLLCSLDGANPEHAAAIDEATSVWLDRPVCEVQVLESVFGRADQTDVEERLELWTRIALASPPGSLLHAWAAGLEIVKRREPWPLDVQRSTMKALPARWWSSFAGQWLVAQLATHSGRVWLEEFRCAWPAQLARPVGERIAYPGVQGQHAGFTQDVDSLMAVNLLNDGAGTPFLRDLYDMVYAMENDLPVPSLRTHPFAGWLVHPVEHWPTFEPEVMAIGDADIGALLYGRSFNAGVLPTLR
A0A2R7T1C0	0.9345	11.4	MSSWIYRKPVGSDAHLVAWLEVRLYATGAVEVLPWIENGYLMVAGPTNKSAVYSFKLGGSERFSGSIDLPHHCRTPLINGAALSYWLGEDPAVTPRHDLAYLQATEQVPTYSGRVAPTAGVAQGLATTFAPLSPANIIYQGDSMPATGYQEPIGLLPQHDVLYLTCDSPNTYGAVVRNGFAAGRYPLHYRDEKTQRPIRFSQYANLVLHSDSRVSDLGGSTRGQYTPKPAGTLSPKWDCAHSPSVGYMAYLLTGRWYFMEQVQFAATLDYLTKADEPNMRRGALGLVQPCFGGWQTRACAWQWRTLTQALSVTPDNDTVLRQEFIASVQANIENFHATYVAQPNNPFGWVQPGEGYTNDMQFGASWQQDFVTAAFGYSLAMGLPVSADVAAKHDAFFRW…
A0A2V6CY61	0.9365	20.8	MPGTGEECDGNGGNGAYAGGGGGGPGDGGGGGFGGGGGAGGVGNGGNGGFGGGGGSALSPGNGGAFGGHADPENGGGGAGLGGAIFSDGVGVTIRNSTFYNNSAAQGLANTAACNCGSPASNGDGVGGAVFSRNGSLTLVDVTISGNQSSGTGGVTGSGGGVVVYSDSSAAFTIQDTLLANNGASECFFTGNVTTSGVGNLVMSNG
A0A4D7JQ56	0.9374	21.3	MLKKIILYTLAGLFAIILLVLVLIPFVVPGYIEKNSKEWIGRKITLDKMRINYFTGTVRLYDFDLYEKDDSTVFVGFDTLIVNTEPYRLIGNNFVIEQFYLQGLFVDVIMYDSAFNFDDLMELGNDSTAVAEEEPTTDEDPMKFELSNMELRDAKFIIQDAEIQDSIEMKNFDFFLPYLVWNQEEDSKADLRFDFKNKGYFESVVDYNPGSGDFKVDFELGNYDISGYQKFAEKYVEIGKFKGKVDIKMIFDGNLDQPLQTTIASNFKLSDFALYDDKDHVMIGANHLLIDVKELNLEEKKIMIDSIHFLEPTLYLEAYDTTSNIAQFINRVMHPKNKIRYNRKKN
A0A7S0CQ29	0.9388	15.9	NTAISGTLAVTDDFNVNSKFTVTAASGDTSVAGTLGVTGISTFAAEVKLANDNALVTHTGTTGMKITSTSGYVDVESVRFTGLSIGKDGDPNTILLANQQVTITGKLDVTSDVDIGSAKFVVTASDGSLAIATNKFTVAGGSGDTLIAGTLGVT
A0A2V2YUB2	0.9404	29.7	MNVKMGANASLSWSQVTNQPTAATLGGLMANSTRLTHIDANGVYTGTITADQIIAGKIDASFINTTNLSAEQIYQQGFPSNFVRVGGQLGDLQLHYKGQNYFTIYNGIDYASLIHLGSEHLRFSGATNIAVPLGTWDFSEANMIGLTATFG
K2END8	0.9411	11	MNGDIFKMVEKRYKDDFDKLKDKRFHFASRLFLWTNDEFAKNKLAELKSEYIGTSEDEHLVKIATILKEDIDNKNILFRKEREKFLIKYPLLKKYNKILFKNLFCETIYGIDLKKVIDEKIKEDEFVKLRNDLLADKEAIAILSTHAINYFYTLDFYLKEGRTFFDPLSFIDIVANNEKSTASLRVYLLTHCIIGESAFYARYIRRDRKSYEKILLKIESIIESNYESISLDNKVEFLVCAKLCQKKSYLEKRIFSDVESAFDSDCRYFVEKGKTKNNRSFKKGEHRNVLALMAFYYEKKVGGNA
A0A3M1QFW0	0.9423	12.2	MSATTLPERDRSLLALLERHLAPAAFAALEAARRQVAAGGDPARPFARLGREVGPGALPEGLEPLAGSTDPVAVAGWPLATAARASLLLTAAGAAGAGLPLAVRLYDTGELGERIACLRALPLLEAGPGGLAAVHDGCRSNVLPLFDAASANPYASRWLDDHAFAHAVLKRATLGLPLAPVVRLEARATAELGRMLRGLVRERRIAGRSWPAEAERLAARIEAGEIGGGAAPLP
A0A0G0SLX4	0.9424	9	MARYWVGGSGTWDASDTTHWSASSGGAGGASVPTSSDDAIFDANSGTTTCTLSGVIQCANFDASATSLLIFTGTTNTFSVYGNFTLKSGMTWSHSGTIKLAATTTGKTFTTAAVSLSAIVTFGTGGAGGGWTLQDAITCTKSITLANGTLDTNNQNITCTTGGTGFFGFSSTAGNTRVLTLGSSTITCNYLVFNEIYRATLTFNYNTSTIDVVTPATTANVGGMTFYNLKLRIGGTNFGSDVAISGNPTITNDLTITGYDTQYRLLVRSDVLGTQRTITANNIVSLTNTDFRDIIGAGAATWTGTSIGDHGGNSGITTTTPVTRYWVGQGGSWADNTWATTSGGAAGASMPIAQDTAIFDANSFNAAGQTITVNVVGVAGILDFTNVTNNPAITWFF
A0A087DTI6	0.9433	29.7	MTQPTTATTTIQAAARQLTSMRREQGVKKADRAYCATPCAQWLDSLNEGRDQTSLETRQRLTAGMSISLAIRDALILSTVDAGCHFGAMLASAADGHAPSTARRMYRTLRTAFDDPLWAPDQRRVDTALDILDAMRRDLASEENEYAAQPLAVSAYLRWWTEKPGALEKAMRALAVQPDTTLAAIVLTALSHDIKPAYLANRNNQ
A0A090PWW8	0.944	20.6	MNFENFEVDVQDDLNLFTSIGVNDEVFFTNGRINTPRINPDVKFKFLDDNIYSGEGNNEHVDGYAQFNGDFEFSFPIGDDFEIKPLIINNYNNSITYAAAYFKEDPNVPTTFTNSFDTSSFQPS
A7TA69	0.9442	3.4	TRLHLYTSTTRLHLYTSTTRLHLYTSTTRLHLYASTTRLHLYTSTTRLHLYTSTTRLHLYASTTRLHLYASTTRLHLYASTTRLHLYASTTRLHLYASTTHLHLYTSTTRLHLYTSTTRLHLYTSTTRLH
F9ERQ8	0.945	27.7	TLAITAQGNVVNNNMISGGKVTINGNNIENNDLISAAGDLSLKAENKVENKSGKAIFAGNKLSITGKEILNNKSSELLGSNIELTADKVRNEVGTIKAFNDITIKTDKFENIGEVKDLDKYESYYETWDGKILNENENNDWKRHISPYIHSRNGSGHSGSKVRRDQRAAYKEVTNKVTNDKYKSLLFPKYTEYMKKYLGNEGEHTEKTGSTKIQDIPLKEKVRSLSETEYGKVLAGRNITIEGKDGGKTSEVLNKDSIISAGNTVNIDTDKLENIVSI
A0A838GB04	0.9453	12.9	MCGFVNTPAGTPTSQQTAGDCRKNVCDGSGAVTSVPDDADRPEDNNGCTTDSCLNGVPSHTPKLEGTACGDGGGAVCDATGTCVGCLTASDCPGSDTECQTRSCNGGICGAEFAPQGTPTSDQTSGDCKQNVCDGAGGVILIADNTDVPGDDGNQCTTDTCVDGVPTFAPVAAGSQCSQGG
A0A3S1B552	0.9459	6.6	TSVTRYIYNKQLFTVTRYIYNKQLFTVTRYISNKQLFTVTRYISNKQLFTVTRYISNKQLFTVTRYIYNNQLFTVTRYIYNKQLFTVTRYIYNKQLFTVTRYIYNKQLFTVTRYIYN
R7TBF2	0.9461	12.6	VGCCNGTAINSITQICCDDVIRFKPCGDAACCNTDAYDRDVQICCYGHIHSRPSKTDSSCCVESAMDIETEVCCNGGVSLRPPELPMECCAQVAYSIRTHMCCNDTVALIPSESAECCGVHAYDINTQACCNGEVSEIPKGIPECCADVAYDILTQMCCDGHVNEMPGGDQRCCETKSYDEITHMCCNGSVDVRPSGEPECCMMHSYDAQSQVCCNGNVDSRPDGSPACCDDSAYDIDTKICCEGKVRWKKGEASDCCANKAFDTATEQCCE
A0A4P6PGL8	0.9471	20.4	MILQVAVAMMPKHPDAGEWKRKCSALLVGSYCRPSDMKRTDVTLDGKTPAEWLDGYNIREDGIVINHNLIHNDYMASIAHLQMQGFMVFPLAGQPVPESIDFNFPMIYRTLATKEFVSPPFKEPGGTMFIPGSPEQYYPKGTDWSKYRYACFYGMDALFDVLGYDAGLGEKASEWRRLRGERMLEMQLRHADGRLYAPGEYDTYKGVEQMVFWMMADAHLLQWLSDHGVCFDRKNRLEE
A0A7C2KF93	0.9487	12.5	MADQLNVFPYVLAYIVLGIIFILIAKWVYDLMTYYKLDNELTKKDNPAVGTALTGYFIALMIIIAKIVPHIDKDMSLDKFLKDLPNVVIYVLLGIVLLNVSRMIVDKLILYKFKVNKELIDDKNVGTGAVLAGSYVASGLVIAAALAGDGETTKSAIAFSSISNPIVTGVLLSLIFFSLGQATFVLYSLIYSWLSPYKVHEEIEKDNVAAGVAFGGGLVALGIILYRGLGGKSNGWTSDLLYYGFLVAFAFILFPLIRLLVNKIMLPKADLTDEIVRDRNVNAAYLEIVALNMVAAIILFVY
A0A2S8B7E1	0.952	27.2	MSLNGRAEFGAARDALQGGAGPVSFTVLHAAGTLACSGRLTGAFAGEGRCRFSADPRFEAALAERGLAPDHRADLIAMLLVDATVDLADGLTREGVKPKDNGDLIAAAALDVTPAYVHDLKSDAMVLTDIDDAIACKALDVDGPYVRGLAAAGYRNLAARDVVAMKAMDVSPDYARAMNRARGSGQ
A0A0N4YXU9	0.9521	28.1	MSNESSNCRSIQYVLPDVYRADASPYEIPLDVLIPEDREVLVQPGVVLRFADEAGFTVRGTLIVNGTKSAPVTFEPHNDRWKGIEIINAVAPSSFSHVNVTGSQLGITLRSGIPPSIDNVISVSNEYGFDFQVNAKYSN
A0A7V8D9M0	0.9521	14.3	ATYMSDANLAAMAGIDKTIQLRPGIEINYQGDLTIKDTWNFAETDFSGLPKWRYGANADVAGNLVISASGKLTVANSISDAYVDGFFGPSLQKGNSWSYQLTAGADTHSADNFAIINTVGNNLELKGTAANPVTIRTGNGDIKLAAGGDVVFQSQYATVYNAGRPADTNPNGSLDKYLFSDDYIVLFNAQYAVDGGDLVIKADNNIQGAVSDQFITEWLARVGNWGSNSPLNDPADSRIPTAWGVDVSSFRQNVGSFGGGKVNVSAGGDINDLSVMLPSTGKQVGKIDQTIDPVTGLPVTNSNGGPKFLTNEVEVAGGGQMTVTAGGDVNGGTYMLGRGLGSISADGQIT
A0A432TAL5	0.9542	12	MVRYSMFSNNKEMLEKFSKYSKIYGVIFLLIGLAGMFYPTVMSVATALFYGWLLIFSAFMIGFHTWQTNIKDWLGWLKAFIFFIIGALIVINPAIGIAALGILFAVYFLMDAFASFALAFELKPASMWWLSLLNGILSIAIGLFFIVGWPISSFFLVGFLVGVSLFFDGILLLGMASAAKKTEEKIS
A0A1D9MKC1	0.9564	25.6	MKAKRDWAALVVGILYLLTAFFMFVSPLWSLTFFGMFFSFSVLFGGIFDLWFQLSLPASRRSGYGILMAVVTIILSLILLTGSQAEQALLLPVFLAIWFIFFGLLRIVAGIKLHQLFPGRGRGFSFTGLMLVIIGILVLLSPLFSGTVMVYMIAISFVAVGISRIVDFFTLKVYPEVTFYV
A0A3C1FDL8	0.9582	15	MWRRQLTGVPRSQDWWAGVLFMIGSTFFALGSFQPYASTVGSGPDAITFAIGSIFFTTAATVQFAQQVGARRTSITHGFGAAWWASAVQLVGTVMFNISTFAATVSGLTVPQQDRAVWVPDMYGSIAFLVASYLSWLVVCGPRWAWHPRDDQWWIAVANFFGSIVFMMSALASVIVPATGQVLSPLLANLGTFLGALGFMLGGYLLLPAAARPATVD
A0A820MP59	0.9599	12.8	SILLPPYSYMELYFSNFIQILFEEHSFDHITQEHSSELILNFDRFQYATLSHNAFYDLHQLDLSRFHFSLSNFQSLTIEQTLFDTITQLKSSLIISIYNITNDLCLPSKTFSQIKQDMNSTFQFEINYGQNILLTSNTFININQKLQSKLVISITNSYDVYFSRYS
A0A7K2NNF0	0.9614	28	MAPIGSPTAPITEVTVRAEEKTRGVVRPAATDGPWVFHGSGPGADPGARLRLEGLLLSGQDIVLRGGFAEVTLSCCTIDPGTSGALREPPTVWQPGVDARDLVASRIWVEGTVRTLTLDRCVTGPVRERNGGT
R5MR80	0.9655	21.1	MTDFKDLLNGKEYLINDRLLSCDYNKVKKILEMEEWNDKRFAQMLGPTIWYRSYDEIKKVLNMEEWNNPKYFSLLTSNIWHSNYENIKSILELEEWQDERFKKLLTSSVWTTTSQNIKETLNLPHFNNPKYLNVLGPSIFLSTASYVDSICKMEEWDDERFMRLLSSNIWKCPYEDIKKTLSLKEWEDPKFKKLLTSNIWKNRYETIVIKLNLPYWNKKEYTHLLVPSLFTLPINNIIYGIELFEENGIGEYVTNKALRHNLENLKKIFAYMKEHNFELLLSTKETKKLVLNPIFSMPNTELKKERVL
A0A0F9H032	0.9676	21.2	MSVFPWDTATNWSGGAVPVGDDDVTLSHSGVNICWGLNQSAVELDSITIEKTDTGRRGLDYTKFAITANGETTSTTAAAEYRETVLEIDTVLLDIRRNRGPGNPAGSGRLLFNLGTVECTVTVEDTASKSVDGIRPAVQITADSVTTDIYIQSAPGGVGIATERPGITSSVRKVSVTVPSTTSRVTVGAGTTIVTYEQTGGQNTLQAAATVTTVTVHGGFLTIEGSFLITALVINGGIVYPNNTPAGAAITALTLNGGTVDGTQSSKARTWTAVTLGIDTAVLMADDNVVTITTLNEPDGPYTLTAVR
A0A2G8CTX4	0.968	27.5	MSTPETSTERHAVDAIRVIFGLGGLIALIVGILILVNPLKSGAIALQVTAVILAVYMVGAGVVSLGTAIFSKTLSGWSRTGNIVLGILYVIAGIVVMANLAASAAFLALFAAIAIGIMWLFEGIFALSTLKKSGNSAWTIIFAIISILAGFSLMLTPIWGAVYLWIFGGVSLVILGIIQIVRAFKVKAVEAE
T1H9R2	0.9694	3.7	MECTFDSQNMECTFDSQNMECTFDSQNMECTFDSQNMECTFDSQNMECTFDSQNMECTFDSQNMECTFDSQNMECTFDSQNMECTFDSQNMECTFDSQNMECTFDSQNMECTFDSQNMECTFDSQNMECTFDSQNMECTFDSQNLECTFDSQNMECTFDSQNMECTFDRKQSE
A0A4Q8TUW9	0.9711	29	MQLQFLCPKHTDWVYSHPEQAIHVMARDEMQGNMLMYSGQLSEAVPYLGCAFDIAVILLEIDGGTNTKMAKKIMSLASMLEETYFHLRLPLYRNAIIDRAHTVVTASESMVEHGVTWKFKA
A0A210PTQ6	0.9713	13.3	MSGIGHMCVDISGVGHICFDMSGVGHTCVDISGVGHIFVDISWVGHICVDISGLGHICVDLSGVGPICIDISGVGHICADFSGVGHICVDLSGVGPICIDISGVGHICIDISGVGHICVNISGVVHNCVDISGVGHH
A0A850HA69	0.9722	24.5	LIQHSGVSDLNGIAAASTINVTGGTLRLGGSDRLSDTALVAVASGAVFDVQGNSDTIGSLALAGTLGGTGALTAATTTLDGAVVNANLGTGTLVQHSGTSLLSGSAASGIVRIDGGTLRLGASDRLADSAAVTVAGGATLDLQGFDDGIGSLALAGTLGGTGALTA
A0A2E0BR31	0.9735	13.5	SGQTITVGLPNDVTIGNDLTVTNDLTVSGVLNSDDITASTMTASGNVVVSGNLTVNGTTTTVNSTTTSVADPVFEIGDDSSDDNLDRGIKFKYNSGGAKIGFFGMDDSDAKFKFIADATDTSSVFSGSLGNVAFGGVEATSITSTGGITATTGTFSGAISGTSLALSSSITSYDGSAPTNGQILMGHTSNGDMQLGTITAGEGIDVTNGAGSITIAGEDATTSNKGIASFSSDNFTVSSGAVTITAIDGGTF
A0A133YWF0	0.9743	10.5	RYKVIDVLTGTAWDNSAVKGQIPASATYKDNTKEFDKWSETVPITGIVKAKTFTANYKVKELVKTGTDPSAQVPDGYTRVTFDAGEGNTIDRTNNRYKVIDVLTGTAWDNSAVKGQIPASATYKDNTKEFKEWDSTVPDTGEVEEQDFTAVYKVVPAVVGPVDPTDPNGGKPADTSKYWTVTFKSEDETKGTVDAKNTVYVLKTE
A0A210R5P3	0.9753	3.5	MDLLVLYLVARDLLVLHHVARDLVLHLVARDLLVLHLVARDSLVLHQVTMDLLVLYLVARDLLVLHHVARDLLVLHLVARDLLVLHQVTMDLLVLHQVARDSLVLHQVARDLLVLHQVIRDLLVLHQVARDSLVLHLVTRYLLVLHQVARDLLVLHQVARDSLVLHQVARDLLVLHEVARDLFVLHQVIRGLLGLHQVARDSLVLHLVARDSLVIHLVARDLLVLLQVARDSLVLHLVARDLFMLHQVAR
A0A536JXP9	0.9775	12.5	MGTDQVHDFNPGIDPFPAGLFWTVAIPEDSVALNLGRGTASYRLFNFAIEDYGNIGNALSDGSSVPGVVSFDVEWSGVVERATTSDTSNRFSLNLVRTGASVSWTGSSSLGSFASEAVTKVNFAQIAHETNGMFFGG
A0A554J202	0.9777	18.3	MLLAQLLGLYFIIVGVIVLYRRKSIMPALSQLVANRALLLVIALVEILAGLSVILTYPTIEASVEGVIAVIGWVLAIEGVLYLAMPFRVVQRFVRKFNNETWYGTGGAIAVLLGGYLAGIGFGIL
A0A644VBF2	0.9784	25	MENKNIVGILAIILGLIIMIFPFMSQFVLSIIAGIGILILGIYYIILGSNVWSISKGSSIAHIILGIFGIIAGIILLGDILLFDLLIGLYLYIVGIMLLLAGFIGLLTRSIMMTKASAALMAILGIITIILGYFALLSPIYVSIILGISLVIDGIAIAMGNFDQPKE
A0A433TQH4	0.9785	2.9	TYSTIVSVCNTCTYSRIVSVCNTCTYSRIVSVCNTCTSSRIVSVCNTCTSSRIVSVCNTCTSSRIVSVCNTCTSSTNMSVCNTCTSSRIVSVCNTCTSSRIVSVCNTCTSSRIVSICNTCTSSRIVSICNTCTSLRIVSVCNTCTYSRIVSVCNTCASSRIVSV
A0A7S1Y203	0.9797	28	LEGTRWKVVLNIGREKGTWMPETWGVSGERLLMNLELDFTDEQLYDREEFLSSVGGAKVLKVVNREVMLGPTLKENSRAVAVKGLGGWRVAPGEGPCGTDLLRFYIELEEEVSHKGSDVVCPSGRVYGTC
A0A534SBK3	0.9802	18.9	MPPSSCLQGDGPLVTVGGVKASQYRNTSLADNIRINASTTQILTADLKAITISGGSNICFYGGALLGQRPPSTAWSTMHGVTGIHVKTVKPFLHLENTRVFDSGDGVSMDPGG
A0A7V9TC86	0.9842	28.2	MSIKGGSYANLQRAIATGNPLIVRAAAAELERIGLPDALSICLVFLGAEPDSYSRAATRWHARVVLEAGRLDLAGSQRLLTGLQGLRGSDARSAASDLADLADELELPEVAARIDAWLRV
A0A7X1E555	0.9842	27.9	MNMSELDALLVCLGNCGGAAAWPCLLHKLKTLPEEAEFSHVRALTMSIESLYARCPNGDVAPIVASILDREGYQGHVQLDVSDAQSALSENINENRVRDDTLRELHLARLLFHCGDHGQRGEVLLRQYAKDCRGHFARHANALLSR
A0A1G6QBK3	0.9843	17	MGAKGNNTRAKGDVLGAKGTRINAKGDRIGTKGTRIDAKGVRIDTKGVRIDAKGSHIDAKGDRIDAKGDCVDTKGVHIDAKGSNIDAKGDRIDAKGDCVDTKGVHIDAKGDRIDAKGSNIDAKGSNIDAKGTVLGAKGSILAAKGNNTRAKGDVLGAKGTRINAKGDRIDAKGDRIDTKG
A0A7J4FW88	0.9883	27.5	MISEFLFLEEDASKDEKSNFVTLKIEIRQLLKDDFNREVLSETLMDLRKDLTGDTQKRLFKLYQDLGLHKDAFKKLKSWRWEVISKGILELTQMQVAESYGFITKFINDK
A0A3N5N869	0.9911	27.3	MAKAVSMEAVPTTTWWIYLLEGIGAVLIGFLLLTAPAATVVAITLFLGFYWLFVGVLELVRMFVDRSVPWYWSLLIGLIGIAAGLLVLNHPLFAAVILPATLVIYLGVLGIVMGIFGIIGGFAGGGIGSFIFGVLNLLIGILLLSSPVAATLAVPFVFGILLLIEGIALIVWAFRVRP
A0A1G9YEG3	0.9915	20.6	MYGRRARCGGIARIKGRNTLEIARCGGITGIKGKNTLEIARCGGIARIKGKNTLEMARCGGIAGIKGRNTLEMARSGGIAGIKGKNTLEIARCAGIAGIKGKNTLEPARCGGLA
A0A4S8P6I8	0.9928	29.8	MIACASVTSPIRTYGPLEQSRNGWASAALAIGRPAVDLAAQGPGAAPVTMSNHSHHEDWFELLTRPLWGLAAAETVPDEVWAALRDALARALDPQDPWYVGDPAQGGQRMVEAAAVGWGLALAPERLWEPLGPKAKDNVAAWLS
A0A816BTP8	0.993	26.7	DGTLNNGQKLHCCGKEGYDPYYTTCCDGTLNNGQKLHCCGKEGYDPYYTTCCDGTLNNGQKLHCCGKEGYDPYYTTCCDGTLNNGQKLHCCGKEGYDPYYTTCCDGTLNNGQKLHCCGKEGYDPYYTTCCDGTLNNGQKLQCCGKEGYDTYYRSCCNGKVSSKNGAECGK
A0A2B8BNJ2	0.9936	6.4	DVTTLDLRSRNAADTADEAGALSYTDATALDLAALRTTGTVSITSGGALTQSGALTVGGTSSFTAGANAITLSNAGNALTGAVTLSNSGTNDVSLANTLATSLSGTVGQDLTVSSGGTLGFGATTVGRTLTATATDAVTQTGAISATSLTVKTLKTGGAAITLGNAGNDVTTLDLRSRNAADTADEAGALSYTDATALDLAALRTTGTVSITSGGALTQSGALTVGGTSSFTAGANAITLGNAGNALTGAVTLSNSGTNDVSLTNTLATSLSGTVGQDLTVSSGGTLGFGTTTVGRTLTATASDAVTQTGAISASSLTVKTLKTGGAAITLSNAGNDVTTLDLRSRNAADTADEAGALSYTDATALDLAALRTTGTVSITSGGALTQSGALTVGGTSSF…
A0A0R2G989	0.9951	23	MMKKEFDPFKLIMGILSLILAYFVMTRVGITVQVMVILVGIFMLVNGVIRFMGRNKLRKLGMDKTGWLTFSAILDILVGILVLVMPDFGIVYIWILLTIGLFMDSLFELWAARFVKESKGYYWFTIIFAIIGIVLAIIMMFSPALALTFGVALLGAYFMVYGIMEVVEAF
A9G7M6	0.9959	15.2	MDAWSRYGSPLYLLLLHANFLDEPPERRHAFARQFLDAATSLPDRELGYWLNGSWREQLTAAWIIAARRLPAFRGVIGERLLASATCYAGQGFSVATARYEDHPASDALTLYLQSYLPVGDREYDQEWAVGSLVWLDARLAADRAARFLKAPELWKVSEHGRELGALDPGRGVARVARAMAFLDELGASEVS
A0A1V1PE52	0.997	20.7	MIDTQIHRLSQLDPELGQLLSKNLAFCNPDDVQKIINTTFWAFNMEIQLGYTVFKGFDLLLSARAIDLIDMFIDDVQHYTQMGTSLGLLMAEHLPLVLLKRHSQLTDQFYLTFNKLYTIGPYILYRPFKSFSSVLQSGDFLGAMAMLELFRSSFSTALDYHQSKNLTQYLPRLCQSLNPEKRAFQIQQLTRVAKTNIQWVYACETGFEKGLQTLRPDALKTFIDTGITKYPLQTEKGMLFFAMDSEIAKKVFESLQTAFF
K9S9B8	1	15.8	MVEHEWQDETRPLAIAPRLWLWWTLATTVAGAIVGTLEASGFEFVATIFFTGLLIGIAQWLVLRPYIPKAFWWIVVSTLGWTFGQVLVSYYISLFDPLIQFLNTLGAWYVFWMNLVIQPIILAIFSAAQFPILRQFVREAHWWILVSALGGALEGASGSTVSYILQPGLLPAPFPTALIYGSGWLSYGIVTGIYLQWLLRHHPR
A0A0Q8RFC0	1.001	24.9	MLSLEDKTWKELHGGYGIPYDASAALRSMQDGKDVWDELWNELHHQGDVGVASYAAVPELVRIAGDATTRDWNFYGLVATIEVERHRKGNPAIPAWLKADYDSALARASVLGLADIGSRADSETVRAILSVLALARGELKLGAMLSGLDASELDEWLEERLAWTELYEE
A0A3C0N2M5	1.007	11.7	MVYNYYDGDTSRQNYTPLKWSQGTACSTSGLGTELDYIYSPGLGYSLFGQDIYEADAAGLALYTFTYNYGNGDYYNGYVVASNISYQVGNSYDISDANNQAGFDGNYTITGSSSLDASYAYGLGYVFVYNYYDADTSRQSYTPLKWSQQNTPSGTGGLGSELDYIYGGLSGYSPFGQDFYEADAQSVAVYSFTYDYGNGDFYNGFVYASNAAYQVGNSYDRYTANNQDGFNGTYTITGVSSGLDITYNSTQGYVFVYNYYDGDTSRLNYTPYYYNLGQTSGTSGLGFERDYIITSRGDLDLFGYDYYEADSFTA
A0A850G726	1.013	26	MTTPGQEKGQTSPRAGFDWGDYVDRLVAERGSLAAAAAHLAQRRGFSEDLPSVERGLRRLRGRGSKDGGVWGQRALRCFGLPAAVDDRVRWMGQYHTRFSDLPTSLGQELLEPWDRPPVSESPARIWLLLGRVNLALRRRADPCGLLEQAAVLEAQAEPAARIELALVQAFVWSKPGADERLAEASAALARAGALLEERRAELDADDYACLFARWIDQGAYRLNKPRQGLPDHRGAAALY
A0A1F6MP93	1.015	27.4	MDLSIFLAKVVGLYLLIIGLGMLINRKEFEPLIRQAMKDKLLIFLSGTMALLLGLLVVLSHNVWTPDWRGLITLLGWLTLLKGLMRVLLPTIGEQMRDAVMKSKNVLTVMATILAFVGLYLSIVGYVLG
A0A6C0BML8	1.016	25.3	MRTPELCLTAIKSDHRAFKYVPIPSLTVESCLIALEKEPLLLESIPDFLRTPEICLAAVKAQPFVLRFLFPEQQTPEVCFAAIEQDVESLLYIWNPTPRLYLAAVMQSRRALEYI
A0A519Y2P0	1.017	23	MNRIAALIEDLAASEHLPTKALREALGHPAEIADATLPLLEAAAEGREISPEDANLLFWGVHVLAHARDTRALAPLLKLLRQDEDTLDAILGDAVTATLSKVVASLFDGEQLPL
A0A148N6G4	1.018	15.6	MNDQIPNPPQFLRFQFTGTGGEYFKIWIVNLLLTILTLGIYSAWAKVRRERYFYSNTHLAEHTFEYLAEPMAILKGRAIAFAVLAGSSAVASFFPLAEPAFSLAFLALLPWIVVKGLKFRMRNSAFKNISFNFNGNYGEAAKAYILWPLLTPLTLGLTAPLMFHRQNRLLVANTQYGTTPFEFSATPKDFYKVVGIYVLAMALAFALVFLVARDFLPQAFVVAIIPLGLLAYAYFRSHIINTVFNHTEFGPHQLESRLQTKGLFWIYLTNALGIALTAGLFAPWAKVRLAKYKADHTVLIAQGNLDDFVAGQHQEVSSVGSEMSEAFDVDLGL
A0A4Q3A1S3	1.018	23.2	MKQQTTDVTLGRWTWATFTGWFLSIVAIIALSAAFDGIGIENLQFYLGVGMALGTSYMQWRVLHNAFGTGTTWIWNAVIGMGAPFLAFDLLKIFADVQLGANYIIYSVCIASVLAGLLQFLVLKKYAAKAGLWIIASILGWIAATSTVLVMDHTKGLIHNNWVGFIVNLSLIFAGGIVLGIITGLFMRKIEPVVPTTNVR
A0A433T6Z4	1.02	4.4	TVVDNPLDAFTVIASPLNTLTVIANPLNALTVIDNPLNAFTVIANPLNALTVIVNPLNAFTVIASPLNALTVIDNPLNTLTVIANPFNALTVISNPLNAFTVVANPLNALTVIANHLNALTVVANPLNALTVIANPLNAPTVIANPLNSLAVIATPLNAQTVVANPLNALTVIANPLNALTLTANPLNALTVIANPLNASTV
A0A7V3PKF0	1.02	23.3	MIIILIGAFAIFGLYVVSSMKTEKASYEQAYNSYKINYVRNISLSMVDILMSRLADSSSYRVNQEQQQSLLGGIARYTIKDTVLGTDTVVQIRVRAEYEGVNKETIAYITFKSGFVPPVLRGVVTANANLNKTISDMIIDGRDHDLNGNVIPNNGIYGVSSGTTFTNLQGAMIGGTVNGVDYPPKYPEDPRVIEQNYDWGGSFPTSPDQILGYPEGTLKSIAQSKVQGSQYVTDVTQLKFPLSGVTYLELSSTEVKLDLGKTENWGILVVHNSAGSTRIGQLKSQKPFKGLIIGDYMFHLHLDIYGGLILLSPNLEMTKECKGNNDHKIYYSSAAIKNATFFASSMSGQAGFGSGKRSLSLLYLFE
A0A094JVV7	1.021	26	MKIPQLTMQATFPQLSITVEHGYMHMRQQHAELSIEQPKPQLEMKTTPPRLTIDQTEARADVDLKHIFRRIEEAAQEGYASWLSYLETTAIQGDELMRIEQGGDVLAMQAQANSERPPFDYNVGLIPRPFSVKIGFEQGRIEMNWQTFSARIHIEPRPVQIDYKQNVVHIDLARHNNLRIDVTV
A0A1I7A0E1	1.021	19.6	MTELIASIAGPYLFVTGLGFFVSSSFYQRMIAAQSDANPILLNLSGAVHFVVGMVVLANHFTVSSVAGALVTLVGAAAALKGASLIVIPDYMTKSQQMGKTGVLATGAAFTATGAYLSYVGYF
A0A1S8L5C4	1.021	15.7	MVDVMTNYGILKGVSIAQYYTTGEISECTLKEYCELKTEIGSFVPRFEEDGIRTKSTSTVAFYRSGKLKSVALNSREMVVTPIGNIKSELITFYENGNIKKVFPVNGKITAFWTEQNEYELAEIIELKLKIGQIKTKVVALSFYESKKLKSITFWRKDRVKLKTPIGIVEVRMGLALYKNGEIKSLEPLSKIRVKTPIGTILAYDINAIGISGDKNSLCFYGNGEIKSLITSTDKIEIYNNVGEYIRSIKPKLKSSLFREDKLEVVPYKVEFLGDRVKFGNTGEVFNINNYKFRIVNDFYEISTNTNSCSSCT
A0A433T7B1	1.021	4.4	INDSFLNMSIKINDSSLNMSITINDSFLNMSITINDSSLNMSITINDSFLNMSIKIIDRSLNMSITINDSSLNMSITINDSSLNMSITINDSSLNMSITINDSSLNMSITINDSSLNMSITINDSSLNMSITINDSFLNMSIKIIDRS
A0A3B9RWG0	1.024	26.6	KLDNDSGFYFNQFNDTVALLKLNCRANCIFYGNIFTHKLSVNKSMFNQYLSFKHSLFKEDVFFEQSYFNQDADFSRMTVNKDISFNDSFFDKSLSLAHSVFKGHVSFNDTHLPHFLDLSYVQLTHKLDLSQMNLGILNYVIDINLVGADLNQIMLDYTHFKLVFPDTASINEIQHTYLTLLKQFKEANQQASYKRLFAEYEEYMNLYHKEYVQNVISKYWWCYGTHPEWIFFWMLMLLLFFTCINTCFYDTLTKRYCNIPFLVDKQSHFVVRRYAMIRLIYYFPRALIFTLMMFVGAQFRLGIGTDAFKSTNLAINLYFITIIFSGVLCLFFLFKYILAQLG
A0A2V8IFA3	1.025	21.3	MFSIHPKTVTATGTFTHTDSAGNLVGSGSWTALELLTFQPYGCGVVTFPDPDVMLPPNVCGGRLMLRVRLSSTAGQLEGILTVFCIIGPNPPNSHDDPSEEGVHLNVVGVINFNKIVSGMNVYIKTS
A0A315ATY3	1.025	14.5	MLGVEGLGAKSTSLLNDVVDAKAQTEVDTAAELQVLASAAEAVIAAAGGTSGPSLAQLQALGVSGVTADNLAAVQAAIANTADDGSGVSSLSALQSVVSAAASAAASALSTLSEAATSNSASDSSPGVEVYGAAGVSGVTADNLKAINSVLNTTGVSATSVDTTAEVQALVDAYKLVLAGADADASDDNVSVTTAQYGLLGVEGLGAKSTSLLNDVVDAKAQTEVDTAAELQVLASAAEA
A0A1X4MZV5	1.026	14	MLERWLNLPEEKCPFQQDAVREFMGAHLCLARLACPLPLKRPAPVRPAENALSAWAELLYWINRIDLTIEARRLSCRTALSVLLRHDDGVAAATLRELDRCFLGEGLDRLPGGEPVHTHIDEFFSIEAAEICRHCLNRPELQSGYFAYWDLHQVIQFAVAGLGRFGDLTDVPRLRALATMAEVGSDAIRAIACLEQRHLSAN
A0A807EF83	1.029	2.9	MAADVDVDIDVSKLLVELRPVDSDETLLLVELRLVDSDETLLLVELRPVDNDETLLLVELRPEDSDETLLLVELRPVDSDETLLLVELRPVDSDETLLFVELKPVDSDETLLLVELSPVDNDETLLSVELSPVDNDETLLLVELRPVDSDETLLLVELRPVDSDETLLLVELRPVDNDETLLLVELRPVDNDETLLLVELRPEDSDETLLLVELSPVDSDETLLLVELRPVDSDETLLFVELSPEDSDETLLLVELSPVDNDETLLFVELKPVDSDETLLLVELSPVDNDETLLLVELSPVDSDETLLLVELRPVDNDETLLLVELRPVDSDETLLLVELSPEDSDETLLLVELRPVDSDETLLLVELRPVDNDETLLLVELRPVDSDETLLLVELSPV…
A8TU02	1.032	17.6	MAGFEYTLYQIAETDTDLGLLAEYLYDGRDEGGDAPPTAFQNDVFVGARLTLNDEPDTTFLAGAIVDVEDQSTLLSLEASRRIGSDMKVELEARLFPELASTNGLYGVRRDNTITLRLNRYF
A0A350J9W8	1.034	27.5	YASKGMVPEAEAEQILFDKALQNPALAGRVLHNNLMYQDPSDGPCILLVNAAILAGEIEYRKQFLAKAQGQASDFTTAFDHLRRGVKLSLNLAYNEPWGQMQPVRHILGALLHEQG
A0A3M1SHF6	1.035	16.6	MIQAVAPTSVAVEWGNRHGVLALDLPDTAVALEIAPHLVPGIDPAERPSPVEGRIVVLQGEARWQSDDIAESLLTPVKELRAGESETTVAALESPVEWVAPKTNLASLLRERAALQLSEEFLADPTRQVALALREAAYHRQQEVAWLAQRGLALLGDVELAAAGLDDVDRKAQWEEIIIELRAAAARSPRTAAAVRDACRRLFEEDGETVYRLLWMYPSEQLPVDSARELVGYLAHARLAVRVLAIWNLEQATGMRMYYEPDAPEARRKPSVERWRARVNNDPTLPGISRKAQ
A0A1F8S480	1.038	25.3	MLVAAAVAPVAAAANREVVEKSSVASLHFEGLDACLGQGYSFTYTGDYVRTRTTTLWYDASGALVKEVLIIHFDGTETNDSDPTKWLIVNGERRLVFDYLAGTFTETGALRHVTAKGEGIVLQQVGRVVNTIDFSANLFTGGPHDMDAGNWAAFCDALS
A0A7S1S997	1.038	6.8	MPPEADRDLVFAAVQSDGLALRSAAPELRADRALVLTAVSNKGQALQFAAHELTADREVVLAAVSSEGLALEYAARELTADRELVLTAVRNDGLALEYAARELTEDRELVLAAVSQQGFALMYASPKLTADREIVSTAARNQGAALQYAAPSSRLTA
A0A210PWR6	1.04	18.5	MIIGDLHTSLVKDMFTLSIIIGDLHTSLVKDLFTLSMMIGDLHTSLVKDLFTLSIIIGDLHTSLVNDVFTLSRIIGDLHTSLVKDVFTLYIIIGDLHTSLVKDVFTLSIIIGDLHTSLVNDVFTLSRIIKDLHTSLVKVVFTLYIIIGDLHTSLGKDVFTLSIIIGDLHTSLVKDVFTLSIVIDDLHTSLVKDVFTLSIIIDDLHIFLVKDVFTLSIIIGDLHNH
A0A401RJ52	1.041	2.7	MVVLEGRLVMVVMESGLVMVVMECGLVMVAMESGLVMVAMVSGLVMVVMESGLVMVVMESGLVMVVLEGRLVMVVMESGLVMVAMESGLVMVVMESGLVMVVMESGLVMVVMVSGLVMVAVVSGLVMVAMES
A0A5Y9EIS0	1.041	16.1	MGGGDKDNSKSIINNFSNSGTIHSNAGESIYFGNANISSFANSGTIKSKQGAGVNISQGTSIGNFNNTGTIEGKKDGIQINANVKTLINKGTIKGDAISIRSLGGTIDQLINEGIMDGKSAGIYMRGGRVKTLINSGTINQNNSETWAAGIKLQNNSTIENIINTGSIRSNAFGISVTGG
A0A2L2K142	1.043	21.7	MDFLVGVDLQDSFVLGWNYNDQTLEIELEFSIWPESKYYETPKVGEYTCYRLGSLLFEGVLNINGLLNQNDIQPTIDLDGSKDYGNIDYFEKNQSYFKVEGGFGNIEFESSGVHFKLRT
A0A3D5AHP3	1.043	23.6	MAAAFPQPLAANTAAAARLLLEPAHHQAQTFKVTVDGENVVIPYRICSSEPAQAAAETLTSIQQTILSCWLTRHNDGFIRQRHLERIIRQQYPWVVPFVVQLAGEYVWQIVEAINRELSDVSQPGTTMSELYGDFAFRNPEFVDLTEQRAISYWNCYMRSRYLDLRDHPTRIFAKAVRQAGRDPRRNQ
A0A401PH43	1.044	13.8	MGYEREIFVGYVREIFVGYERKIFVGYERDFFVGYVREIFVGYEREIFVGYGREIVVGYVREIFVGYEREIFVGYLREIFVGYEREVFVGYEREIFVGYVRVIFVGYLREVFVGYERDFFVGYVREVFVGYVREVFVGYVRGVFVGYVREIFVEYVREIFVGYVWEIFVGYEREIFVGYVREIFVGYEREIFVGYEREDFVGYVREVFVGYVRETFLC
A0A7X5Q8E5	1.044	26.3	MDVSIFLARLFGLYLTIIAFVYFFRKTFLREVLRDFYNNSALVVVTSIINLFIGLLIILNHNIWEYSWRVVITLIGYLSLLKGILNLFAPEYGKKMAAKVMEGNILMYSGVISLALGLYLLYYGFFGVVQMFLS
A0A317FEH8	1.045	26.4	MQCRFRQDTLRCDVLDRSYPTPAEAAGCSPAWEGRLALRPEGAVALPCSGAAVRNDEAFVLGYGARWIVPGISCESEEAGLRCTNAAGHGFQASRSKLDLF
A0A3A9SE66	1.045	25	MIELEKEHLEKLNQWRQAALEKACGDIREYHRLLINIWHVGYYPDKEVLLDKLKAATKEKDYALMQQIFFTYNKRELSWQLSSGYDHCYLVYRVIPYLCCAEYDEIYRALPKDLRLSDNGLSMFVNATALLQCIMYKGKYDEQKVIAKAEKYVASKQPIWYRAYAACFLAILKEDAEMLSEKLQVLCDYHSRQDILGFMKLHCQYAYGILVFAKHNLTEECFKKIKLPKHKTFDPGYMEWVFAGQFVRKSIYDYKAPFEVFNLVYEMPLPTTVLYQPYLNNDRAQVSPQAKKSYHMDWETMDAQVLDYVMGK
A0A0F4WR69	1.046	16.9	MGKLLEKIFVIEGILFAVLGILFVFNPINSLVVLTNVTGLILVSLGILYLIRDRRNIVISIINIILGAGLIAMPTESINLIISFYGAWSVVRGIYIVVDALRNDMDNNKFSLIYGGVIVLLGLLILLNPIISFISVPYIIGSYFIISGLCELYIGFRIK
A0A660UFE3	1.046	11.6	MFLQTFKDGFLHGILPSLPFLGVGLVFLWIGKLINDLLTPYKIDRVISEGNPALGISLAGYYAGIAIGISGSFIGGSRGFWIDMRDVAIYSLAAVVLLNIARYINDYLILYRFRNVRELIEERNVGVGAVMAGGYLATGLIVRASIAGEGGSWLTALVFFLIGQAVLVLAGLWYQLITPYDVHEAIGERNNVAAGVAFGSFLFAVGYLLHRGLMGDFVGWSFELALSLLYTICSLLILAVVRLITDLIFLPKVRMGAEIGERGNVAASLVAAGIYVASVVVITAAV
I0R1M1	1.046	20.1	MQILFGLRAAFAFGLGVFITFSQAHTFAVGTAVVAGFGLAVGLSSLAYILFTKNHKQLAPLMLIATLIGLLSAGTFLYSEIQPLVFLPLVGLFGLSFAAFEGYLAKREGFRVGIGRDFAISAGFSLVLGLLFLVAPLDEVSAVGFLGAYLAISGVFWGIAAATPQPK
A0A2V7WKX6	1.047	26.8	MAKTLCKILGVVLLIVGLCGFAVPHLLGMHLTPIHNIVHLLTAAIALYLGFAGSPEGARTFCMVFGAIYLLLGILGFAAPNVVAMIIGHAGPVTGGELAPDNAVHLLLGIVFLAVGVMRPAVVATAR
A0A497NYG5	1.047	24.3	AMGKTFWMGRWDGPFIIHGITFNKKDIDIWGGFWDIGEMTAELILNGKRYMFKGSFLFDRASHLTYYYDSAKEGGAGAPLEFSCFYLCQDEFCLAVAHTDNPSPFNPPVSPQHQARLNLFMENRSYPLTEFKFWDDGGIQPKIFNLVGRFDGGEIRIVGEPINYWPNRWGVSRETWWNPEAYRTWGRATIH
A0A7C4P4S3	1.047	18	MLKRLDYRILFGVLLMLAGGLLLAERLGYVSRASDIFWGIALLLGGAAFVSMFIGGQWWAIIPGLTLVGVAGSILLPSPWSDVAGLAGVALSFWLIYLTKRDFWWAIIPAGVLTTLAVIAWLPARNDTQEGFILFLGLGLTFLLIALLGQRWAFWPALALAVFALFFGIPALFPYVRFADYIWPVALLLAGCYLIYAYIRKR
A0A0H3ZRW5	1.048	28.8	MTDSNESVDISLVFDTCAPSENLTTNIATIQKKWAYNDEQGKQILVSDCVETDETYPIVQTTESCTPLYIPEQKKVLLQGRQGWKGNDESWHFVSECRPYSSELEVKSEICDSPKYEHDFVSGNSYLRTRNFYEYEGEKII
W6S2V4	1.051	29	MNYSLGKYGTLNNAVITERYSNGEVESFKVEEENTIHINGHTLIPRYTIEETRTRESPAIRLYKTGEIKSIDLEKSTTISIKDYTFNVEKIVFYKSGAVKKIFPLNGKVSGYWTQDDEYNLAESYKFKFDFTEFSAKLISIKFYDDEKIKSITLWPREKIIIHHNNLIIENRIGFSLYKSGKIMTCEPSKPVYINTPIGKIKAYDINSIGIHGEDNSLKFNEDGTIRALKTSTNTIVVINNNDGRLKVHQPRSVSLYANSDLKELTTVDVEFDNDNVIINKDYIYNRKEYYFVIKEKSYG
A0A1H9GHG7	1.053	20.5	MEQWKREEKGAALIIVLMTIVLIMLFSIAMMSSILSNAKQNHVMKQSNRSTHIAEMGATYIQHQFVRYLEENDVELNEDTIQHMISETILHVDSVVVDEEHPERFFELSPNAEVTPTPEGSKISVNVIGYDSEFQEELSLVFNIKNREIPIDEWIDESETPPPPPEDPDYHYENSVKWKKNRTECPQEPDSSYYLSDSLAVNCDAIVGNLYTEGLVNVKSSSLTVNGRAVLNGLDISTLSKVLIKGNAYINSELTSTNNPNSELLVCGHTRFKEKIDYRGHFAVRGYVVADNQITFSHNPAQFGHDAILYNGLNLKGTNLTVDGDLTIFTDLDVQSFHNQLGGDLYVAGDLIIYSSDDSEPIINPEGEAFHTGVNVDVTFPECDDAPPLESSSEFVVDL…
A0A7C7R186	1.054	28.2	MIARGDITGNVTGPGYAEASSLGNITAHVTANEGEAAVSALGNYTGNVKAGTNAAVLTGGQISNSTVTAGQNAQISAYGGISTLTLSAGLDATVLSDTDITPSQITAHEHATASALEELEQLTVTAGHDIDLFAGTGADVTATATAGDLHLVALGNVKGTYTACRPQPT
A0A6M5XUP4	1.056	14.3	MRRACGWRPRAPSAPAPSTELETALLAAVSDTGALFLTEATGVEVTLVDVSDVYRVATDGTSAAGTADTGLSGLSSAGALVLRTLDGAIVLAAATAGQVTATGNVLLAAGGTTSDLDVRSTVTSNGGNISASAGHDVLLGATVYASVAGKTIDVVAGAALVQSQGTRVSTASGNVSLAAVGDATLEAVLVGGTGTGIRVSAASIIDGDAAGDSEADLLAASVQLIATGAVGAAGAQLETSANTLAIDADGDVFVNNTAAVVFGNTTLNVARVDAEGGTALTTNALLTGLSGDDIVVRALTGNFTVNTGAPVAATGNLLLQATAGSSNMTLNAAATAAGAISLPPPTTCC
A0A0S7XI43	1.059	11.2	MINHRLKGGPTEGAALITALLVVLIMVALSVAMITVITSESRLAYANQARIEATYLAEGMVKIGERNIKVALANYRPVPEVVEATLWNRPLSCNIRTVGDQRVEVTSDGLNSIVQPYEISSKVTERRVPVTVSLIGDISIIPVFQYVVYYNEVLEVLPGPNMRLTGRIHSNKDIYFGAEDSSILTLDSNYVRSAGKIYMRRLNEDRLMTGSVDISVRGSDFYELMLTKYQLEPVPSISGMDSSFAGFDANEDGDYEDPGDLMPWGPLSLERWNGSVVTDVHGQKEVAVPQVPTIKRFVFQMGGDYIYDAGSREYIQVSPGAGDYAKGFYHSVAGLVIIDDKAYTNDGTEITDWPDLNEDGNPDNPISEEKLFDGREETRVTVTEINMEILNASGYFPDN…
A0A0S8EF75	1.059	16.7	MTEYLVNYDGDLDFGGMVVTLDVRDGGAVDMRSGNVLNAGSASLAIEANSVAVFASGFDPYAVFGSYTCAGITHFAGSTLTIPAGHNAVLRLKYSDRVVCAGSLKPLPDSFLDLDGGLEVLPDGFVDLGTAGQLYIHDDTSGMSGGQLFARLTYIGGQTGACFTQTAGTHTVALSVWIGRYGGTGSYALSGTGALSAQDE
A0A7C9DPD3	1.062	23.4	ITAPLDPASFSDAVVQIYLDNAGDLELVAKSIESSELDFSRYGDTFFEVVFTGGRTQPGTTKPDEGERHPYSIIDCEPKREAILPSVIYIQKILRRRPFLIKNLENVMRRFLQSLELFEDNERKKLAIFTALAFSQ
A0A6A6T6T7	1.065	20.9	MALAQYTKRSPPFELIVLAPHNATLNGSTLDACHEGAAIEGFCRGPQITSTPSYGSSFYFNTSTSNSNSKASDVQGVLSYDLVIADNTTVPSSMYLVDTWTSNVAVPILSPGYDPVTEVYFDAQDFMYILSTQDDTVSPAGQKQEKVKQWYVCTTYYGYTYDTLAWTVGKRAKPQNPTCQKVEVKRVWV
A0A5B6T9D3	1.067	25.3	MTTKTASLLIGFTFLAVGLLGFVPNPIVGDTHSAIFHADAVHNMVHIVSGALFILVALAAPAQAATFLKVFGVVYLLLGVIGFITIGDSGMTKLLGFLPVNGADNYLHVALGIVIFLAGMLPRARIAGIGTRM
A0A1L9QWP3	1.069	10.9	MIGSGFGIQWTINTFIGFLLSLLLIEVGERPDLGIAEGFIGGAIVGLMQLIVVLPHFKQARWWMVISALCWGIMGWSDLGAMGWIAPRTLDISVRLLYGLWEGAKVGFVLGVGQYILLSHEVPQAWRWIIASTIDWAIALACGWALGGLLRLQFRLFLGDVIGLGCVWLIVGGLTGFALTLLLNRRKS
A0A382YJK5	1.069	10.7	GRLSNTNYLDLNNAGSKLLLNSITVDNVSTSSANSGLDVDANSTVTSLSVGHTTPVSIASGRTLSGAVTVSGGSIRLDEAGTLVSTLSMSGGTLDADESMTVSGALTQSGDIEIDVVSGEILTYSGAALNLGSNTLTLSGGGRFSNTYVLGLNDADSKLLLSSSITVDGVSTSADNSGLDVDNDSTVTSLSVGHATPVSIASGKTLSGAVTLTAGSLQLDETGTLGSNVSMSGGTLDVDNSSTVSGALSQSGAITIDVADNKT
A0A6J8B9X3	1.069	16.5	MSDYFTITAVIDLSPTIVMSDYFTITAVIDLSPTIVMSDFFTITAVINLSRTIVMSDYFTTTAVINLSQTIVMSDYFTITTVINLSRTIVMCDYFTITTVINRSWTIVLSDYLTMTAVINLSRTIEMSDYFTITAVIDLSRTTVMSDYISITAMIELSPTFVMSDFFTITAVIDLSRAIVMSDYFTITAVIDRSRTDYCDV
A3VIN3	1.069	28.1	MTQTIALIAGPYLIVTAIGFLVSRGFYERMVLGNAKADPVLLNLSGAVHFVVGMVILVNHWQWNGLGAILVSLLGVAAVAKGASLIAVPELTLKTPKTVGPTLTMSALGFALWGAALLWVAIAT
A0A6N9BVL8	1.073	17.8	MVDSLSIWIWGIVALNLAVAVAAICALRYGSGVLFGVDSRDELAERDNLAFGVALAGGALAVALILAAAASGDPAITLGEELGVVVAYAVVGLILLKVGVLINDWIVFHRLSIREAIGAQNAAAGTAQAANLIAIGVLINGAIGWADGGLAQALAAVVVVFLLSQLVVLAVTRMRAAIYARRHDGQRWQDAIAGGNTALGVRYAGHLVGASLAASSAGGMVSFVPGWDAVALLGYVSWLVWAIVLSAALLLLSMLAQRAVLRGIDVVEEVDNQRNVGVAAIEAAIFLGLGLVIRAVAG
A0A359EGC0	1.074	23.2	MTTTYETDQKFANAIFLLGGIISLVFGVLLIARTKGTIEVIMLFVGLWWLIQGLFNLLGVFIDKSQWVWKLISGVFGVLAGLLVLNFPLAGGAIYFSFWVILMGILGLVFGVALLIAAFQGGGLGAGLLGAVSIIIGVLMIFNSLVTVQVLLWIFAVLLIVQGAIAIYVGVTQKA
A0A1R0X7L6	1.076	16.5	MSGIYTVHLALVAGFSSFSGKCTVHLALVAGLSLFCGIYTVRLALVAGLRSFSGIYTVLWAQVAGMSSFSGKCTVHLALVAGLRSISGNYTAHWAQVAGLRSISGNYTAHWAPVAGMSSFCGIYTAHWAQVAGMSSFSGIYTAHWAQVAVMSSFCGIYTVLWAHLAKFAAFKGIT
A0A2C9KY93	1.076	1.7	MLITVSTLLMPISVSSLLMLMTVSTLLMLITVSTLLMPITVSSLLMLTTVSTLLMLMTVSTLLMLMTVSTLLMLMTVSTLLIMMTVFTLLMLMTVSTLLMLMTVSTLLMLMTVSTLLMLMTVSTLLMLMTVSTLLMLMTVSTLLMLMTVSTLLIMMTVFTLLMLMTVFTLLMLIIIILSDFINSK
A0A7W0GZ92	1.077	22.5	EPSAPPALAASPNASVHFLEPVNFELTPETCPELSTTVTGTGTLRGTVHLSPDGSGGLHFHVNTSAQGTATGADGSSYRFSYNNNTQTTKEPVPPFEVRTVDKFRLNGQGSTPDLFVKQYYHFILNPDDSFTDIRVRVRGDPACDAI
A0A0B7BIQ1	1.08	29.7	MTLLMLQLMSQKAKYSQFLFQLSDLGCQLQEPRLRDTARAILKIMPADVHTIKKFTTICSEGANSDQPMSTALESMFFNNSTTQTLYNTEVCYALLMPSLDPMCEEAFGFQYKFVLSGGIQLAINMLTKNNFMPNADLPSRRSAYQTVLKISKMMLTVLGHARVQIVVEACTSEASVRTVTPKAHEEAAALQQALLHIPNPESEYSMRNVASRLGGQLAEQVC
A0A1T3IA74	1.08	28.3	MVNSINPDEYRTRLTNSFPKELENDVNEVFKILSIEYEIITSENQILVIHNLIHSGFQEVKYNYEILKIPHRLYFNEPSKKDEDILSTTQKTILNCIFLRHFNGYIRERRLKNLIQNTEAWVIPFIFQLIGEYVYEIFETLNEHITENTHQSYINFTNQNPEYFQLTKNRVISYWDAYYRRKYPKLDQYLAYKIINKIKDI
A0A7X9GHC1	1.083	27.7	QEAFLAAAKTALLYGDSLRCDTLLSRLTQGHIKEKLVSQVRLYAVWSWLVKAQSEDALHEPLVILKSYVGMKGMEEEQAAILLTLWYLTGEEAYKVAIEKQYPKSLEFLVLESAASFLPTPFWFFVPRKNQG
V4B9J8	1.083	4.7	YTTGIIHNWYHTQLVLYTTGILHNWYHTQLVSYTTGIIHNWYHTQLVSYTAGIIHNWYHTQLVSYTTGIIHNWYYTQLVSYTTGIIHNWYHTQLVSYTTGMIHNWYHTQLVLYTTGIIHNWYYTQLVSYTTGIIHNRYHTQLVSYTTGIIHNWYYTQLVSYTTGIIHNWYHTQLVLYTKAKN
A0A2W5ZWC7	1.084	9.4	MLSKVITNNNGNGIVVTGAATTGGSLNVTVVDSVASNNTTFDIFAFSAAGAAATAVMVRNSVASYSGTGLFAQNAILRVGHSVVTGNFVGGNVGASGTIFSYGDNDIDGNLNNNTGALTPLAMH
A0A3D6EU36	1.084	16.9	NQGGDVAMGTNAADAGDTWNASAVFNNTGGNRIRIGEDNAGNVFQANATFNNTSATDIQSRIQISRFGTASVTFNGTTTFTNNAPGGDIHISYEAGSSTTFNGPLIINSNAGVTNVENWIGNVGDVTLNGSVTISSSDRVAISQGSGLATMSAGNTINIGGGGFTGSELAIRNFTQAGSTAMNLTLTGATSLLRVANSTLGGNVTFSAPQFILTSSVFNGTASITKTGASDNSSSGNTFNGVTTITHNGSSEIYFGNGAADTFNAATTFNNTGSFRIRIAWNHNGATTTFANNLTLNSNKTGGTDQWSFLVGENTNSNVSIGGDLIINCAGALRSDHRFLNGAGTTLTLGGNLIINNTNSDPNTIITMGVNGTTTYNGNITLTNTGGSNGVTFNSGASA…
A0A2D8SZQ1	1.085	27.7	MKSHSEILIPHHSEHLWRYTPWKRVHPTEPHDVPESRQMSITGAELIPSELPATEEISRSLLHEMSKGEELVIANECMTIDVKASGHITSSSLKIVAKGHAQLMIRLVGEAGWAGLRIHGEVLTGGCISVGFVNQLTSDSVFLRSEDWVIH
A0A2S9YGG5	1.086	18.6	MSDFAFADGTLIAMERGFHWADPPPPDVGADHNLLSSRPDSVVYAVFARARDGDFSCFDHLIRVMQTHNSAWLWGVGQLLLSHAAPMSLLRSLPAVLQPPVRGFSDWADVHAQWTLEILGKSNYLWTAPVIFDLYRGIEDKLKYSSACFMLSRLLEPEWGPVFEGPKEIPPQPDEPDWYIPPKEYDFASHLEATKAKIDEVMASIPAHLCVWGGRVLELENVAREAIVHIRERREPDITYTHRMVLEAYTGCDLTGFYLDNGRHDTLAAIAMLEQLLETGNLDQYEPGVRYFFGRRVPD
A0A660L9C9	1.086	30	MDLPAHARAVLGGPDFLARRVAGSQSDPQQRWMLARPRDLRRSFLHEVVEGGGDQERWMLLQSDEVCRSFADEVLSESDTPDRQAIWLLRQPRGVRQSYVRDVLDA
A0A089MEF5	1.088	9.1	MGSRSPGNARLKSKTAALLVGTVYINNGKSAVVEAPVANLLLNNGKSAVVEAPVANLLLNNGRNAVAEAPMAGLLQNNGKSAVAEAPVANLLLNNGRNAVAEAPMAGLLQNNGKSAVAEAPVANLLLNNGRNAVAEAPMAGLLQNNGKSAVAEAPVANLLLNNSRNAVAEAPMAGLLQNNGKSAVAEAPVANLLLNNGRNAVAEAPVANLLLNNGRNAVAEAPMAGLLQNNGKSAVVEAPVANLLLNNGKSAVVEAPVANLLLNNGKSAVAEAPMANLLLNNGRNAVAEARAGGFAPQQRQKCRC
A0A5J4PS88	1.088	25.9	FNIISSGLEGLKEGEKHPFHQQLEQDGTIAKLIQSFKDRIKKDIHSSIAQILAILYKANQLPVEIRRDVIEEQKMNNNFDELALLAECLENHDEILAGEFEQNLFEDVTYIFQYFNITLSLLGFGSEANQKRVISAVEEKVKHLSDAEYVNDLIKRKG
A0A3B9X4N3	1.089	28.3	MATYVNNLRLTELATGEGSGSWGTTTNSNLEFIGEALGFGTQNCFASNANSTTTVADGASDPARSFYFKVTSGATLSTTRVLTIAPNTLNRVMFIENATTGSQTITIKQGSGATVNIASGAVKAVYLDGAGSGAAVADALVDLDLTGTTTMAALNTSGAITSSGVITGTTVEATATTSAGDNAAIGYTSANGLMITGQGSTNDVTIQNDAAADVIEIPTGTVKAVIAGLVEIESGNISIKNGGTRSTVKFYCESNNAHYAQVQAPAHSAFSGNVTLTLPASTDTLAGIAA
A0A846FTV7	1.091	5.5	MPYLLSSTIDADGSVNQNATSTSLIDSLTIAGAAGAAGGQGGGVAVSGAGAGSGNKVNNTVESLVQGGSTVNSNGSVTMSANDDSTINADAGGAALALAGGQGGGVVVSVGAAAATNEIGNTVRASVNESSVDATGEVEVSASSSADIDVLALGIAGALAGGMGGGVALAGAGAGSGSAITNTIEAVLADSDISSASSVNLKADDTATITSDAGGAAAAISGGIGVGVSGAVGIAISSNDIANTVRSTIDGSQVDAAGRVDVLSMSDSDIDVFAVGGAVAAAVAIGSFAGSAGGASATNTTRSIIESFVQGDSEVTALTGVGIDAQDKSAINSELIGFGVAGGLVGASFGVAKTDNTIENKVAAFTDESAAGTANNNIVINALGEQHSTATTIAGAASI…
A0A258Q062	1.094	10.7	MDVGALSDLTATNQNAVGFSESRHYRVRTGDVSVNGVGEQALTARDISVAADAGSITLSGDIIATAPKNSRVGLYANQNLTLESTANIQANSTKAGEEGGKVELFTQEGVLALQNGSTINVVGGAGGAGGDVHLRAPRTGAGAGDGVAVSALATAINGAKSTVLEAFKIFSGVTTVTTGAGSGATLGFTTVANDVGSFMANKDNIVASLGKSGDSTFHLRAGTEIQSNSNLTVGSDWNLYSASRVGDEPGILTLRATDNLNLNGSLSDGFTTALTTGQIGTGDSWSYRLVAGADFTSVSPLGTIASAKAIDGSAVTGNLVIANNKMVRTGTGDIEIATGGDVRMGNASSTIYTVGTQAPVLDNFDAPIAGNPLYLTQGGDIRILAAGNIVGAEPLNGRQ…
A0A430FAF3	1.094	21.8	MDTTEAVIIIHDHVADGAPIDDATLRACAPLFATDLHARDAVIMCALRPDDASLDHILGFALHPHDKSNAALQARILAAVMFGTLPVDTESLGRAMSLFERMRDLDDTPEHHNPFTATLMYFAWLTNDMPAVAAHTAELDEDQPVPRLARIVLCALSKGMHTEAKMD
A0A6B2DD17	1.095	26.2	MVRALCGNALLDRGEFVEELLDAGPPKVRMRALTLVDQATVEAHLADRSSAVRTMAQFLVRQAGGDPAARYRALPISLGAVAGLGETGTAADAGRLEQLLA
A0A7W0WA54	1.097	27	MSDADYPSFAHLFVRQPQWQTPLYIHLLRFNDNVVWTMSAIVQSLARSPSPAREICALLNGLDWREHLVGGVASILGQHQSAPVIAAVWAAFDEGSWVSPQLAVVASLIDPAFAEQARERILRRCQGVPDRTERESPLVRTVVSGPGGDYQRACKALAALVEATQHTPALRTWLEAEQQSAEIQQMLSDDPDGGAAIVRHWRRSCIQLCQECVQLLRQQLRPPKV
A0A3D2DBF5	1.098	27.2	VDFASDDAKLKIPEPELAFEQLSGSFRYDTARGLSAEAIQARLFGAPVKGKAVATGAPGKPASRVEAQGAVGLKRLAEWLAIGQSLPASGELPYQLRLDLAGEDSQLQIDSSLQGLRIDLPAPFGKPARERRDTSLRMSLQGAERRYGVRHGSLAALTFAAPPGAWAQGRGELRLGPGAANLPASAGLYVRGRLPQLDLKAWQAVLEQHGKAQAQQTTGWLLRRAQVDIDRFEGFGTRIDNLGLDLRRMREAWDLGLRSSIISGSVRLPDAEGGIIVADLQRLRLPAAAQSDEAVKERPDPLADVDPQSLPAMDVAIERVSLGDNVLGAWALKLRPVSGG
A0A7G8ZJV0	1.099	25.4	MAPRGIVRYLAFDAPSVAKAIIEKSLVLEAEDLVELAETGSEEHRKLIAGRCHIGMAVSDAVARRSEASVIERLIRNTTARISDLTMAICIESALENEDISRLMLSGTISRLFSWND
A0A7I4XSS7	1.1	7.4	MGRERIRRILVDAVRVAVEVSAQELTGIHRVSVSAVRVTVEVRAQGLTGINRILVYAVRVTVEVTAQELTGIHRILVYSVMVTLEVSAQGLTGIHRILVYSVMVTVEVSAQELTGIHRILVYAVRVTVEVSAQELTGIHRILVYAVRVTVEVSAQELTGIHRILVYSVIVTLEVSAQVLTGIRRILVYAVRVTVEVSAQELTGIHRILVCAVRVTVEVSAQGMTGSHRILVYAVRVTVEVSAQELTGIHRILVYAVRVTVEVSAQELTGIHRILVCAVRVTVEVSAQGMTGSHRILVYAVRVTVEVSAQELTGIHGILVNSVRVTVCLETYRSLQHTGLRCEGH
A0A2A3N6S0	1.102	23.7	MSYNFSELDTLTDRLIDEEIGTYDLPYYIEPLLEGATLIDLLKAYLNDAITHKNASRIECAIILAGALGEDKKLLSQYEKLLLEDWHHSHEDLVDIIESYGNASNVATLQKAFNLSLPYMAYNHHYSFHRKLLYAILKLAPQQFVQIRKAVQGKLCGTLKKESFK
A0A7S2ILM2	1.103	24.5	EIVMKAVAQNDGALQYASDALKADQEIVLKAVAQNGFALQYASEALKADEDIIGMAGAQNKMALAYADIRGMTMKKVAKHGLMLEHLSEAFKADHDIVMKAVAHNGWALQYASDALKA
A0A7V9BUQ2	1.105	12	RGDTYYGAFSLSEEGRQGSGRFGVGLLFDLAGDDTYQTLRMGQGWAHLGVGVLHDGAGTDVYLGEAGVQGAAAMGIGLLLDSGDGADTHRTFTDSQGFGYVQAVGIAWDGGGDDAWFADPGDPSIGGEILYGSAQLVGNGQNSFTQGAGFGMRNDAASTWLSGGLGALRDAGGDDAYTASVFAQGTGYWQGTGWLLDGAGADVYEAHWYVQGGAAHYSIGALIDDGPGDDAFDPTFVPWNVLQGSGHDFSVGILVNAEGDDSYHFSTLAAGASNCQGIGIFADLDGSDTYLAVSEYAVGLGNHSTECEDATRVLGRSVGLFLDSGGDPDTWSWPPGNHPVPADEASFGFAWTGTPDEYGGAVDGDGATGL
A0A1J5RSN9	1.107	4.8	MKNAYAMMLLSAAAAGFAASAIAAPTEATVAYTMANQRAAANYKVARAKCNSFAGNLRTVCVAEARSARIHLEANAKAQYKSSLSARTDAREAIADADYDVAKARCASKTGNAEAVCIKEAKAAEVSAVADAKADKKVIEARADARDDKQTADYKVAIEKCDALAGAAKDACVMSARYQFDK
E8JV61	1.107	9.8	MLVETDWLRLTDAEALALAETDWLKLIDAEALVLVETDWLRLNDVEADSLAETDWLRLNEVEALALVETDWLRLSDAEALVLTETDWLKLNEAEALVLTDTDWLALNDAEALVLTETDWLVLNDAEALALVETDWLKLTDAEALALTETDWLKLNDVEADSLVETDWLRLTDAEALALAETD
A0A2V9IXU5	1.108	29.7	MTISDPLARVLAAGRAQFNARVAEAKHHYPALDSMAFAAFLRTSVDAVVRSVAEIAPERVAPVAVVAYDIGLELVGQALAGPGARSELIDRVWQALAPQYARLVSEQPVEVLGALTNAAVNIGKVPNARADQWIQGMTDLAKYADSVSCLRAIGQIMAWRGGLAHFRLGAIRVADQLPENVALAAVGAAAGDKWTSVRENFLADPWWAPAVEKRRALQGIEIGQFTGFGGIFRAPPEVRANAEGFCVKSFDRFSFLIADAYGAVLHPATAEEFDGSKIDLRAKTAPLKGSKLLLGGRQVELDLPEDGLAVTCNEHTIAVTSLYTFTIRLFPLL
A0A6L3MX03	1.109	19.8	EIVLRNGTLRWRDAQHDAPELALAGIRLAVLNDGREHRAALQAPANGTLLLGPLDFRARFRHKPLAPIGKPTNWTGDAYLSTGPVDLQTLGRYLDIPLTIHAGRIDNAIWATFENGHLRSAGGDLQGADVVLRVRPTQPRLDVPTVGFGWDMALDAGRDYTLHLTRFNAELGQTPLPDGTPLARSLALSTLTARYRVPAADQGQLLSVVGDRVDLGILSEFIRGLPLPARLRNELIKLDPRGMVSNYHIEVERAKPARAELADEERRTGAAPIVRYRFLGDLQGISFAAQEPPPGLSPRGHP
A0A4Q5UE51	1.11	29.4	MIVFAEQLTPRLKYIAAFIGTQVSGHEWTVTNDVSVYTAHTGARINYSTNVLAQKELRIEPYGLLYQQGISDQDIDISQDDPERRLFKNDSDTGFDIFSAVF
A0A3N4UW15	1.113	20.1	MDTSDTFQVQFKGDAKTYFGIWIVNLLLTMVTLGIYSAWAKVRRKKYFAQNTTIDERRFDYHATGKQIFIGRLIVVGAYFVANILFAVAPIVGGIVFLVFLGLVPYLINRSLAFNARMTSFSGVRFGFNGSYWRAVLVFFVYPFLAIFTLYLALPFVSRATQKYVISRHRFGTSPFAFSSAIGPFYKAFLFAIGWMFGIMLLGAIVFGLPALMMEFFGASSAGQDPSLEAVIGFFIAYGVILVAILPAAYIYQAYLRNVVYAGTSLEGGHRFTSVVRPAKLLWIALSNAVVTACSWGLMHPWAAVRMARYLAASSYVTIEGSIDGIIGEEQEKLSALGDAFTDFEGIDVDFAI
A0A4Q9KXN4	1.113	1.3	ITNTLINTIVITNTLLNTIVITNTLLNTIVITKTPLITIVITNTLLNTIVITKTPLITIVITNTLLNTIVITKTPLITILITNTLLNTILITNTLLITILITKTLLNTILITNTLLNTILITNTLLITILITKTLLNTILITNTL
A0A4U6BSP9	1.113	12.2	MSGNVSFGACAANHLRATQYGSILISGVNYTINGSAVRHHSASPAGYINLVNLTVTLTGTLAFSGGFAFADRLGFITNTNVTYSGSATGARYTANSNAVINTNGGGANFFPGSVAGSAATGGQYL
A0A317TP02	1.114	22.6	MEKSAQIFCILEGILMAIVGILFFVKPMDSLLYFTIVAGILIIGSGIFTIIKAFKSSRKGLYIFTGIISVLFGLMLCFVPLESIDVLVIFYGSWALVNGIFLLIGEFTYKTFGFNATTLYSILLIILGLLILFEPISFLIATPFIIGIYFIIIAIFEIYLGFKL
A0A2E7NSS7	1.116	12.2	MELLEDRTLLTYTASLTGMIATIGGDGAGDTLELSTDGGNLKHNRFTAGDGGFNSDIDWDTSVAGDQTIAVANVTYLTADAGDGNDTINLNALDFDSIGVMVDIDGGLGTDVININGAVSVDGGTPDMQLEAETIADAAALDVDGELTLEAGAGNSITLDQAGNDFGSVVITSALNVTLVDANTLEFGTSSVSGNLDATATTGNVTDSGVATVGGTASFTAANAN
A0A2R7SDD8	1.117	28	MRPLEWFRLAALHGPLAFLLHDDFYSEDGVADQNRIPVQQAGLFPAPTLDSVRADLQKLFDYTFTRWRLEAPVVAALNVYAPEVLLRTMSQRMLECPIPWIESRCFEVAATLGPAARDWVRANWANGTKSATLYAFLKSAAACLPAPEAVPQALQAVEAADGGDISVTALALVDFHSPQVLDWIERTVRSPVSDRWGYLAARSS
A0A7C8EJZ1	1.119	10.7	MEVIISMLEDSAYAVIAFVFMFVAKKLDDFRTSYNEDREIEEESNLALGFRKAGFSVALAIGFLGSISSLTEEFVPNVVGLLIDGALLVVIMFAARMVNDLVLLRKIDNDQAVKDRNVAVGMAEFGSLVATGLVMNGAFSGEGGGIPSVLLFAVLGQICLVVLAVIYEFITPFKVGEEIKKNNPAAGIGLAGMLIALGIILRASIAGDYVSMVDDVIAFSLCAGMGIVLLLIMRKAVDIFFLPHTTLATEVARDQNAAALLVAQGAVVAVAILIAAVV
A0A496SS57	1.12	19.2	LTMDADQTITALTNVSTLTASTVNSNITVTEDNGLGLNLVDAGSGDVNITVNAGNLTDNNAGANNLKANDVTLNVAGDIGTAANSIETDIDTLAITNAGNAYINEANGIILNNINVTTLFDLDTSNNGSVTSAAGTKITGTSVDIDAEGAVNINTNIGDITVATSNDNVVVNEDNGLAVNTINAGSGDVTLNLTAGAVTDNNGVTNNITANLLNVTAPGGVDLDTTIDTLTADTSGGNGNINIDETNGLVLNDVNAGSGDVTLTLAAGALNSNPGTKISGNLATLTAPGGIDVNTNITTLTATTTNSAIKVTEDNTLVLNDINAGTGDIEFDINAGTLTSNAGTKITGDDLKIEGAGEIDINTDVTTLEASTADANITVDEDNDLALNLIDAGTGDIDI…
A0A7S2IQ83	1.12	13.1	MNFPKASAPMRSNVIVAREAVRRDAGNLRHVLGGAKADRETVLSAVSRGGQLLTHAAPCLKASRDVVAEAVRQNGMALKSAALSLQGDRELVLEAVRHRGRALQFAHADLRNDREIVLEAVRQ
A0A4P7H094	1.122	21.4	MADPAMYRAVDGYYFQTPDRHITCGILDQPVGQPRRTAGCQGATGPAPPHMQKCWSTDPAAAAVAVGEDAGYLCVNQGFYTGPEVVPGAGPGVGPVLPAGATLSAHGFTCRAETFSVICSNDEDGHGFEIAPDSNRVF
A0A136NBC1	1.123	23.9	MTPNEGWLNNMTYYITPTDFNIEIIENNIRFVKLVYPVKTNTKWDGNVYVASQTPELSWYHNWVYSYTNINEEYHTGYIHFPSTVTVNEANEYAGDSTNNLYSTRTFSRERYAKNVGLISREIVNWEYQENIKFRKGFILVYRAKSYN
A0A520NVP5	1.123	25.1	MLRDGVAAADVTIETMGYAAEAVKSYAVFARLRDQDVIPAKVRFQVSIPSAVALTAGFFEMPERTTAEPIIEAALAREIDAIAAAIPHDQLAIQWDVCHEVVGADGGLPLHYGVIVAGTTKRVARHLGFVPAEI
A0A6B3SU91	1.123	20.1	MSSRFSCGDSVESQVWASWDGSTFMHNWIQGDINRVTQQGDVYGLYDFQIESENMWNMAQRCGRTNRLQEAAALINSTYSKLQAAPNGGYGRAWVCTGGAGTVCYDSGLANTEVKLVSFQFLGAATFVANALANSGAALSSSDKAFINNTIAITNEHLVRWANDYQIERLQTMMSATTSSPAWNDSFLLFSDIDLWHLTIYAEMAGLRKWQASQGIAVDKSNDTRLQSHMNALLAIFNKRTSLITASTTAKVPGAAMADVDRGFWGNMLANTYASYSGSTKPVVCSPSTYTNVSTSSFTKRNDTGWDFSHARRLVQAMDGLERNRAAMLSSYALTDSQLPPTTLPKAFAAALLNNVWNGDTAQPGFNNYWSGANGWFGAYYSSSISYCDEGMKPYSMAD…
W7WS30	1.123	15.4	MFFEPQGQGTARFRVQMDRVVMRDHFLSMREFKCLPAAQEISCFVPYPYAQPGTVSPGQFAWLEHSLLFFFKQPADFGAKLWNGIIFKLTQTPSGLVGKPQAVDLNRIGVPPDNLNEPPYGPFDRDDFTPGARWVQELRIE
A0A382R548	1.125	14.7	DLDATSNVFTGAVSLSTAGSDGYVELSNGSNSLTTGTSSVGGYLTLTSGALSLGAMTVGGNLTANADGAITDEGIFDITGATALITAGNNGDTMDILSFWHLFGGSVTATGHHVKIKSGGNLTLGTIRATRGQVKLTTKGTVTGTSPIYVNSDTTILAQNGGTNYDITLTNPNSSFGGNYESAATSTRVTTDDTLKVTGHNVEVVSAHTFHLLDSTVTGNLTLTSSSAVDNAGVKGIDMHASSATIPVGVNLTVTTNDNDGLINLGDLAVDGTIALETDGTGAATVVNDVNLVFADSTVGGALNATATTGDITDNGALAITGAST
A0A7X7RMY7	1.125	10.7	MLRIDNHNANVGLWTPLGLPGDSAADLSGDHLFISGTNVVVVPEHEMPVLANRVTLWNGALLTHQACTADQVYSLDLTVEEALVIDTASRIDATGRGYLAGRTTGNSTVGGATWPSGGSYGGLGAGSPANKTYGDFREPVEPGSGSSNVAGGGLLRITSGSAVVDGVIRANGANGSYYSPCGGSGGGILLNAGILSGNGAVQANGGAGYGSYGGGGGGRVALYAWDTMTLSASNAVANGGSGGGQA
A0A4R9WVE0	1.132	20.5	TVEGYHAMKSHVLVRFGRWQEIIDEPRVAEPGLYVLTAAMQHYARGVAHATLRRFAEAERERELFHQHLEGIAPERRFLSNATRASLAVGAALLDGGLAYHPGRHEEAYGHLRD
A0A1B7MDH5	1.134	23.1	LRAYQPVGIDHFYTWDTIEMAKAIYDSGYLSEAHQGTIFSIQVPGSIPLYRLYNPTTVDHLYTTSTAQKESAAAQDGYRYEEIAGYVYESDVCDSVPLYHLYSYAGTDNFYTIDEEEAVNVAAHDGYTMVGTAAWVIPTDQTQTFTKTHS
A0A6M1ML30	1.134	10.8	MLVLAEILAAPTAAEAALLAHAGAGTPCQFGTALPDPADAGAPRIRAALLAHLVTGGSAEAPVAPQGLRLIGAVVEGPLNLSFLEARGETDLRLCAFTDAIAARRARLVQLVLSGSCFPALTCEGATIEGSVFLIGIACPGRISFATAQIGGQLALHGAETGPFTAQGARIGASVYLRASREAPFRARGEVSLANAQIDGQLALDGATLDNFDGIALNAQGARIDGDVFLRDQGPHPFRARGEVRLAAAEIAGQLDCSTAAFAAPEGRAAFAAQRMQVEAEFFWQKVDMPSGSLHMPSAKVGDLVDDPASWPGAGRSYIDGFGYDRITRDAPVDAATRLRWLAQVSSHDGRFLPQPYAQCAATLARMGHEAEAREIMEAQARRKGIQRRRTRAALPDGS…
A0A259DIH9	1.135	25.5	MLGSVKLSAPLDRNMGDTPVMPLALKLDSLQIFWGGVEVAASGAVTPDAEGYAAGRIEIAVTNWRPLVPVMVASGAIKPELALTVGNMLNALATESGDANVLQLPLVLDGGRMSLGPLPLGAAPRMVAPTG
A0A382THZ2	1.136	29.4	MKTNQVTPYMVIINYYTLVYLFLGTLFLLTFNGTFYLQIIIFLFWIYVVPPSLCRLILLFFSLPAGYSYPSTRPYKVWWLLTQFQVIFNRIPFFEEVLRMVPGLYGTWLNLWGSKVSLMAYWSPGVVVTDRYLLQIEKGAALGLNCTLVGHVITKDEKEGYRLL
R6SWY9	1.139	14.9	MLKINNKEYKVLTSEIKYVNATHNARKGYSILVSLDIELNNVKGYISFYVDFFEDKHFKNIKNRKYIELPTELNSKITMIEIFDTANFIDFIDSEVNLEFGNIYNNQIEMKLNINDELIKLEYKGLLNIK
A0A210QXZ1	1.14	7.3	MSYTPIFTGTTSYTPIFTGTTSYIPIFTGTTSYTPIFTGTTSYTPIFTGTTSYIPIFTGTTSYTPIFTGTTSYTPIFTCTTNYTPIFTGTTGYTTIFTATTSYIPIFTGTMSYTPIFTGTTIYIPIFTGTRNFTPIFTGTTSYTPMFTGTTSYIPIFTGTTSYTPIFTGTTSYIPIFTGTTSNTPIFTGTTSYTPIFTGTTSYTPIFTGTMSYTPIFTGTTSYTPIFTGTTSYTPIFTGTTSYTPIFTGTTSYTPIFTGTTSYTPIFTGTTSYTPIFTGTTNYTPILLAQ
A0A3E0QXG1	1.14	18.2	MAVRRFAALTGLVFLLLGLYGFIDPDGFGLFHLGAAHNVIHLIVGLLGLAASSGEGYAYRYSQVIGIFYLLLAVLGVFTGDLFGLMHVGLADNALHFVVGAIALYFGFVISESAQEARSYR
A0A2E8H3E1	1.141	26.5	MGRAAVYLLEAFALLVIAKWAYTGLYRRVDLKAELFDKGNVALAVSVAGYLFGVTIALGGVLAGPSAGWQADLTAIALFGVMTIAMMLVASWLCEKVLLPRFDNTREVVEDQNLGTAFVEAGVHIANGLILLSIQQGTGAWWVGVVFWALAQAVLLILGRLYEMATPHSIHEQLEGDNAAVGLAFAGVLVGMGNIISLAVAGDFAGWQDSLTTFAVDAAFGLIILLIIKRLTDVLLAPGVSLAAQQTQEEPRIGAGLLEAFGYVGGSMLVVWVL
A0A7M5WJC5	1.142	16.9	MCCAKKVVKKIAGEHTKCCITNPYDERRDACCNKKIIPKIPGRSECCHGRMIDPRKEFCCDFKIQKRKFGKSTGCCRLGLWKYTMYNTDSHICCARELRPRFTKYARRHEREEAKKRISCCNQAAYDTKHEICCGLRVHKRKNRAERCCGSRTYDRSRYICCDGRKYRFNRKKLVEQRGNTYCCGKRKYDRRRA
A0A0F9E6M0	1.147	18.4	MATRDWIGTDSGNEGDWSVAANWSGATVPITGDIARFLTGSQSVVAGKDQSGVNLLELIVTSGYSGDIGSSTGKMEIGATTLSFQGRGNAWFDVSTGSFNYDAVYVQGGVSGRRLYITGNVAAAHIMEGFVTFESGTVTEAWLETIGTQLEVPQVTITDADFTTLHVLSGVVTQNGSGTISALHILAGTVTSQEGTTTNVTMRGGLFVKNSPTTVASLKMYKGSCDASQDDRAKTFIDIETHVGMMLNLQNAPDNVVVTNPIKIVGGRDNIKARTLSTTGI
A0A0T6B7S8	1.147	29.1	MEISIIGGETLTVKPSAFDSMVGFNLLRVDGTKNFVIHRQAFTNLSASTLLVQVQHCNRFILESNGFKNMQTPIIAEISSCNQVTIKNSAFGRLQTGKFYNIQT
A0A0H4WP92	1.148	21.2	MVLLDILEEHLSEAAFQWEQWERALRAPDFTLHECAVVEERLRAHLEGIEEESAVEAVLWPAFETEEPPLIFAATYALLEVGKLDEVLLQFKSAKPEARVGIRRALELSETPALSARLTELLKFGSSPVPWTPEM
A0A841BX62	1.149	23.5	MAKPELSNVESELHIAAISGLAFDCAGQTVRAEVLRWMVTNSIDSTITALLLRNATITGTLDLQELAIAAPLALVECRFESAPRLDNASLTSLRLSGSTMPGLHAMGIEVKGSVWLDEGFHSTQEVTLERARIGNELSLRKATLESIEPNRWALNANRIKIGGALFAGLMEADGQIRLISARIDGLVTLRGARLRNPGKICFQGERMVLGDSLFFQRAMGTKEPLEASGAIVLTNAQIAGGIAFEGALLTEPQTLSEKPLEDPTSIRATRLRVGRNLNLSDGLRCAGGIRVKSSEIGGTLNLHGIESCGGEVPINLSGTTADTLDLRFAKPLSGTLDLTNVTVVRLVDAAETWPVRISTDGFTYESLQPQPEVSAEQRLEWLQRNKSGYSPQPYEQLLS…
A0A1I7NFR4	1.151	20.3	MSAYIYQGMRFGVLFTWDWPYLKQGYGGTVVCTLDGDYIRDGYGGKIIFTWDWPYLRDGFGGPILCSEDGGYIRRGMGGTVMATLDGAYIRSGYGGSIAYTMEGMVPKPIIMMIIQEWGC
A0A2T3BUY2	1.152	21.7	MISAKSTSAVLTGQCGTVTLSGAEVRANIDSAKKLVVTGPGSAVIGKTWDAVETTGAKASLNADEISTLTVSGADTTVTLSRKAGKVTLAADGGSLNAHEVQSLAVTGDRNTVVLSGALSGLTVSGDSNTFNWSSGVTLPGSDTGKDNTYTR
A0A1B6NS88	1.16	12.9	SNQITNVASGVGNDFNAANIGDVNRASAAAKTEVAAGTNVAGVEKSTGQNDQDVYTVNVDGVTASAGSSAVTVTAGDKDELTNITDYAVDLSADSKASFGKR
A0A1Q7ZEN5	1.162	7.8	MSSDGLAGTLDRLSYTQLFLQLDDEAQGKIWSRPQAESDLRSIVLDTRKSERTRFLAAELLAARSKRLAKAVPGDVLAQVYVGGLRSGASQMANPWGLPGSTGPLSERVLALGKVATAPLLEALDDAEPMVYSGSREASIGNSYQWRVKDQAASLLAALRGERLAPDSDPRKRDKAIAALRERVRKNG
A0A2E4B7C6	1.163	28.3	MEYTLRQRMSLVLEVDATAETIAGMRDAEIDHAFLLAHHISPTLIRAAKITPLQLKAHGTNTVAKLTELGFSALHLLDEGWCAQCVAAYGAPNLLDEFLVTTNDAVILAASPAIAQLGINLGILLLMCSEQPAAAREVLAQYKHVRNVPPETLLETGLRAKDLQSLGYTKARLREDTYATDAQLSMLGY
A0A3N2REH3	1.163	26.5	MAQWADRVQGDERLLIQALATRHWDGHVRERHLRSILPFQRDWLAAFVVQLLGEYVVEIAQAILASIDELDSALYGAFVKENPGFMATTERRVVSYWNCYYRHAGYKYREEYPAMVALRAIQRMAQ
A0A1N7BGF9	1.164	17.6	MNGSERSVRVEGTCAQLSVSGSALTVDASAATIGALTMSGDRIRVTASAVDDATVQGNDTSLTVAGTLGRLDLSGDRAAVAVEWSLGSVIVRGQDSVITARGGIGDSTIDGRGNSVG
A0A1V4QYS3	1.164	16.7	MNLEYSFQAPSAGAAGGLAEPLLVLPVTNDGVVIMDVTSYLHRTIIHGKGTFRDEKGVLVTVTAKNAKVEVHTDAPGGGRIQRLVVRGRAANASVTVTTHGGHTRAEYIGITGQLGSFNARTTDLLGDMDIARGLTKLHLGNVSGEHVIDIGTPLKPKAAVSITLGRVADLSIRTDTPIRSLKVVDWRDTGGLGDRLEAPWVGKLFATGVKKGLPGHFQADLLLAGTGNKKPALGSARIAGDMTGAQWAITGRTGKITVLGKVADSTVRATGSIAGLALGAAESSDFLAGVAEGVARHAASAEDFVNAASIKNVKITGLKNAPGITRFFADTNFSAASIGAVSLLNADFDNGNVTFGLFARSTGTGREIKSVRYLDTITGERWQYPPRKGDVFVAPGDL…
A0A836MPS8	1.166	14.9	MPNSFGISVNNAGTNLTLNTQNINSQTNAIYAVNSGTGATSITINGDISSVNSDAIYAENDPATTDLTIHTKNINGKNNGIYAANFGTGSTTVTAEGNITATNQNGIYAFNHGKDLTINTHNVQGSQSGIYATNEGTGSTTITAKGNITATNSDAIHIENKSNTKDLIIKTDNINAKMNGIYTTNNGTGITSITVSNDIIAANGTGIFAQNLNTAGNLTINANNINAELNGIYIINNGSGSASITTAGTIQGQHQIWHPRRKQPNSSKYQRQSDQWFHYRRIRRH
A0A1S1YEQ1	1.169	26.5	MVSQLLKISYDNVLVKNRGFQVKENRVKDLLEQIGETFLDGYHAVVEDPVNFTKKFEVFPLEFKGFAYEGAGMALKLLDFFYFNKGRFQDFAKHEGATHSYMLHVGAGWSYAKLPMFPKRDFQKQHPIYKWLIVDGMGFYFGYFHWDKLKNGMKAPGKIKSGSYIENAFFQGVGRSLWFVFGANIEAVSATINSFPTNLHNDLWSGVGLASAYAGGLKHASYSDIRKLAGDNLTAYMQGVAFANTARIEASTPAAHTAITSLAMCNMNPVQISNLTYLALEEAKKLNNQTPIYQNWRAILQQHLAKGVPVKC
A0A257JGL9	1.169	17.6	GLLTGSTVDAGPAGTVTLSAGRDLLAAGHVTAPGGAVSLALAGAFTAATAGYAGSLVVDSTARIDVAGTTLLTPTTNGLRQGRVLPGGTVDIAGARLTPITLREGSVIDVSGTSATLDLAAALGSQGSQAFEPVLTASAGGTVRVSAREGGAQFGSQLLAHGGGNGAAGGSLQVRLQAQDNPQDRQFDLPDVQLVVQAAAAPNGVKAGQVTLSSNALAQAGLSELRLQSSDRIRFDGSQALHLARDLVLDAPIVELGAGAAVNLSAGSVLTLGN
A0A2S4SY31	1.17	25.2	MYSLHNLPADYQAFQTLNLCSNKVLGGGFPFSLGSELPLLVGNGPGPVIWLQAVQNSSTKELLLLVDRNVPTVKGVEVTKPEEGVIEIFIGTTKILRIKKTGSDSAIISKLDLRPIGLNITGNQENLSIGGSSFSGNTFQGAQVVIGLG
A0A356T1A2	1.17	16.1	NLGFDGFNAATSANIPEQSAMGDESGTLVVTGQVDQGSSPNKEMRLRAALTDYQDVVLVEDELVIVYDSVDAPLELDLSLRGVPDGTLQGTLTGALEMTGDITGSVVLDLTIEGDIEPDPMDEARVRRVPGTTSIRGTATSPYGVFEVDVVR
A0A1V9K2L8	1.171	25.4	MLNAGELMKAELDRYDWAAFRCACAQSAAHLPGDFLLLAAAKKREDAWAVGLENHLMIQSFPQEPAVPAVPVLMAALTQDLSVGARTEILDLLLRLIYNDDEDVSEACQQAAQKGLWLFYAEIAAARGPDTVAYACDILKLLEPDQTRLADYRASGHFDVRSFSY
A0A2E7AVI1	1.173	12.1	MTNARVVADLGTVTSTPAEINLLDGSSSGTIVNAKGVIYGGSGEVNATTLQIAGTAITSTAAELNILDGVTASTAEINILDGVTSTATEINYVDITTLGTSQASKAVTADSNAKVKFIGTTSLAEIIEKVDIPTSTTGTINFDFLTQAVQFYNTDQTANRTINFRGDGSNSLNSIMATGESMTCAVLMKQGGSAYYLNAYQVDGSSVTPEWSGGTAASAGNANSVDSYVFTVIKTGNAAFTVFASQTQFA
A0A359KIE4	1.174	29	MRSIDDIVGRVVAGEPVDPAMVAQDDWTALIDGLIGDPRGRRWLRSWPALNPVLAARLLDWPEDFVGRRRDTSLDRVVELASLDDLDARAEFLAVGPAASAMWRRFASDPDRLIRVAKRVVMGEA
A0A7Y2XCG0	1.175	21.1	MLLLFSVDAYSQSTSWIGTANFNWTDASNWTNGVPTQNLHAIIGDANFTGSNQPTLNSGTLKCKSLTIGSGTKSSTLTISRNLIVYGDLTIGSNGTINHNTRRLITLNGDWINNGTYTATNNASRVSFSGTTSSLVGATTFKDLRINAGCTVTLGANITVNSDFDCYGILNPTANYVVSGTADLDVERNGSIQVHTSTFAGNYTISSVDIDARGEVNYASASITQTVSSAYKYGILRISGGSTKELAANLIDIHSGASTRGRVYV
A0A7Y2ZSS3	1.185	23.2	SEAMDEVSLKVFETQELIETSRMAPDFNLPPCVTVTVVAEQNSREVTIDFGTEGCMINGNLFKGIINLSWNRNPQAQEILITKSFTDFYFNAKNIQGGKTILKQRQNNNGNPQFTKTLDITVVWPNGDTANRTGTKIREWIEGHGSGVWSDNVFEISGNWTTTFVNGNTHSYTVLTPLRREVICYYFVSGTIDVIRTNFSGVFDYGDGECDNLATLTFANGTVVDITLN
A0A366ESA6	1.187	28.9	MTPSQILKVLSQGHDRWPGEALEAASAQRSEVGVLLLEKLAQAVAEIENLDAAGFPKAKVKRFLNATSPLFFGVFLLADWRERAAYRPFARLMRFPWVSHDNLLGEPALEEPGYRIMASLYDGDPQVIFDIILDGGADRSVRFWQWHALTLIALEGKLDRTVAADFARQAFGKLSRDEEESLIWSGWEKLVSRLALTDLAPLVRQAHDSELLVESTYEEFQEDLEYAVAHRDAPCRPGDELQAFAGVQELESWVES
A0A367LV54	1.187	16.9	DRDLGGSYVLGTRIAGGHSSFLSIGNASAFGGTFDGLGNTIDNLAVYGTGAYSGLFSVNRGTLRNLNLERISADGAQATHYNVQVGSLAAVNLGRIDNVNASD
A0A383AZI3	1.19	18.6	VTVLGDIYLITDAGNGVIDMGTLAVTGSVDLATHGSGDATLVNATALDFAASTVGGDLTATATTGNVTQSGPLDINGTGTTTITASASGADIILFNPLNDFEGAVSTTGDDVNLWAADTMDLGAATVAGDYTVFAGTSIDDSGAQVITGDAAFYTHDDSSQITLDHPNNSFGGSFNTVGGIGYLVYDTSLDGIVLIGRTVVGNVIVSAAGPVTQSGALIVGGFTIISATGQNVTLTNASNDFQQEVRL
A0A210PYG8	1.191	4.8	MGTQITRITMGTEIPRITMATQIPRITMGAQIPRITMGTQITRITMGTQIPRITMGTQISRITTGAQIPRITMGTQIPRITMGAQIARITMGTQIPRITMGAQIPRITMGAQIPRITMGT
A0A2W6PS02	1.191	18.7	MTVLGAVMRPLFEVAPADLPAAATDTGATAERLSKVVYTVTECCQTTLLNRREPALLRKLDAYPEELRGFAYEGAGVALAALDQLLPWGRRTRRFADGAARPYVFAVYLGAGMGLARLRRNPEPFRRRLGDDVFNWAVLDGYGFHEGFFAHRRHVQERAVPRHLSGYALCAFDHGLGRSIWFATGADVQRVVATIEAFPAARRGDLWAGVGLACGYTGGVGRPTVERLRDRAGAHRARLAEGVVVAARARHQVGNEAEHNETACRVICGIDSREAADLAAAALTGLPADGVEPAYALWRERIRRPFA
A0A837WN95	1.192	18.7	MSILEGAQLQKLLKELLAAKDSTEATRLIGRFKTHGEIHFESVEWIALRETTKDGNLVFPKINWGGRSLVYTNCDFGDGDFIFPGIFHGPVVFHDPQFGAGLVSFAGSEFRGLQINNGCFSKMGHLNFDGCSFSGKTRLSIKQLGNKDLIFGHSRGMTEGEGESTKIGGDLFMLSVEASEGQFVDFDNAQFLAKIVAMDFEGATSLRKVEFNNTLWHGQQVQIRNLNLGSEEKPRLAFTNADFTAVRHLSINNIGMRQGTIIFALARFPSEAISHLHFGRIGPGKVIFHHAVFPGSAEFSQDEDSPFLSELSFKGSTFEGPLSLADMKFGPVPDLAGTQFSKHLNLANIEFGKGLSRGDIRQEKNRGFKLQRIKELAEGNRDHGLALRCHAEEMKWSRF…
A0A7S2CKM4	1.193	22.8	TANLRRDREFMIEIVKQNYRALFYADAEVRGDREFMIEAVKQNWLTLGYASAKLKGTREFVLDACEQNWEALSYASVELKCDREFVLNCVEKKGGGLKHASVELRNDREVVLNAVKQDGNALEFASVELKCNREFVLNC
A0A433EAA0	1.194	21.2	MRTERTARFEEAVRQLGGGTVEARMGAARTLVILADEWLADTAVTEHERHHQVQTIIDALCESIRSPFSLAYRAELWADEPTGDLQEQSRFYAERAELVAEAKVRRSILTEIHERVRWMTTKTVSQNPYAPLKTGDFSPGTWSGFAYDFSGTLFFYPVDFRGSCWGQGLNLSGCTHREDANLTGSYYGGPADFSGSTYADDADFFGSVYAGATDFSGCAYGGYTRFGGSLYREFVNFSGSTFGPYAGFISSVYRSDADFSGCTYTGYMSASQCAYHGRAIFTGSTYNSDTRLNHSHYSRAARLDSCTYKGDAFLHDNTYCGTFNASGCTYTNPASFDRCTYLQDASFVGSTFGHYFTGSDSAYYGRVAFNRCRSTGYVTFAGSIFHEEVNFTGNVYGMN…
A0A3B9KTD8	1.197	29.5	ANKITVNGGVFNGGIQSAGYVACGIYVANSDTVVVNGGTFNVTDGVGILARSGNTTVGADVVFNVTGDGHLGKVGDSKVTVPAGKVLVLDLAAGYPGGEPTLTNNGTYEVQIVEV
A0A699TQT6	1.199	26.4	KPFPLRVDEIKLAGGNVHFQDLRPSEPIEFLYDELNFELKNLSTLPEDNADMTLVAAGPEGGQIDWVGRISLVPITSEGTLKITDGKMKVWWPYVRDALPLVLKDGVLNFNTHYTLSLAKETEMRLDNTSLSVAPFAIDAPDGRPLVRLKNLEVSDTSIDLAKQLVTVGKIRSQGLETWAAREADGQLDWQKLFAAQPSKAQEKKAEAAKKEPAT
A0A210R053	1.2	1.5	MTLSSRTTGLTKLSRRTTGLMTLSSMTTELMKLSSRTTGLMTLSSRTTGLTKLSRRTTGLTKLSSMTTELMKLSSRTTGLMTLSSRTTGLTKLSRRTTGLMKLSSRTAGLKRFK
A0A356SZ27	1.2	24.6	QFCNGAETCVSGGCMPGTAPSCGDAVMCTTDLCDETADVCRNVPDDTACGASETCNATMGCVPECAGDGDCDDGQFCNGAETCVAGGCMPGTAPDCDDAVMCTTDICDETTDVCRNLPDDSACTSPLVCTPSGCGP
A0A2L1D6F2	1.204	9.2	MDVPDTQDRIKWLAAERDINANPDMVARTAIERNDVVVPVAQDRIKWLAAERDINANPDMVARTAIERNDVVVPVAQDRIKWLAAERDINANPDMVARTAIERNDVVVPVAQDRIKWLAAKRDINANPDMVAGTAIERNDVTDRLAQDTIKERAAKRDINANMVARTAIERNGVTDRFAQNRIMQHAASVEAFSNAIRGLGERFRQEGGRGR
A0A524HUX4	1.207	16.7	MRRVNGVNVTLWMPRKDNKDAVVSGLSLGLIPGGGEVRGIQLGVLGASAEKSLTGINAGGLGVGAGDNLTGLNIGGLGVGAGENVKGISFGGVGVGAGEDLVGIGVGGLGVGAGENATGLFMGGLGVGAGTDFKGLAFGGLGVGCGEDFTGVAVGGLGVGCGKNFTGIAIAGLGVGAGEKFSGIAICGLAAGAPEVRGLVIGGIGAGGVNLKGVFVCGAMIRVEKGGRLTGLAVSSFNHIRGTLNGLSIGIVNYAWKLEKGLQIGVVNIVRDNPKGLRVLPIFNADFD
A0A837L999	1.208	26	MKICQLAIDRLNKINWFVNLGMATTLPGVIQAHSLSLFIKGLKSDEWESVTLEAGNEITGYLAKKHTNKYQYWNFLVKEAKKVVENDIIPKITLPESEKGTMTENLKWDLVNFLLEDAYSSLLQEPFFFNGLISVYEAGHMPCGWSGTWPAGKLVIY
A0A3G8YHD0	1.21	28.2	MQVTPAEAVRLLKHRTAPDALHVTGPLDLSGAAWLRELPLWLRCSALILDDCPQLSALPQDLQCDRLSARRTPALTELDGRISVRERADFSGSGLKRVQAELRASRLSFAGCRALTQLEGQISVNTLDLSGCSSLLHLGAALHVIQTLELAGTSLASLPPGLRAGLRWSGVPVDARFVLQPEALTGREVLLTRNVQRRRILLDRLGVEKFLADVGGLVLDRDRDAGGERQLVQVPFEDDEPLVAVLVRCPSTGGRYTLRVPPFVRTCAEAVAWTANLNVTDYRPLREA
B9XAB5	1.21	28.3	MFTPLPLDDPRWFLLQHAYGDASQESSAPSCWSAKSGFGDFSTMPSIMDCLRSLQANPEPQSDHGVEPWNTLFSSLCHQGTIYSASFAAVPHILEIGLQAAEKGEIDIGFLLLPTLIEQSRLEGGQPETPAEIYETYLASLPCIHELAYAMSADSWNQHQTALVAAAMAVAQGHLQLSKCLLELGDPNVPGRFLEWFFSQ
A0A0F8VUU6	1.211	17.6	TLGKGAKTTVQQIRAAGPLRSVLGRTTYLLGNATFAGSLAKLTLADVADGHVISIGPRAPEDTKTTATITLGRVSDTTIDSQIPLKSIRVVEWLDNNATRDAIIAPSLRKLTVKGAKVNISKGITASAGHFQADLTLSGLGATKATLGSAKIAGDLADSIWDIIGYMGKLTVVGTAVDSTIRTTGNMAGITLGAADGSDFLAGVKASVTGHAAAVDDFEAPNATIKSFKIKGPKGADPSGWFYKDSNVSAPTIGVVSLLNVLFPNGGTDFGVWARDAGTGTEIKIVKWAHKADKTIKGFWSAQSGLLSTPTDLVVQVLST
A0A6I8SU21	1.216	6.9	TGAGYGTHGRHVLGCPFGAGYGTHGRHVLGCPLGARYGTHGRHVLGCPLGAGYGTHGRHVLGCPLGAGYGTHGRHVLGCPLGAGYGTHGRHVLGCPLGARYGTHGRHVLGCPLGAGYGTHGRHVLGCPLGAGYGTHGRHVLGCPLGAGYGTHGRHVLGCL
A0A4R4LF14	1.218	27.8	STRGFHDKSPQARAVLETVGASFLAGLSSAAGARQVTDVDLDLADLPTRFQGFAYEGAAMGFALVDALTPGTPRRSAEFLAGTGDRHVYMAYVGIGWALARLPRMLWRRALAAATDPLLRWLVHDGYGFHQAYFHTDAYVHGRRAVTDFPWPSRAESGYAARAIDQGIGRATWFVAGSDPKLAADLPDRFEPARR
A0A3M1VDR8	1.22	17.1	MQQIQIYLNDPMRGHLRSAGLVLMLIGVLGILLPEAITITLNLLIAGLFLVAGVVTAWLNWVDYRQSLVAWLKPFLLLLLGILLAVQPQILAAALGLLLMLYFFFDAYASISFGLSLRPMPGSGWAVANGVVSFFLGLVFLVGWPFSSMTLVGLLIGISLFLDGLTLFLVSRAAR
A0A4Y9ACB0	1.22	14.6	MGLNINGRSALINGGDLNINGRSALINGVGLNINGRSALINGVGLNINGRSALINGVGLNINGRSALINGGDLNINGRSALINGVRPKINGRGTFIDGISPKINN
A0A3R6MKQ8	1.221	29.8	SSGDYAQIGSSGNYAQIGSSGYSAKIGSSGYYAQIGSSGDYAQIGSSGNSAQIGSSGDSAQIKSTGKNAVVMAAGYKSIAKAKIGSWITLAEWVQEDGEWIPKCVKTEHVDGTRIKEDVFYRLVDGNFCEVR
A0A6J8B532	1.227	19.7	MTARTITLSDDVCLAKGYAMTAHATTLSDDVCLAKGDAMTAHTPTLSDDVCLAKGDAMTAHATTLSYDVCLAKGDAMTAHATILSDDVCLAKGYAMTAHATTLSDDVCLAKGDAMTAHATTLSYDVCLAKGDAMTAHATILSDDVYLAKGDAMTARATTLSDDVCLTKGDDMTAHATILSDDVCLAKGNDMTAHATTLSDGRLFG
A0A1W1XR50	1.23	18.5	MAPTSSALGVTFGAVAGFWASSIVFVLLALALMAAGRGLFGLFNRRFNLRRQLVELDNPAVALVLSGYLMGLATALGGALIGPSVGFVASLVDLILYGILAIVLLHVSAWLNDRLILYRFDNVKEIIQDRNCGAGVVMAANHLAVGLVVFGAVSGEGSVLSALVFWGLGQAALVLVTRLYDALTPYDLHGEVEKDNVAVGVAFAGVLVATGNIVRYGIQGDLVAWGRDLAFFGAVLLFGVVMLPVTRWVGDKLILRGRSLTDELVNQEVPNLGAGILEASIYVAMSFLIGWAVS
A0A3D2F8M8	1.23	27.5	MFLGEITTNATIDLKGATIDGQLNCEKATFEVAKGRALSAQDANVTGGAFLEKITTNATIDLNSTTIGGQLNCTKATFEVEVDHAVNAQDAKINGGLIWREATVIKGTLSFANAHTSVLCDDESSWPSGGRVDLNGMTYDTIIGGPLDAKTRLAWLDKGSNWNGEFKPQPYTQLAKVLRAMGHDSDARQVLEKRDALLLKSYRKNLRKLSETTKNTTASHLATKSLAAAHWLFVDKLLGTLTGYGHQPFRSLRFLFLLIFLAAIPSHMAWTFGGFTPNSAVIQVSDDWKALSNTENAAEEWSSKTQAGRDWETFQAVAYATDLVIPIINIGQTDAWAPSTTRGAAGYHMWWLSWVFTIVGWIVTALGAAAITGVIRRD
A0A4Q5X8J5	1.23	25.8	MPGPELASKNLLDASLPDGARFFERAEKELAGPPGLRFRGLLASVPRRLGDVAQVLAEAPADLPEARPHWTLTDYARLWLVARALPLVGSAEQPDFVLQLFEGGELGEQVSLLRVLAALPEPERFLETGLQACRTNARDVFEAIVCENAFLSAHFPELNFNQAVMKAIFMEVSIHRIERLEPRITPELARMASSYASERRAAGRPVPADAEFLSKHGA
A0A4Q6AJE8	1.23	15	MTAFATCWAGAIENTGALILKDGTRFRANTVEATASTASFTNANASGGAIVSSGSITFDGNVTFRENLAIAAANSGYHGSMPGGASAVSSAGAIANSGTIVITANGEGKCHFINNEARATASTANGDATHTSSGGAISTVELPGVNLTSSCTFEGNKAETDSDVTTRI
A0A2V6K9W0	1.231	20.8	MDNATLVKKLAEQSVLKREPFNSLAYRELKGRKDVNSDSLVALIRERKNSDALLPLLLLRRLDERTYAQLPADLRASVLTDALQQSKNFNTWGLPHLYLEEASKAMLECDGSAVPALKRMLSETRPAPVFGSKERMEYLRYKYRLCDYALFFLKRLQGDTSFVMPLSVEARDSLIRDILK
A0A561P3F5	1.234	19.8	MNKDVMKELSDYLSIHAPDESSCFPIDRYYLQPFVHRILEFDKRGFLLYNFEDKHITYVHFLMLCLHELWERIDVDDIIYIVEQLQDPFSLFAIIMFMHRYLEIDILFLVFYKLRGISSNKKKEVKTILLNLWPNLIRPEDNMYWNDEDILGIRIDDWRYIKQKLLLDPRLCPAMDFKELSTFIENI
A0A661FVU9	1.234	22.3	MGALSLTADTSIDDARLNGTSTFSMQDVVIPGVGNIALAMDISLHSLDAESLGVIAAALREVQDEDNQEAALQAIYPQIEGDVQKLISSGAEIDINQFDLRLPQGKLSTSLQVKFAEMDKDADFSWSSVLLTMTASMNMRIPIALYELVKSMNPEAEALVAMGVLKRSGDDYVMDAEYAQGLLNVNGAPMPIPMPAM
A0A0F2CMW9	1.235	23.9	MNSEKNAAIRSEVFKQELASSLLSKKVSTIKKVAKQIRRQRIEDLDQALAEALDFVMTKPRSWEAQHELILTIAATECTSLIPYLEKLVQGNYSATVLYRSLALAIVYLQNKEKKELSYVYSILESGNQNLFAGALLGLNQREVVLSHEEVQDFYSAAKREVYLENFRQVISPIQVLVSMAYLFEDRERQELISYCQELNSAFFSSIITNLNKNMKIPYL
A0A1V4IQ22	1.235	19.3	MSNKIFHTLYGIIEQPLFFELYSSGKLKSCILNRMFQLSTDYGKFVPQYENAGIRRKNTCSLSFYENGMIKSVSLQTQTPVVTKYGVIPAEYITFYDTGEIKRIFPLNGKLSAYWDEDDEKELADDISFNLSCGSFNNKIIGFYFYKAGDIKSVTLWPKEKAKISTSQGILPVRIGFSLYENGSIKTLEPQLPIDIKTPIGVVKAFNNKVLGLNGDINSLSFYSDGRIKSLTSTSNIIIVLYKDKIMYQFMPELNPSILGEDELELSPLLIEFKDNKVIFNNDISMEIDKYSFTIERYTFSIKNSCKNCNSCNGCK
A0A841LNE0	1.237	29.9	MIDNKKKLIKHFEYVLDISFDEEEFINDFFLDYIQKGTIEFKKKLIVFGEEEEIMFDSLSVIEKKVHGFTIPESIVKFAQVADKSNYISLITAYYQNSLLLIKASHQNTFISGMLHTDLALATLVTIAYFPEKAKYLAKHLLDFLIATEERFKIYPDNLEFGYSSTLYLTSCLLGQLGHADISSKILSYCKPPITDYKMAVSELYTTNTDSINEWINGMCKFHMANSKDDLTLAFNREHWQYFPIEIITLLQLRSQQGLPIDFITHPLLKDFLPFIAQTLPIPLDETTQKLEKRILEK
A0A3S0ZM28	1.24	4	QQINEYTTIKQYFVYQQINEYTTIKQYFVYQQINEYITIKQYFVYQQINEYITIKQYFVYQQINEYTTIKQYFVYQQINEYTTIKQYFVYQQINEYTTIKQYFV
A0A258Y6E7	1.244	14.1	QEFEDKLNEEDRNIARSIYTAIIPQYQQFKNARGLDTYNNFKTNPPKYFPNGYFFSKFKQFKLADDIDDTAYIFLTKQHTQEQAVWLKHKLILHANGYKRHTAHIFKKYCQKKLYSVFFGEKMPINIDACAITNILLFIGKYQIPLNEYDTDSLNYLIAIVESDEYINTPYIVSPYYPTNYQIIYHLARLISSGYFPQLNVLEEKLIKDGIGLLQRAKCFNETLLLSIALLRLKTKVPEIKYDLESVINNNKNNFFYVSLFLLFDNYKIRSLDRYKIFQFFHFRTRSKGYISALLLEYECLKNLQ
A0A529WYW2	1.245	27.3	MANASITGAAAAIQGGTGTFDLALLQGSVINGDVKLGSGNSSLKLETGVSVQGNIDAEAGANTLLLTGSGSGSFQGNLLNFASAHVDAAGGKWVLGGDATFVNGMEVVSGSLAVNGSLTGNVTVK
A0A6N3LH85	1.245	27.7	MTISLLVGTTNIDGTGSAADLTAENATQAIEGAGSSHDVWGVDLINFMGHEGNSSHEEFNTVQASVVSWGKKGYKEAKVEGDVDGVFLANFVDVHVSLDNESGSYVSIENAKRGYVETSSGDDDVFITVRSNNNLWSNHFDVKTGEGNDRISMWDAGGSQYTSLNIDAGSGHDIVDISRLRDADPGVTRIVDGGEGFDVYVKGGSHTSVDFKNFEVIEVNYADDFHVELTLEDLSKNGQGEHGLIIDAATFNIEDADRMEKSALTDSDKLYLHDHGYSSEAFVKVDVFDDFSIPDSHYTIFVYDDILA
M6T9L6	1.245	12.8	MIKYSNFLKTGISNPDYTVGFENVVTLTNPDYTVGFENVGTLTNPDYTVGFENVGTLTNPDYTVGFENVGTLTNPDYTVGFENVGTLTNPDYTVGFENVGTLTNPDYTVGFENVGTHTNPDYTVGFENVGTLTNPDYTVGFENVGTHTNPDYTVGFENVGTHTFRKFIVYQTHV
A0A0S7ZAI3	1.247	21	MRSARAMERGASEGGFVLALVVFMLFAIAVASATGYLVVSSEFMLGRHSRDGAEALTVARAGLERFVSETMGVLPDTTTYALGNGVAVVTTRRVYEEDGQTHIYYVRSEGTVDDIFTPGTPARRVVGAYATHHWRPVEHHAAVMIGADALSVEGGGQAHGIDYSTALDCAEGGGPRIVGAIARLSVTGQSPSDIQGSPPTRTWAGGWSAISDSIGVRWDVISDPNFPVDFENTLPSFGALPADSFPVIRYTGWVNASFSGRGVLLVDGVFDPNSSFSWDGIVLARHIDDAAQGQIDGMLVAGLEEPNMYSSVGLSIDVKYHACNVYAASESLSYLELMPHTVHEVN
A0A837KRK3	1.247	27.5	MEHKKLIGEFKKEINKIKKETISEEHISEWYNLIKESIQNDLKDGYKDTIARNLSLGIGVHAGEYPKYLILNGDREGWKYITRFLLWEEHILQKLFDYKEVAPRTIGCIIGLSLLWEMTDLSKLSREYFQLLFESNKDKYAQKETHHLFMALLHDLYNTEKINQELYAVLPEQNVYRKLLDNWYTTDKELLGNLLFEICDYHIHSSLDLKNKFSEILTMNYIPYDIRLIEKIRQDQGLTTIQIEHPLLETELANIPEGIYEWDLSKDEVYQYLLRRE
A0A2D2AXE6	1.248	14	MLDLPEAQWAALKGGYRTPYDPRPAVRALEAGENEDAVWEDLWEEVHHQGDVGDASYVVVVELARLLSEGRSLGWNAYAMAGTIETARLRSAANPAVPLWLSQDYAVAWVRLRDSALAVLPMADEDDLIGPALAVIALQKGLPALARMAVLKESERVRILDDLGWGEREAR
A0A1Y6CQP4	1.252	20.8	MFWGIPVYTSISVLVTTLLVLFLGQKVYYLMRREIDFADELTNKDNGAVALSVIGYMTGLFLACFGVIHGPSHGLWNDVMDVAIYGALAIVLLNISTWVSEKLVLRKFSNITELVRDRNMGVGATELGFHIASGLILMGALNGEGGIDTALVFWAAGQISLILLFSIYNLLTPFSLHEHLEKDNVGVGICIAGILIATGNIIRVGISGDFISWSTNFSQFAIYSGLSAIILPLTRVIVDVIFVPSAKLSDEIVHQENSNIGIALFEAGSYIGVSMILGGIFG
A0A3D0CYQ8	1.254	26.9	MDNRRGFSLWLQWVSANSLAEALGLGSTLAVDFAIVGRLATPGVLASIAAIVLVTASGAIEGVIVGLLQWSVIRRPFPVVPRRSWVIATVAGAVVAWFFGSLPSTLIDMGGQATDAAVQEPPAAMVLLLAAAMGVFLGLVLGYPQWRVLRSAVHGAWLWLPANCAAWAVGMPTIFAAIDLAQRGPSLAGAFATIAVGLLLTGALVGAVHGLALVRLASQAEVKPRPVY
D2QZ96	1.254	24.2	MIRRSSMLKKSPPKRRTPHRRGMAVVVVLGLLAITLALSYSMMRAQSMTLLVERNVSRNTLAEDAADAALSLAIARIHESSWQGVDVPLRGDLGNHCSYEVTFTTGDSLLIASSPNYSDFPYRLTITAIGKAADPRDAQIEVRRTRTAVLSLRRRAIASAPSNWSLVQNHSIFQWGTGTSSIHVPFESKGNTCFLGQLRICPSYPSTTSSRQRYLYDLNQMRLAGLPDYRPLQSTVRLTSRTTSDNRALVESQLGLSTITDTTTSTSSPVSLPSSVSTYRLYAGGKSYTIPTIQSLYGSTISGRTLEADVATNPLGVFRSSGYLGLSNNVTIRGTVISTGTSDDLAIVGTNVELAPPKLPRLENDTSDRKLAAALVRDDLVIYSGSQSTVRGLAMVWDD…
A0A2E7WAN7	1.259	26.7	MFHLSDLPSGKLYRRMNFLRIRQELAKLINERDYDGLSLRSPDIVTCVEFEIAEEYEHPESYLIYWIAECSDHAAGRLMFQIFKNACGEHSHYHWTEIMRASGKSMMIGAVMSENIKLLEHAMCHVDEIELERTLYDIHLPVVEKWYERNFVVT
A0A352DZL6	1.26	11.4	GLQLNRVDLSLPVFAGTRLRITATPSGGDGLVHVGEVFAPHDLRAVVVGGDLAKITVGDADPTTRGINRLAANSIGLFGSATGAPDTVSAITGGLGSLEVGGNITGATIGVSGPIDKATIGGSVIGVNTFDGIAATSIGTLSIGGTVEGGSTFGSGQITTTVGAIRQLRVGGIVGGAADLSGRISSASRIESARVIGSILGGGGISSGSLDAGTIQNLLIRGGIVGGSND
A0A177NZ48	1.261	26.1	MLSSTFDSQFYGPVFGQLLAEQRLMVLGPGRPDPSVYDTLNSLQIETAFAPRVVKDSNYAALCIAGLWLYYDYLEQSHRISQKITGPSGSYWHAIMHRREPDSGNSKYWLDRTGRHPIFPDLNRQVQQLIADQELPGMAGFLGKQREWDAYGFVDLCELGRKGDAEIEMLCRRIQALEWRLLFDFCFQAATVCHC
A0A6J0BBF1	1.263	15.8	MRNLWSVNPGHDPERQAYRSRVLEVKTHHVKDLDIQNYGGLVLEVGTRQIKDLDIQNYEALVLVVEIQQVKDLKSQNYEALVLVVEIHQVQDLDIQNYEALVLVVEIQQVKELKSQNYKALVLVVEIQQVQDLDIQNYEALVLEIEIQQVENMERRIKR
A0A0B6YZB5	1.266	22.8	TKYRPHKVVSKYKNICGNQEYDMRNSSCCSGTLHNKPELNPLNPLERNPILNCCDNIIYDITKEKCCRESHTGFPTHTITNLPNNFCCGNDSYNATHQDCYNGIKLEKVTGKVRCGYEYIDGTIEKCCMNTKYNAVSHKCCKGDKFNVIPKDHICCNGEGINKTMLCCEGMTPSLKRKPDDDQCCYNYKTKRAETYRSSNNEHCVHGEVLELPHGVEACGIFKFYFPKTHICCGEKVYDINTVFDSCCG
A0A7C3X6R2	1.267	12.2	MVRLPRSVFGEGPESLREILEANRQEEEARRERFRDFSLEDFFLNLRSRDRLSKARVRQALPTQDDREVVELARRLMREASEDYLKLRMQWQREAVGYLSSLGMEAYSRTDSGRFEVPDGLDYVGMQAEGTPERPLLVKAGRLGNFAGMKARYLHIQAQAVGDYCLRRAAHCRLEVGTAGKCLGEEGEDLHLQAREAGDWLMLKSRRCRVSAYKVGRLAGLDSQELEMHCHLAGAELGARARDAVIYVYSEARSLGLRGNGVIYLRHGSPPWRTTFRVVRMP
A0A2V8QIE8	1.27	21.6	MRGAIIAANADLSAMPVTINLQPATTYNLTLANATQENAAATGDLDITTTLHTVTIAGGESAGPLTTIIDAGGLNIGSLRDRAFQVTGSGVTAVFQDLVIK
A0A6F9BSN0	1.274	11.6	GCVQCSSTSGKDVYGVVLLDGKDVYSVVLLDGKDVYSVVLLDGKDVYSVVLLGGKDVYSVVLLGGKDVYSVVLLDGKDVYDVVLLGGKDVYSVVLLGGKDVYSVVLLDGKDVYSVVLLGGKDVYSVVLLDGKDVYSVVLLDGKDVYSVVLLDGRDVYSVVLLDGKDVYSVVLLGGKDVYSVVLLGDGRDVYSVVILDGKDVYSVVLLDGKDVYSVVLLDGRDVYSVVLLDGKDVYSVVLLDGKDVYVYSLLD
A7SZE8	1.274	2.3	LVVEYIDSFHVVVEYIDSFHVVVEYIDSFHVVVEYIDSFHVVVEYIDSFHVVVEYIDSFHLVVEYIDSFHVVVKYIDSFHVVVEYIDSFHVVVKYIDSFHVVVEYIDSFHVVVKYIDSFHVVVEYIDSFYLVVEYIDSFHVVVEYIDSFHLVVEYIDSFHVVVEYIDSFHVVVEYIDSFHVVVEYIDS
A0A2H5Z5B9	1.275	22.2	MRHQLPAQALPLLALLLIPLLGFAALGTDAAYLYSQRRLTQNAVDAAALAGARELLKRTATDTQVKQVATTYATANGFPGPIPPDAISVQRPDTVRVRLDRIVPLFFLPVLGTDTLRVSARATARITQAPGEYALLALEDLITDPGIYANGTTDIYVRGRGPSGRGASVRSNAAIDSRGTVTFIVDGCIDAAGTINQNGTWQYDCLNAELGDYVPDPLSGRVRPPTLNDVQYEYRPTCENYTGPLTCRPLPPCAETVVLGPGLYRNLELPRDLPREQGAGPCTQARIIRFVRDSTQTGSAPVAILDGTRLELGNTNTRLESQGVMLYVTGSGGIIDPKNGELHLEAPENAPYAGGLAGLAVWIANCSIFDSQGNGEFYVRGLFYAPCSRVTMHGNPYGT…
A0A662DHX7	1.275	26.9	MASDGSPEFEIVEEVKADTVKITHAGAALVQANTVTVTQAGVQRIEASQVTLAHGGAAIIESETMELSHGGAGFLVADNVDVKHSGLGISFADTVHAQDSIIGVLFAGHIEGTPDIKFDARRAAAFGAGATVALFLLRRFFPRR
B1XUG6	1.275	23.8	MGTTATGTLHLTDTELGKLSNELSLITFGSASGTSKITAAEYTYVDNIKLVNAGTSSGGIKFIGAVSVGTNNLTLNTTGTVTAAITAAGLELLGTGGTYTLINADNAITTLAGNTGTVSFLENSGFAIGTINSAASLTTSGNTTLSSTGTVTQSAAITATGLELLGAAGIYTLTNISNAITTLAGNTGTVSLVENSGFAIGTVNTH
A0A6G1HLF6	1.277	15.9	LARLISDHRIFTRLWGLLGIYAWAKSVVYSPPQDTVLHFIAAAQVTANICFQFLENRAYLAQHGVVSRTPLQVGKDWMYSSRFWAAHVALDFVRLARRSAEVAAWWRSLVADVCYAPMTIHWSRATGILSPIQVGLLGTVASGVGLRDLWAKSA
A0A518DZC2	1.279	19.5	MTFNNESYGATFAEFLQQAPPCALTTGPENHAVKESLEELELEEAFAPHPIIDHTMAACCLSGLWLLHNFLEHSHALSQDVASPSGSYWHAIMHRREPDYSNAKYWFRQTGDHPAYLALAIGAQAMAEDHGSDPRLTALTAGGVWRPERFVDLCEAAATEKQLESVCLRIAELEWRLLFDYCYGSAIGAVS
A0A6V8LUV9	1.28	12.2	MAGRADYFPRAVDQGIGRALWFIHGGQSPDVAAAVGRFATERHADLWSGVGLAATFAGGSDAEGLAVLRREAGACLPQVAQGVVFAAKARDFAGFVPPHTELATEILAGISVSAAAILADDVAADGFGQSAEPDYEVWRQRVEARVGADLRLANPPS
A0A4P6MAG2	1.281	19.1	MDISQRVAAVLGPTLMIVTVSELLNLRIWRDVHPSVVYLNGLLFLIGGLIIVTTHNVWDVDLSLLVTLSGWLLVMAGSFRMFFPTAPQLGAGIVTYILIAALFTLGACLTVYAFLNVFR
A0A7W4AS97	1.287	24.9	MKKVRDVNYRAIHTKNSWRKASHESIANALGNTRGAKALFNGKAAIDYDKHGQPLYVLVWKEGELNGLVVKSDPNNENEILTVEIPVHLIIKYELIGSAQFSELEQFFK
F7S8K7	1.289	23.2	MTTIPQLPTAASVGPTDLLPLSQNGVLYAASVQQVTAGLQQEISLPTGGLLGRNSAGAGTPEAVAPGTGLALGGGTLSATGTDHLGFPVLGTLSTADEVVVNAQGAPGRLPV
A0A821I4P1	1.292	29.3	MKRHLCGSSHRCLAICDTPGVCKQEYKTQQKTWQTQSGEEFLYDHIEVNEIRGECENVIPPSQYSHDQSNKEHHCGGQHTCRERCQDCNAFCRQAYGHTGCHQTLHRNKDQHVFTSTNPLEQIEIQSNESVIRRYKIGESSQPENCSVSCKRRGRGHYHLVECPGGENCYEKKLGTKAKHSNDVYYYGVDEASTKKYDQILCSAYWSRMRWSPPVTDVDRKWIDSCN
A0A1F3QT10	1.293	18.6	MKPVYAISNLSAHLFWDVDVSALDFEKSKSQIIYKVVEFGNINDWNIIKTVYGLETIKNISLQFRSLDVVTLSFLSHLFQLKKSNFRCYKLKQSNQSYWNY
A0A401S280	1.295	2.8	MNSVVNGGAVNSDEVGSVVSSGAVSSVVSSGAVSSVVSSGAVSSVVYSVVVSSEVNSDMVGSVVNIGLLRTVVKIGLLSSVVNRDIVSNVLNSGVVCSVMNSGVVCSVVNSDMVSSVVDSGIVCSVVNSSAWNSEVNSGVLSSVVNNGAVNSVVNGGAVSSMVKIGVLSSMVSSVAVSSEVNSGAVRSVVNSGVVSSVVNSDVVSSVVYNGLVSNEVNNGGVSTVVNSGVVSHVVNSGAVRSVVNCGIVSHVVNSGLVSSMVSISAGSSVVNSGVVSSVVNSGVVNSVVNSGVVRHVVNTGVVRTVW
A0A382CB44	1.296	28.5	MANRFPLVVDSTNSNIRELPSGDNLDLTGSSIVLGGTTVTANGEELNLLDNVSGLVQADFTKLAAVTSTDAELNLLAGVSGLAQSDFTKLAAVDATAVELNYLDINTLGLTQASRAVTADANGIVKFGDGIQEAYTDLTSGTTVALDLNVGTVFNLTLEHDVGTFNWTNYAGADYASAFVLRVKQDGTGDWSLAWPAGVDWAAGTAPELSTAANAVDVFVFLGVNNLDGGTLWHGFTAGQAFA
A0A428J287	1.298	23.8	MCNKQKATWGAWIQAVGTTLSAIGSTPSLNIDAKILQDLDLVGNVLQATGDALQADSEQGLERIGNEVQAIGNSIIVGSYILNVRKQTKLKLTIQGDLLQALGSSLVIVDELREDRSVDTLLNIEGNLLQVVGNTLQAIAAKLKLKNKDGDNLNAIGSWIQAIGAILSALSQNK
A0A534U483	1.3	13.5	MDRLRSVWFESRHLDAGAPALRAELAALGSDACESVLAVGDRLAAVSLTLAQQYCRRAPAAWQLGEDFFRRWVAHGETLATVEPASREAAAAYFAVDVESLAALPAGDLDAWIALACRVLGASRRLGELFVAGSGSVLSELGDRRRRLDAWVDVGLTLAGAGAWESELLALHFFESTALALPLFAPTHYARWAELGRVGARLGPSRPELFTSVPTALHALTEDERGVAVDVALAAADAPAVAIELYFSLPAVLDAAAEERDAVVASLLPVAQAMPRALTELLPVLRVLLERIPAASRGALVGLAGMIAARFPAGVVPYYRVLPRLLEQTGVAGVTRWVEEGLVVAADAVEAGRAYFALDSRTSRAVLAASSTAVPFTEVQGLLKRYLHMLSG
A0A7X5DHE7	1.301	13.5	NSIVTVTVVDEGIQPTSLDGWFMFPATSFDVAKLDVHKVTSANVAFAGSNASVLDLSSWNVANLAEADQMFAGMYNLTTIYANDSWNGVTGSMTFFENPLLVGGQGSKWSWNACSGTYARIDGGADNPGYFSVK
G5JPS9	1.301	26.5	MKWFPLIGGVFSILYAVFLFANPLTSVATIAWIIALIIFVTGIASFLEYLNSPQYRSIWQLIQSLLSVVFGFVLLSSSVFSLTKAFMTIIAYWVLLSGLLRLVTGVQLRRAGYPRYSINLSSAVLTILFGLILLGSPLFSASIIGIMVAFFFLMIGIALLSLYFRIR
A0A1S1F7I0	1.304	9.5	MSTNHIRWSSLIIGLLFALIGILSVSFPVENLTVITWLFGIFFIFNGIAELFFRRLTKAFVGIASGWLMILGILNIIFGILFIVFTNVGQVAIIYMLAFWFIFSSALGVFTVTPVERTNKVYHFFSLLVNIIGIIAGIILLFNPLIGAFLIAFFVGFTFLLIGLNYVFDAFAH
A0A418YA10	1.311	18	MSICYFKSQRDFLTHPDVNIQQKYIVGSPDTAEFFYIIKATIKVSKDIYTLIVQHYRGYDDELYTELWYKNDKVDRYKKPAIIHIYNNQDKELHHYENGELVNIESGSL
A0A2A4QQS9	1.312	20.6	MSIGIGIGYSGAYDEITAVTNNGFNYIIAPFVDVQYKFLYNRKKRALKGKTIIYNSGNFVSFRAMFRGKSIFENVERTNNTDFAIGPTWGMQRSYNKLRVLVDVGPQYYFDTLGNNGFFPFMIQVNLGLNLTKSQ
A0A1Q5LQQ8	1.314	9.9	MTTTRQELDGLLGGAARAWLHEALAEAAHAADAPPEGTTPYVPASWELRFASAGRHCGPELADSVRTLLLHEARADPDTLTRLYQHGTAAERRAVLLALPSLVPGPESLPLVEDALRTNDTRLVAAAVGPYAAAHLDPHSWRHAVLKCLFTAVPVDAVTDLPRRARGDAELARMLADYAAERTAAGRPVPADLHRVLALTVPPEES
A0A7G9TR59	1.314	23.6	MTGTPGSASSPAEALLVAARNGRPLDALEVLEPLPLAQRKRAWTPALREAADAIDMSPDSARDPQGRWVGRLRQAHWDAATVARLGTREAQIAAKRVHPIELPVARDLIPRLFPEHLDVFVEVWSQAFLSNPRAWDRLRGVEAMFDWAQQGLVPPPTQRGAVLLLIAQHDLSGYLDQHPVLIGTTLPLLFTVEGRSGASAAQRDETMPGLSLGRHLVPRLIREGHWEREQVLQWCEQALAMPRSAYELRWFRALRERVEALR
A3UIG7	1.315	22.4	MFNALAVTVALAALQGDTGDAYAQLGPDARERLMACEVDAERFDALMALDPQSFDQDFSGGWRPVGDEPGCERAAADLLIAYMDHSPHFNPEQPGVIGWHAGQMLAMSDEPEQAIAYLDAARFSTADWNLYVDATIAFLQRDRAAAEAARAELATMTPSEEEMASRRQFLAENPHITMPQGFVEQPQNLGVVDRLLTCWDRPYAEAYSSQCES
A0A7X8ZX07	1.317	28.5	MKNWNHILDKLRTTINRQGIDTFHVLEDLVPLEEQMEYFKYFDDLKERKVRFVRDSEIEMLFSPDVSIGRKKECLAVLSSIPDVKAYRAIETYQSSPLEPELKNWSSIALLGSRIGL
A0A534KPR6	1.319	17	MFIHTALLDTAFADTGDLPPGGGTIDATVVQVDTSLAAADVLVAVTMGFDEVAQSEAAVASVHLVPGTANEITADFVRAQSTATCSGVSGVSEIASLAIGG
A0A433TC23	1.32	1.4	GSKRQQSSFLASQGWLVWGSKRQQSSFLASQGWLVWGSKRQQSSFLASQGWLVWGSKRQQSSFLASQGWLVWGSKRQQSSFLASQGWLVWGSKRQQSSFLASQGWLVWGSKRQQSSFLASQGWLVWGSKRQQSSFLASQGWLVWGSKRQQSSFLASQGWLVWGSKRQQSSFLASQGWLVWGSKRQQSSFLASQGWLVWGSKRQQSSFLASQGWLVWGSKRQQSSFLASQGWLVWGSKRQQSSFLASQGWLVWGSKRQQSSFLASQGWLVWGSKRQQSSFL
A0A7H8M3C4	1.32	27.9	MDANLYSAAQAAFPAALADDVRAAAQTVPEARLRPAGSSTVWVHGEQLAIPYRLYHSEPREDLTAHLSAVQAKILHCLYTRHHDGHVRQRHLAQIIEATDSWIVPFVVQLIGEPVLEIVIAIKDGLVDLDLRGSPDHQAYGRFVADNPDFLLLTSQRVASYWDCYYRNKFPHRYYPGRILIGSLKDAVATYRDAVDE
A0A1H7XYR9	1.322	21.6	MNVEDRTLFKALISTIIHSNLEATELTWFLRQADAIESNPAEIFTPFVAINRKLGKERVHVSQPQEKEVGQLMSGFKFSDWDKHRLARLGLLLAVKSEGRIDYMALIERLFMHADMNELIALYSALSVLEHPNEWVLRCTEGIRSNIGSVLDAIMYENPYPANYLPESAWNQLVLKAFFTDKDLGRILGLHARMNETLILSLVDYAQERLAAGRTVNPLLWNMIGQENRF
A0A6M3KQJ9	1.322	17.1	MNPDYDMVKLVLGPPPLNDIYPWDKLSGLPWAYLLRARPQFAKYCDWDKLDGHNWARLLAKQPQFAKYCDWDKLRGSAWRDLLIEQPQLSKHCAWDKLRGHDWARLLSEQPQLSEYCPWDKLTGLNWSWLLRVQPQLSEHCAWDKLDRFDWAWLLTEQPQLSEYCDWKKLNGFDWAWLLTEQPQLSEYCAWDKLSVLAWATLLRWQPQLSVYRPATA
A0A2H0VWD9	1.323	24	MCISIFYAQVIGLWLFLLGLAMVVHHGRFKKTASETLNHPGLMTFSGLMALALGLLIVTSHNIWVPAWPVVVTLFGWILIFQGVMRLFWPEAFARMMKDLLAKSGFTTMSWVWLIVGVYLIWAGFAS
A0A7W0GZE5	1.323	19.5	MCDAAPRGWVGRCYEGVGLQLTGVFQRDDSWIIEQCATGQPELAPRCAAGATVALTAMDWSGTRAAGFCAASPVAWKAPCYRAAATMLAVFASPVRQAEVCGSIEGKYAEACRQGAALDSPA
A0A2H3U0F0	1.326	28.9	MVGILRNPGSELKVTSCYILDPFSTTGVYWMPHTLPFEVEQGTYQSCLGRVPGAFVDGIYIAGAVKGVAQLSYVPLFNSSGSAAPMPTRLPLPNKALATAIALAYYADESSSLYGITDFYAVGDSTLYRWNPD
A0A0G1QP98	1.327	24.8	FLRPHGQVNGGTKQNTWCSASDGSYYFVLTQPTGSDQDITVFLDTGGGHKAALFTHNNDAISDITGLTLYKDKVVIRSESSSSITNADINTYDQTNDSDIPAASDGTDITVDSDIELHINSGEAFTPGGNVTAPKIHIKGTYTGASETLTLNGSGNSGSCDATVSTMAVFCLDSGTFTASSNNVVLSGGDSTTQALVGSATFNNLSASTSGNGDH
A0A031FQU4	1.337	26.4	MVDAQTKEKLDRTRLRELVTQNLTCTDGSATVGRDLDGMIVEFTGNCKEVTILASAGVVLLPDVGLLSIKGDAENVVVASAEKIVFDKSADINLVGWESGTPAIDYAGTANVTTPVS
A0A160UKE5	1.337	22	MTSNTESGTIATWCFLANGGGGVGIGNHKFTANTGYCFAAYRNGTINLGGGAVFTITTPIGVSQFAYVVSGGQIEVPATGTPTFVNYGNVSGGKYFATLNGVINTQGAGINYFPGTVAGSTTAGGQYG
A0A843EDB8	1.341	17	KDEWITSFVYGILLVAVGVCMIVFKQEALKWILIISGILMIISAAIELIFAIGKLHTLPVMPILSLILGVLLVVLPNFMADVLMILLGVILILYGILSVFAAIAGQKNGGAVVLVIGALIGVLAIAAGIYAILNNDDAADVVMIVTGVFTIVIGAIQIVGGINSYRLFH
H2YIN9	1.341	16.6	VDIDTQQPHLVDIVAQQPHLVDIVAQQPHLVDIVAQQPHLVDTVAQQPHLVDIVAQQPHLVDIVAQQPHLVDIVAQQPHLVDIVAQQLHLVDIVAQQPHLVDIVAQQPHLVDIVAQQPHLVDIVAQQPHLVDIVAQQLHLVDIVAQQLHLVDIVAQQPHLVDIVAQQLHLVDIVAQQPHLVDIVAQQPHLVDIVAQQPHLVDIVAQQPHLVDIVAQQLHLVDIVAQQPHLVDIVAQQLHLVDIVAQQPHLVDIVAQQLHLVDIVAQQLHLVDIVAQQLHLVDIVAQQPHLVDIVAQQPHLVDIVAQQPHLVDIVAQQLHLVDIVT
A0A2E5KC66	1.346	10.8	ASFSIGAGLSGGGAGVYNNVNNEIDAYISGTTTIQPLDSVTITSSDSTTVSSDIGSGSLALGLGGASIGVSLSEVTFSNNVKSYVDSPIVLTSGNLTVTSSSSVDGDTLAVATSVAGGGIAGAGAGGTAEITANGSVEAYLGEAARITTTGDVLVRSNAGSSLDSKATGVAVGIGGAGAAVGVTLVDATSNISSLAHHQGDILSANNVTIEALSANEAKGKAFALGGGVGLFAISGAGADADSTVSPLTSANISGGTIGTEDSPILGDIVVRARSNPKSVAETESVSVAFGIGVSVGASLSDSVLSPTTKAFIEESAAIFNLGSTIVEGLTNYGANGNPSTNRSEAIAEAGAGSLIGSGAGADATASGSPTTLAYISSGADVDADGTLTVRAKSSNQVE…
A0A2G9Q379	1.346	14.3	EGTGIGTDLRCEGAGIGTDLRCEGTGIGTDLRCEGAGIGTDLRCEGAGIGTDLRCEGAGIGTDLRCEGAGIGTDVRCEGAGIGTDVRCEGAAIGTDLRCEGAGIGTDLRCDGTGIGTDLRCDGAGIGTDRRCEEEGIGTDLRCEGEGIGTDLRCEGAGIGTDLRC
A0A1B6CU74	1.349	7.7	EDSVVSVDGDDEIVDHDGCIDEDSVVSVDGDDEIVDHDGCNDEGLVVSVEGDDDIVDHDGCIDEDSVVSVEGDDEIVDHDGCNDEGLVVSVEGDDDIVDHDGCIDEDSVVSVEGDDDVVD
A0A537YT72	1.351	20.8	MVLTGGVDETGGGPVQKASLTKAKQLVPGGVIGLTGLDWLVNFLSIESLQLFAVTELAGTPVVAEEVITLPIKVHLVNPALGNNCYVGSSSNPITLNLTFNTTNPPPPNKPITGVIPKFSFDEATGILRLTDGEYVDNAFAAPGASGCVLTLFGFIPISINGLVNSQSGLPSPAGTNETRQIIDIELAPVGLVYP
A0A6A0H003	1.352	3	MPVVSKIVGREVVGREVVGREVVGREIVGREIVGLEIVGLEIVGLEIMGLEIMGLEIMGLEIVGLEIVGREIVGREVVGLEIVGLEVVGLEIVGLEVVGLEIVGLEVVGREIVGREIVGREVVGLEIVGLEIVGLEIMGLEIVCLEIMGLEIMGLEIVCLEIMGLEIMGLEIIDGFF
A0A6Q2WU37	1.354	3.3	MNLRTILYLTLGLSLTNLRTIQYLTLGLSLTNLRTILYLTLGLSLTNLRTILYLTLGLSLTNLRTILYLTLGLSLTNLRTILYLTLGLSLTNLRTILYLTLGWSLTNLRTILYLTLGLSLTNLRTIQYLTLGLSLTNLKTILYLTLG
A0A812TIG7	1.354	21.1	GGLYVESFTQMQGSAAHFTNCIANYDGGGLMAKSFIQMQNSSAQFENCTAEYGGGARVYDVFSQVNASATFRGCRADDEGGGLNALSFDQDQGAVAEFANCSAKNN
A0A5U3DR32	1.357	21.1	MVFTAVKQSGLALKHVDEKFKDDKNLVLTAVQQSGIAIAFASERLKNDRNVLLTAIQNSGLALKYAPDDFKSNKDIVLKAVNNNSFALKYASDRLRDDIDIVLAAIQKNGGALKFASDRLKDNDFIFAMAVKSNKYAIDYASDRIKNNLKRD
A0A2E7AZ87	1.366	23.8	QADVDTNEAASDAADSNLQSQIDDLSTDADQLIIDMNAADADLQESIDLNATLSNNTDNGLLAMIIVNSDADEAESQAGDAADDAIQADVDANEIASDAADAALQSQIDEINLPDNNLQEAIDANADADAAESLAGTVADTAIQADVDANEIASIAADEDLQDQIDSIESSSSETQLQTQLHAAQLATNTDGITGNAFAISELQSMVDIMQIEINNLQSQINSNTGAIQAMDGTQIGQMNYWNGSSWVEIPMPPNDGQEYYLRLVGGLPIWD
A0A3D2YZE2	1.366	20	ADAVRDISHSFRPGLPLSDYIHSAASHLDIELVQMQDGSARQETDLNGLLLSPFQTAIGHVESAFAGLSETERIELREGIEPLLRRFDSTLYLDEGDSAETDAHTNTLRLAKRVDVAYLLRASLTLSSLTQGSILERIDATARNLTRVTGKLPPNFKGDFLHVEQTQWGWFIVGDTTANTYAGPAAIIVDLGGDDTYFASTSVDAPGSVVIDLGGNDHYIGNRPGSVGGALAGVALLVDRAGDDTYSGDLLTQGAAFCGVGVLWDADGDDTYLAQHNAQGIGFFGVGLLVDIAGHDLFSLGQFGQGLGGAHGVGLLLDGGGWDRYVADLKTPSSYGTPDVYNGWSQGIGVGFRGFAPGGLGLLVASGDGDDTYQAGDFSQGTGYFFGLGILADSGGDDH…
A0A2A4T537	1.367	23.6	MSADSSLSTIDGSIGLSSLEGDLDIGELSASNSVTITASNGSISNVIGDYLSDDNTTINVSAPQINLSATLDIGANDNPIVVSAGRGGEVNLASTREGFV
A0A2D6Q2M3	1.367	29.6	MATSILLAKLFGAWLLIKGLVVLKNRKTVEKIVDGVLKSDALMFMGSMMATLIGLLVVLTHNVWEPEFAAVITVIGWLILIKGIVGVFFPDSMRQMAKSMTKGGMYAFGSVVSIVVGAYLLYTGFGY
A0A3A8GRM9	1.369	18.6	MPPRPAAPPQLQSAPEALRKFVESLLTLDVEEPWAQPTEVKETGAAPWRPPNAYTLVMGSLDVEGNVLVEAAGHDEGVLVVFGDVTCRNLFVGVGFTFVCTGTLRVKETLVATSMDSVTYAAGVVEAEVVDSGSGAWLTLFGDASQLHVKHLTYYVMNGRKVIKSQNPPDLRTLVVPEVLDLEEWDSLSAEEQADEDPKDIIKLDAGAARERLARGESLFLSP
A0A6L9IKC2	1.369	11.5	MPWWIILLWAIAAIFIGLSLVTRPAMTLIIWVRILAIFWVVGGIFDLVGSVMHRTGMWVWHLMAAILSIAAGLFILGINPMLGAVIAAEVFVLLLAINAVIVGGIHLYAGFRRPRSVGQIILGIVQVLIAILLLANPVMTVVAAVTLLGIILIVVGIMGVIGAFRFRSLISGMQES
A0A7R9U9W7	1.37	25.4	DTLWAARDTVLLTCQVSVKSGATLTIEDGTTILGYKDDGTDTGVAPALVVEQGARLVAAGTQDRPITFTSVLPDKHLPQRGLWGGIVLAGSAPVYDLVSTGLREVEGLPGVGYG
A0A1H7C9A3	1.372	20.3	MEPQNIWARLIAIILLLNIPILSFAQTGAGSVTLDNSVRTSSIGETTFEYSETLYLGPNAVWNISGTHIIYSKYIWIAPTAVIENNGAGSIIFANPDENPFYPDMTGPTTIDGNNGNPIGAIVKHRNPNNIILADIQDPGYGTANPLGSLAAGLHFQNDFIFEVDGGDILLNGHDLTTSGLGQLQGFGPNRMVSTGNSITGHLIRLNSAAVSKTYFPVGITEGDYTPVYIEGVSDYHVSVTDYPGSGLPISSPQEGMDRAWHIYGGKASGVGLQHNSPNTDGSMYVDSDAFITRYQGGTTWTTGVSEQIAAGVHYNN
A0A7J4W1X0	1.372	27.8	MFYQDVYGNVFEPASWFDKVPNDLQWSELFDACYHQGSITTGSYAVVPHIVDSIAKHGIFDWEPYALVAAIEEARLTDPAPAMPSELKDTYFEAYQKLAEHSLRVFPDASDPLLVRSVLAVLSLSKGQVSIATFAMLTESEQLELLGS
X1HPT7	1.378	26.8	EWEVFARLFEFVQEVNPRKASNFVSQVNTRSLSEITEEYWPSMPRELELLIRVFAQPSDWEPAKSWVEEHENVLERLVPCLAVLMPEVTTRRIESGCPLDLMTKSGSGWDSAYLALASIEQVSPAVAKILAERNQSAFSQGFAMLQALDSESFPAFLEILEKVAPAVLQAALKNIDVSKAEAYWVDRLRGKTVHQRAAATLLAKVREAGGEQAALAERLYCRFPKASTAYAHKGS
A0A0R1RJU4	1.382	16.4	MMNNFEPARKKFKVPSFILGLAFLFVSIAAFMRPGRAVIGIMWVIAAIMLLKGLFSLNGYFELRKIVGQSTWFVLVSALLDIILSVILFTNLDISMLFLGYMLAFWFIFDSFNALMLSGISRFSVFNAFLGVLGIILGLIMLFNPLIGSVFIAYMLAGYLFLFGILLIVRAF
A0A4Q3J6Q7	1.384	16	MTDDDLLREARDPTTPGERLRELVASAPSARLRSLAMGNPALPLEVLRDHLMQRPPSYDLDPYLHAWGNPATPLVMLAYPAREYRDNARWLLRYHAKDLKVAPRKGWPSSGLDADVAAWAATPARGMAQVRVRRFARHLAGLFSLSWPSEP
A0A4Y2MQJ0	1.385	19.5	MADEIDWNGFSKKTLTEEILRGLSDFVNWRYVFQHSPLSEVFIEEYATEEDWSIISRFQKLSESSMDKNEKDLKWSDLCRFQKMSEMFMVKHLDFLDWTAVSHHQTLSERIIKKYLEKLDMYLVSSSQKLSENMMRECEGRLDWKLITQYQSFDEKFSLEFQNKIDWCYIFKYKLHILSDEFYSLHYRKIVCILLAAICNQVSFYDPLNGP
A0A2D6EVW1	1.389	17.6	MGLQKKFATGLGAVLLIVGIWGFVANSVLIFDVNTAHNVLHVITGVLGLAAGLGAGAQAKTFNVIFGLVYALVTVLGLLNVASVVNLLNLNAADNILHLIIAVAALGVGFGSHD
A0A521H1N5	1.395	15.3	MKTDRRRLLAVATRLLRLTDREFLDGLSKRLERTPRSEDIPEGYSGDVLACAGSAPHNQVVLGGPGKTEYALPAALVLDLGGNDVYRVAASADRWDCLASVVLDWKGNDSYEKAAVAAGGVAVLLDRQGKDHYEGKRFTQAAACSGFALLADLQGDDVYRAEDFALGYALCGLALLYDAAGDDDYSAWAYAQGAGNGPGLGALVDGGGNDRYVADGHWPDVYGDSGPESFHGASQGYSSGIRPRLPGGIAACLDLGEGEDFYQSGNFSQGGGYYFALGLLYDAGGDDENHGYRYSQGFGVHQAVGLRWDAGGNDRYVTRSVASLGMAWDEGVGWFLDDAGDDQYDSGGLALGAAAQTAVAVFVDGGGADRYQSAGDAECQGGSGGSEYHGKPALGVLID…
C3YKG5	1.397	6.6	HGRDLHVHGLHGRDLHVHGLHVRDLHVHGLHGRDLHVHGLHGRDLHVRGLHVRDLHVHGLHGRDLHVHGLHGRDLHGHGLRDRDLHVHGLHGRDLHVHGLHGRDLHVHGLHGRDL
X1MR61	1.398	29.8	MLNTGTLDASANGNTVNYYKAGDQLIKTPTANTYYNLTLSGTDIKTLTDNIIIDGNLTISGVTFNVDMYNISIRGNWINAGVFEEQTALVTFDGNASQTITNALGETFYNLTINKSAGNLILNDNITISDTLTMTTGNVNTGANIITLGTSTANPGTLIYNSGTVIGKFERWITTTAYPYLFPIGTESNYRSARATFSNITGAGGSIIS
A0A3E4VW80	1.4	21.9	MKAKISEIFESLFNQELRLILRNPISIGSISEPSEDLQCTAVRLDEHAINMISKPCERAKKYVILKNPYHIKFIENPSEELQILAVSKEPDAIELIEKPCLRAKFACIYSKPENIKYIKNPDKEIQVSAIQKSPCLISELENPCEAAQLTAVLNTPETIFSIPKPGIRTMLVAVEKLAGFKIFPSDKNLDTITGIITQCYKLKENELNYKEYFKNEILKLKLNDTL
A0A3R5ZHJ7	1.4	23.3	MSKSLEARVSASFISYAHLNANNYVGGVAGQLENMNADAIFTNRGPINSKGGECGGIVGRGVALTCKGTWTNEATIVGATKVGGVIGYVDKMDSQCEINMINDGSIKATGFYLGGLVGRSSSPLRFGTDSRVSQEGGSMKIEGDSYIGGIVGRIEADLGSTSYVINKQPAVYANIYAKPGLSGERGFVGGICGYIYA
A0A847JVF6	1.402	28.3	MYASTAPADWLPRFIVEAPEELRIAWADQVKRALIELDPAEGPAQWSRWIEAYWLDRNQSVPLPFTPAEASATAGWVLGLAGVRSRAIDLVLGSQASLTQHGGFLHRLKDLDLAAEANDWARLLTHLLKNTSGPQCVGDHLKEIVPILREGTPSPDLAGLINEAMRLGATNAGDW
A0A2V6PSX9	1.406	20.2	MNGDFTVVSTGSGTLMARQNGDGTTLNLTIGGNLNVQGGTLDANNGTTAATINLAGSYNETGGAFLCSGAGGLALNFTGVNKTFTQSAGTINPANMSFTVNSGASLTLNNGLSVGTGQNFTVSNNGTLNCGTNVISGAGTFTLSSGGTLGIGDPNCVGLSGSSGNIQTTNRSFTAAATYVLNGTVPQFVGVGLSGFPVFVQNLTINNSAGVTLGITMSVYGTLTLSSGVLNTGTNLINVTSTGAAAMSGGSSSSYVNGALQKAFGTAGNPQSFTFPIGDGSNYAPITLTSLNVTTTGSLTANTTAGEHPNVSTSGINANKDVTRYWTLTNSPSGIAVSSYSATFNFVSGDVDAGANTGNFVVRRY
A0A7Y5UUG0	1.406	13.8	VRWRDLAVGVIRQHRDSVTLTGKNLARELEFLAAGPALASRALSASTTRLAHASDAERELVELPRGIPQALRERVERATTGEILAAAEHDGLLWLVGGPGANKYVMTHVARVLELGGDDRYEWNETFGGSEQLVFDLAGADRYESSCDFSGPGVALFGTALVDDRAGDDQYVTQRCFAQACGLFGIGLVLDRAGDDTYSSTSATSGFAQGVGYWGAGVLVDLAGADRYVGEKLSQGVGGPRGLGLVVDATGDDRYTSNGPSFASVYGTPDAFAAFSQGFGYGLRSRAAGGTGALFDLAGDDRYDAGEFAQGCGYFFGLGVLHDERGSDDYVGQRYVQGASAHQAAGILVDGSGDDRYTCKQVAFQGGAWDQSVAWLVDRSGNDHYTGFGLGQGAAAQQA…
A0A147GL66	1.412	7.9	VDAASGDVAVTAGIDIVDGDLTEDANADITANRLRLTAAQSDAAGGIGFGSVLNALETQVATLTASAGTRGLFLAERDAVAIDSVTVNVRLVLADGTAAGSTTSTAQEDLTATGSGALVLRAGGDITVGGTAATNGVTSAGGNVLLESTGGALVLNTAVSAAGGHVSVRAATRIDAVAGIATSGSGTLEVVAANGALTQSATSAFTSGSGDIRLQATGNVTLARVSTTGNLSVDANAGSILDADTAANERVLNLSANGLRLMAAGSVGTAANALEIDATTLAAYAGTTGVFLLESNGLTVGTVANAIRQVGADGSVGAALATGGSRVDVAGNLSDIVTGASAHVVLQSTTGDLVLNDGGNADGVAIRAGNVDGTSGNVLVEALAGAVTGNADIRSAGTS…
A0A382T9S0	1.413	18.9	NAWFGTNNADSGRIVLDSGLHTVDGTWTLEGGIGYTVSSASAVVLTAMTLAGDLDVTTTGGTVTDTGVLSVEGLTEISASGFDVTLDGDGTTYNNFQDEVRIIGANVVIKDTNAIKLGASTVSGTYAVTVLDGHVTDHGPLIINEIATILASTTSSQDITLNENNNFKSGIRLEGRNVEVRVASAASLILGASSGMSTITGWLKGQGMGNPVTDGGALSVKGTTRITATGQNVTFDHPSSNLQGPLKILGANVSVTHPYAIELGDSTITGTYAVQTTTGNITDSESHGTLDVASNATFTTDASD
A0A0V0Q3S7	1.422	17.8	MAEKIRARGVPFNFVLDHSHVLLKIESPEEQDACGIRADVEGGRLILDPHEPGNVIDEWLAQNMVVGLQTRSVAPNGPKNTAMMGPGGRYGRACQYPFFRPARGERDHDWHAWKVEPSKHVARKVLQYHHDRADSPLRWLTTDMIDMADYGGGAGYSLFEQNVAIAHWLRETWREIAGADLKAEGREQGGPPS
C5ZW94	1.422	18.4	MKNFSYAVWLLFSVVMIVSGVFGCFMPLETFMGLAVLLPVFLLVGGLSNVIYYFYARRVSGAEFILIDGLLNLLFAWIFFYNGIDFTSQVIVIFVAFMILFKGILGIGYALKLKKLGLEWLIVFIFAFLNIIVAMIFIVNPTIGSVTIGFMIALMVLFFGIISFWFGLSSKKLFDL
A0A7C4BZ44	1.425	17.2	MNAGEAEGRGKTERAAGIVGEPLSPATLARIGAVKGFPAPGAGYRPEGPWVQAYRIFVCRGNVESGNEDVGCLRLERRPAGAGDSFKLIADQSVVHNDDTLHTLHAEMTCIRRPFAPLVEWRLTSRCRGASDALIPDLSVDESGRVSNGVVELHRKGGVARWKARGTVTSDWSLFAAIQDLPLGAVPAEAFDFLEGLSLLRTSYRLAYRGTVSWGGGGLEGPLHHFEQWGHGTLPYGFWLDRQRRILVAATLARAYILDDRAEEALRERREGRLQRNRQRNQRRKNG
A0A095ZLV0	1.426	16.2	MDFRKANFSHVKDVFLLFSGCDALVELWLPMTFDLLTNIDLSIQSWGATTDGLASLRWTFGEGADDRTAKGLQPCTMKLHANVYDRLTDNERVAAAKKGWTFTK
V4AN67	1.426	3.4	FLIYYLDKPTFLIYHLDKPIFPIYYLDKPIFPIYYLDKRIFLIYYLDKPIFPIYYLDKPIFPIYYLDKPTFLIYYLDKPIFLIYYLDKPTFLIYYLDKPIFLIYYLDKSIFLIYYLDKTIFSIYSPDKSIFPIYYLDKPIFPIYCLDKSIFPIYYLDKPIFLINSLDKPIFPIYYLDKPIFPIYYLDTPMFLIYYLDKPIFPIYYLDKPIFLIYFLDKPIFPIYQLDKPIFPIYYLDTPMFLIYYLDKPTSLSTI
F0FYF6	1.427	18.2	TAAATGGAPAEVDIASQDIQVTGNGTPALAGYLQISGDALDSLNAGSLLIGGTRTSTTKGVTITPIANSVVVSNDGNTSLKGPEILLVTKADASGTDPNAANGLRVDAGASIAAEGDYPAAKDQPIAITGDGALLRVSNGAMAPLTRTGGTGAGLLTVGVGATLAGGQALTLDSSGNLKVDPSAVLSAKAITADGSAITFTNAGGAAAANLPGFVIDPAGLAQFANAQQVTLRSYGAIGFVGDVNATLGNSVDLSAGTFTSDGGHVTLNAPLIAFTNEMGATPGTATAGNGTLTINAKEIDFGAGT
X1DUI5	1.428	15.5	AAAQTLISASQSFNNLTIKNTSASGVILADALSVGGNLYLSADGANNVLLDAATNNPDVAVTGDLDFTGAGGGTESISMGNSTWTVGGDVNFTDGTIDDGSSTLVMNGDGKTLTANSQILYNLTLENNITFADSFTVANLFKCITASKTLTFTSGQTYTLNDIELDGQAVGTRVTLAPLGGTAYNWNVTADPQTDVSYVDVSYCNASTGSEIDASNGTNNDGDNNLNWDFGVTISGTCRQYDQSSNCADAETVRVAINGVLQAETGTTSTGSWSISYFTLSSDDV
A0A1Y1X0M2	1.429	13.2	MDEIKEIIIKFIKSNNTIELENYITKKNIELKILNNENFDIMNYAHSLKKEGKISHDMLKSVSNHIDRIRNIVVNIIKKNDLNKLKRYVIENDIEFKNLNYSHLDIINYILYKFKNGKVSDELKDYVVFNYDKKRSKVMNLIIKDNIPELKNYLRYEKIELKSLNDNYFDIIKYCLSRKLKVSVRMRNFVISHFDQKRSNIVEYIRLNDTKKLNKYIRENEIELNMINDNYFNLLTYCHDERHHISSQMKEFVIQNYYNHRRKVITMIKYPIFLKLDILQIIERKNLDELKRYKHKNIDEFKEINDDYFDIMKYCYNEDHQVPNNIKNYITLHFTEKRNSIIKQIQKNNIGSLIKYLVNNYFVYNDRFYFDDLDDEYFKIIDYCKSDNHISTKMVDYII…
A0A7C7JM19	1.429	20.7	MNLLIIWGLILILLGIIGIVAPYYFAIGSVVFFGSLLLTAGLMWAFYNLNSRHRGAGGWLKPFILTLTGLLLIFFPEQSLIVIAAFLLLYLLIDAFANLYLAIEYKSRLTSWFLMLLNGIVDLILAGILLYFMGQPKILAQLIGLLIGISLLVDGVFALWFGWRLKLYYEKYKRILEG
A0A5P6VUN2	1.43	25.7	MNKKYLCGILGAILLYGNIYAVGTDIDALAQGSTSSYSIMNNIVGDIADSQLISDEYEYAFFGNIGANVMFKKNELYGRADAFAKFGTMMTKPDMVHKSYIGLVDDIGINLEIVDNDTYLAIYNSGILDTMPAYPEEGSIIEKNGVVIVKVSEDYKWK
B2A7N7	1.431	19.9	MNRTVIGIMLVVLGILFLLGNLGILSGALVLLLVGGGFLFFYYHSGKKASHRNIGLLIPGAILIMVGIYDFLIETLRMQYVEGYLFFIFLSVAFAGIYLIHTRNLKELSRGKRIWPLYPALGLFMFGILIVSERQLESEIVSVIFSNLFPIALIITGIIIVIRAVNK
A0A0L8AMA3	1.432	12.6	MKRYKISAQQFYSLVAGENVKIDKFRTFNAVHKNPDYRSRVFNNIEVKEDIVISGHIDYSLLFENNCIINKLIFTEVNSKHNISLTFKGDTKMNHLRIENSTAEFSINISESSKVSNIDLTNSNLRTLLVYDSGSITILSTFFAKIGTIKLSKKSTIWSLVFRENSEINQITTLDHCKVDFLAVQSNSKTESITLSSDSLEELIVSDSAHLEKLEINNNHNVSTITIENATLNTLILLKESSLVKLELSNNSTLNILRLQDDCKVKIINLTKIANLKKFIITDFAYCHNISVTGKSNLIDIQLDGGVIGLIKFFSLYTESIKIEGSNTRFENGIQLENSSFNEFIFINFKINTGISFLNVTSLEPKKGSIKFIRSDFGYSSFINFKFNSFKTLLFENSQ…
A0A1V1NSN6	1.44	11.7	AGQLANMLEISVDTISADVGTGGLYINESDGIIIDTVPEISVNRIKNDLTIDLENSPTDSSQSNIVSTGDVEIIAETGDITVNTITATGYVNIAANTNTSNININTITSENYVNIISTASTGNITIHTIDATGYVITNSSAEGDILINLIESDDDVTITASNGSILENLVDDEHDIIAGIDKTITLTASNHIAGTNDFNDENAYFELATNTILNASSTVQGNIYIKGTGKLILNDIDTTDGKIDILAPDQLTALDIQSGGENGSITLHNTSGDILIGAIISSEKINMTSDQGAIIDHTDDTIIDLTANDLITLIANTHIHATGETDTFLEFANNSLIDAKTLTEGNIHIQGEGGLTLQN
A0A0J6S403	1.443	3.3	AGARNAIDAKTDATVTDSGLTATGPVSLAANADTAIGASIDAVAASIGGAGAAGVGVAIGVAAATNQIGSEVQATLSGSSLDTTGALSVSALSQQAIKAQVVAASASIGGAGAAGVGAAAAGVGVTNTINSVTRAIIDGDGATGIAAGGVALDASDRLSIRALAGSASLGGAGGGAAGVAVAVGFTLALNTVSGTVEAAIRNADTGVTARSGDVSVTASRAGSIDAAAAAAALTVAGGGAAGVGVSGGGAGASNVILGSVDA
E9H5B2	1.443	19.5	MHLEEVGDQQLDLQDVGARQLDIQDVGAPQMDLRDVTAPQSDLRDVTTPQHDLRDITASQLDLQDVTARQLDLRDVGASQLDLQDVGASQIDLRDVGASQLVLRDATSSQMNLQDVGASQMDVRDVTSPQTDLQDVTSRQLDLRDVGATQLDLQDVGASQTDLRDVTA
A0A249KFV1	1.444	17	MKMTELLLRWTPTFLAFPIGGLLAKLIFGPASSVARSVGGGLIVGLVVGLIQYLSLKKYGISTSWIAATAIAATVAALINSYAFSFKFDSASLAGSGLVAGLLIGIAQSLSQTRDPKFVTIWAFSTAVAWSLAWFITSKVIVDPEAQYHVYGSSGALLTTLGLGLVLKYILPIAGFVQNSIK
A0A7S1RS78	1.445	24.1	RADKEVVMEAVCSDGSALKHASRDLRADRAIVIEASRTFSGALKLAAPALKADRTVALEAVRLNGLALSSASDAFRADRGVVLEAVTSNGQAITWASPVPRGDRAVVLA
A0A2E6LXC7	1.446	17.6	MSEDIQCQFTGKGKSYFRIWISNIFLNIITVGLYMPWAKVRTLQFFYSHTYAGEDNFKFTGNPWKMFKNRVIALLVLGILSLCSQFISGFENLVSVFVMLIMPWVIVLSLRFYARHTRYRGVFFQFKGTVWGATQVFILFPLINVVTLFLLSPWLAKKHQEYICNNYYYGKTPFELQVSAKTYYKMFMFITLVTIAGLLVSGLFGAIIDRFFFFLGLYITFFAVKNIFALQLKKIMFDHLNIKSFRFKADYQDSPFLKIAASNFILTLLTLGFYFPWAKVRTMAYFTDHLEIRGDSSLDEFISHEVENVKALGEELGDVLDIDVGFI
A0A7J7KGK6	1.446	2.5	MYLNTNSLSSSTSSAEQHSVITTQCHHNTVSSQHSVITTQCHHNTVSSLHSVITTQCHHNTVSSQHSVITTQCHHNTVSSQHSVITTQCHHNTVSSQHSVITTQCHHNTVSSQHSVIPTQCHHNTVSSQHSVITTQCHHNTVSSQHSVIPS
A0A0F4LT35	1.449	24.5	MNRSTRKFDLFSLIIGLFSLYVGYLIVKHPLTGLLSIVVVIGIFSIIRGIYQLYFAYQVRRWFNRRTGWLIFSGIIDLLLGILFLFNLPIGLTTLIYILAFWFIIDGIAECSLASVYRLFGKSYYWLIIILAVLAIIAGVVLLFRPMLGALVIVIMAAVYFFMSGILEIVEAF
A0A2V8TA87	1.449	14.8	MSVADLRLDPEEMGLWGGSPQRLPVYDLFRADPSRLEPYARSFRNQALEAAGSAGGILAFTAWKAGLPVRRGLVESADLLPQWKSFASTPGALAEALIGLRGNGKPLPSSEEASLRAACGKVPQQAAAPAALMLRAIASAMQWREAALSPLGEAKATLATRAVAAIMQEDSPTPDLSLVRSLERDAGRIDLRRLLAGAEDLARAADSAAEMLADPGVQKAGPFSFRFETPLGAVLLRGTGNDRLEPREGQQQSVLLLIDLGGDDTYETAGVGPEISGIQVWIDAAGNDTYRSALGEIGAFGAGVAGYGLLLDLGGNDTYAAGPVSLGAGLYGFGVLEDRGGQDVYRSAEFTQGAGAFGAGVLADLEGKDEYHAAQMAQGFGGVAGAGLLVDRIGDDLYE…
[truncated: 2,986 more rows]
